# Supplementary material for: Methyl 2-hy­droxy-4-iodo­benzoate
Source: IUCrdata. 2024 May 17;9(Pt 5):x240394. doi: 10.1107/S2414314624003948 (PMC11151288; doi:10.1107/S2414314624003948)
Supplement: Supplementary file 1 [file x-09-x240394-sup1.cif]

##############################################################################
#                                                                            #
# This CIF contains the data for a data article accepted for                 #
# publication in IUCrData. It conforms to the requirements of                #
# Notes for Authors for IUCrData, and has been                               #
# peer reviewed under the auspices of IUCrData.                              #
#                                                                            #
# Full details of the Crystallographic Information File format               #
# are given in the paper "The Crystallographic Information File (CIF):       #
# a New Standard Archive File for Crystallography" by S. R. Hall, F. H.      #
# Allen and I. D. Brown [Acta Cryst. (1991), A47, 655-685].                  #
#                                                                            #
# The current version of the core CIF dictionary is obtainable from          #
# ftp://ftp.iucr.org/pub/cif_core.dic.                                       #
#                                                                            #
# Software is freely available for graphical display of the structure(s)     #
# in this CIF. For information consult the CIF software page                 #
# http://www.iucr.org/resources/cif/software.                                #
#                                                                            #
# This file may be used for bona fide research purposes within the           #
# scientific community so long as proper attribution is given to the data    # 
# article from which it was obtained.                                        #
#                                                                            #
##############################################################################
data_I
_audit_creation_method
;
Olex2 1.5
(compiled 2024.02.16 svn.r378c4104 for OlexSys, GUI svn.r6928)
;
_journal_date_recd_electronic     2024-04-24
_journal_date_accepted     2024-04-30
_journal_name_full     'IUCrData'
_journal_year     2024
_journal_volume     9
_journal_issue      5
_journal_page_first     0
_journal_page_last     0
_journal_paper_category     HO
_journal_paper_doi     10.1107/S2414314624003948
_journal_coeditor_code     HB4468
_publ_contact_author_name     'Jason B Benedict'
_publ_contact_author_address
;
771 Natural Sciences Complex
Buffalo, NY 14260
;
_publ_contact_author_email     jbb6@buffalo.edu
_publ_contact_author_fax     ?
_publ_contact_author_phone     '1-716-645-4276'
_publ_section_title
;
Methyl 2-hydroxy-4-iodobenzoate
;
loop_
    _publ_author_name
    _publ_author_footnote
    _publ_author_address
    'Kimble, Marten J'
;
Both authors contributed equally to this work.
;
;
730 Natural Sciences Complex
Buffalo, NY 14260-3000
USA
;
    'Myers, Shea D'
;
Both authors contributed equally to this work.
;
;
730 Natural Sciences Complex
Buffalo, NY 14260-3000
USA
;
    'Benedict, Jason B' .
;
771 Natural Sciences Complex
Buffalo, NY 14260
USA
;
_publ_section_synopsis
;
The title compound forms a sheet structure of dimers exhibiting intra- and
intermolecular hydrogen bonds.
;
_chemical_name_systematic
;
Methyl 2-hydroxy-4-iodobenzoate
;
_chemical_name_common     ?
_chemical_formula_moiety     'C8 H7 I O3'
_chemical_formula_sum     'C8 H7 I O3'
_chemical_formula_iupac     'C8 H7 I O3'
_chemical_formula_weight     278.04
_chemical_melting_point     ?
_space_group_crystal_system     monoclinic
_space_group_name_H-M_alt     'P 1 21/c 1'
_space_group_name_Hall     '-P 2ybc'
loop_
    _space_group_symop_operation_xyz
    'x, y, z'
    '-x, y+1/2, -z+1/2'
    '-x, -y, -z'
    'x, -y-1/2, z-1/2'
_cell_length_a     4.3286(8)
_cell_length_b     21.334(4)
_cell_length_c     9.2941(16)
_cell_angle_alpha     90
_cell_angle_beta     93.744(4)
_cell_angle_gamma     90
_cell_volume     856.4(3)
_cell_formula_units_Z     4
_cell_measurement_reflns_used     6811
_cell_measurement_theta_min     2.91
_cell_measurement_theta_max     34.14
_cell_measurement_temperature     90.00
_exptl_crystal_description     plate
_exptl_crystal_colour     'pale yellow'
_exptl_crystal_size_max     0.80
_exptl_crystal_size_mid     0.20
_exptl_crystal_size_min     0.02
_exptl_crystal_density_diffrn     2.156
_exptl_crystal_density_meas     ?
_exptl_crystal_density_method     ?
_exptl_crystal_F_000     528
_exptl_absorpt_coefficient_mu     3.701
_exptl_absorpt_correction_type     multi-scan
_exptl_absorpt_process_details
;
(SADABS; Krause <i>et al.</i>,  2015)
;
_exptl_absorpt_correction_T_min     0.5639
_exptl_absorpt_correction_T_max     0.7469
_diffrn_ambient_temperature     90.00
_diffrn_source     ?
_diffrn_radiation_type     MoK\a
_diffrn_radiation_wavelength     0.71073
_diffrn_measurement_device_type     'Bruker APEXII CCD'
_diffrn_measurement_method     '\f and \w scans'
_diffrn_detector_area_resol_mean     ?
_diffrn_reflns_number     23320
_diffrn_reflns_av_R_equivalents     0.0491
_diffrn_reflns_av_unetI/netI     0.0336
_diffrn_reflns_theta_min     2.395
_diffrn_reflns_theta_max     35.100
_diffrn_reflns_theta_full     25.242
_diffrn_measured_fraction_theta_max     0.967
_diffrn_measured_fraction_theta_full     0.999
_diffrn_reflns_limit_h_min     -6
_diffrn_reflns_limit_h_max     6
_diffrn_reflns_limit_k_min     -33
_diffrn_reflns_limit_k_max     34
_diffrn_reflns_limit_l_min     -14
_diffrn_reflns_limit_l_max     15
_refine_special_details
;
The O-bound H atom was located in a difference map and its
position was freely refined. The C-bound H atoms were geometrically placed
(C---H = 0.95--0.98 \%A) and refined as riding atoms.
;
_reflns_number_total     3651
_reflns_number_gt     3315
_reflns_threshold_expression     'I > 2\s(I)'
_refine_ls_structure_factor_coef     Fsqd
_refine_ls_matrix_type     full
_refine_ls_R_factor_all     0.0349
_refine_ls_R_factor_gt     0.0299
_refine_ls_wR_factor_gt     0.0559
_refine_ls_wR_factor_ref     0.0574
_refine_ls_goodness_of_fit_ref     1.111
_refine_ls_restrained_S_all     1.111
_refine_ls_number_reflns     3651
_refine_ls_number_parameters     114
_refine_ls_number_restraints     0
_refine_ls_hydrogen_treatment     mixed
_refine_ls_weighting_scheme     calc
_refine_ls_weighting_details
                           'w=1/[\s^2^(Fo^2^)+1.6600P] where P=(Fo^2^+2Fc^2^)/3'
_atom_sites_solution_hydrogens     mixed
_atom_sites_solution_primary     dual
_atom_sites_solution_secondary     ?
_refine_ls_shift/su_max     0.001
_refine_ls_shift/su_mean     0.000
_refine_diff_density_max     1.269
_refine_diff_density_min     -1.916
_refine_ls_extinction_method     none
_refine_ls_extinction_coef     .
loop_
    _atom_type_symbol
    _atom_type_description
    _atom_type_scat_dispersion_real
    _atom_type_scat_dispersion_imag
    _atom_type_scat_source
    'C' 'C' 0.0033 0.0016
                         'International Tables Vol C Tables 4.2.6.8 and 6.1.1.4'
    'H' 'H' 0.0000 0.0000
                         'International Tables Vol C Tables 4.2.6.8 and 6.1.1.4'
    'I' 'I' -0.4742 1.8119
                         'International Tables Vol C Tables 4.2.6.8 and 6.1.1.4'
    'O' 'O' 0.0106 0.0060
                         'International Tables Vol C Tables 4.2.6.8 and 6.1.1.4'
_computing_data_collection
;
APEX2 (Bruker, 2016)
;
_computing_cell_refinement
;
SAINT V8.40B (Bruker, 2016)
;
_computing_data_reduction
;
SAINT V8.40B (Bruker, 2016)
;
_computing_structure_solution
;
<i>SHELXT2018/2</i> (Sheldrick, 2015a)
;
_computing_structure_refinement
;
<i>SHELXL2018/3</i> (Sheldrick, 2015b)
;
_computing_molecular_graphics
;
Olex2 1.5 (Dolomanov <i>et al.</i>,  2009)
;
_computing_publication_material
;
Olex2 1.5 (Dolomanov <i>et al.</i>,  2009)
;
loop_
    _atom_site_type_symbol
    _atom_site_label
    _atom_site_fract_x
    _atom_site_fract_y
    _atom_site_fract_z
    _atom_site_U_iso_or_equiv
    _atom_site_adp_type
    _atom_site_calc_flag
    _atom_site_occupancy
    _atom_site_disorder_assembly
    _atom_site_disorder_group
    I I1 0.05964(3) 0.25795(2) 0.54095(2) 0.01430(4) Uani d 1 . .
    O O3 0.7859(4) 0.39459(9) 0.91310(18) 0.0170(3) Uani d 1 . .
    O O1 0.4603(4) 0.56516(8) 0.72915(18) 0.0180(3) Uani d 1 . .
    O O2 0.7790(4) 0.51960(9) 0.89865(19) 0.0212(4) Uani d 1 . .
    C C6 0.2313(5) 0.34266(10) 0.6295(2) 0.0127(4) Uani d 1 . .
    C C7 0.4516(5) 0.34172(10) 0.7453(2) 0.0128(4) Uani d 1 . .
    H H7 0.522507 0.302965 0.785568 0.015 Uiso calc 1 . .
    C C8 0.5675(5) 0.39821(10) 0.8018(2) 0.0121(3) Uani d 1 . .
    C C1 0.5827(6) 0.62513(11) 0.7783(3) 0.0203(5) Uani d 1 . .
    H H1A 0.499780 0.658300 0.713823 0.030 Uiso calc 1 . .
    H H1B 0.809060 0.624553 0.777897 0.030 Uiso calc 1 . .
    H H1C 0.522278 0.633151 0.876394 0.030 Uiso calc 1 . .
    C C5 0.1189(5) 0.39860(11) 0.5688(2) 0.0161(4) Uani d 1 . .
    H H5 -0.033554 0.398522 0.490504 0.019 Uiso calc 1 . .
    C C3 0.4577(5) 0.45534(10) 0.7425(2) 0.0123(4) Uani d 1 . .
    C C2 0.5823(5) 0.51534(11) 0.7990(2) 0.0144(4) Uani d 1 . .
    C C4 0.2359(5) 0.45406(10) 0.6259(2) 0.0156(4) Uani d 1 . .
    H H4 0.163744 0.492573 0.584857 0.019 Uiso calc 1 . .
    H H3 0.836(8) 0.4252(17) 0.929(4) 0.025(9) Uiso d 1 . .
loop_
    _atom_site_aniso_label
    _atom_site_aniso_U_11
    _atom_site_aniso_U_22
    _atom_site_aniso_U_33
    _atom_site_aniso_U_12
    _atom_site_aniso_U_13
    _atom_site_aniso_U_23
    I1 0.01408(6) 0.01099(7) 0.01764(7) -0.00031(5) -0.00056(4) -0.00134(5)
    O3 0.0173(8) 0.0173(8) 0.0153(7) 0.0008(6) -0.0061(6) -0.0004(6)
    O1 0.0241(8) 0.0104(7) 0.0188(8) -0.0031(6) -0.0048(6) 0.0007(6)
    O2 0.0210(8) 0.0204(9) 0.0211(8) -0.0015(6) -0.0083(6) -0.0031(6)
    C6 0.0114(8) 0.0128(9) 0.0138(9) -0.0012(7) 0.0009(7) -0.0017(7)
    C7 0.0128(9) 0.0120(9) 0.0136(9) 0.0008(7) 0.0011(7) 0.0006(7)
    C8 0.0103(8) 0.0155(9) 0.0105(8) 0.0020(7) 0.0003(6) 0.0010(7)
    C1 0.0282(12) 0.0114(10) 0.0211(11) -0.0062(8) 0.0005(9) -0.0021(8)
    C5 0.0178(10) 0.0137(10) 0.0158(9) -0.0004(7) -0.0061(7) 0.0005(7)
    C3 0.0132(9) 0.0108(9) 0.0128(9) 0.0003(7) -0.0010(7) 0.0004(7)
    C2 0.0140(9) 0.0152(10) 0.0138(9) -0.0006(7) 0.0007(7) -0.0011(7)
    C4 0.0179(10) 0.0104(9) 0.0177(10) 0.0002(7) -0.0053(8) 0.0012(7)
_geom_special_details
;
 All esds (except the esd in the dihedral angle between two l.s. planes)
 are estimated using the full covariance matrix.  The cell esds are taken
 into account individually in the estimation of esds in distances, angles
 and torsion angles; correlations between esds in cell parameters are only
 used when they are defined by crystal symmetry.  An approximate (isotropic)
 treatment of cell esds is used for estimating esds involving l.s. planes.
;
loop_
    _geom_bond_atom_site_label_1
    _geom_bond_atom_site_label_2
    _geom_bond_site_symmetry_2
    _geom_bond_distance
    _geom_bond_publ_flag
    I1 C6 . 2.101(2) ?
    O3 C8 . 1.357(3) ?
    O3 H3 . 0.70(4) ?
    O1 C1 . 1.447(3) ?
    O1 C2 . 1.336(3) ?
    O2 C2 . 1.220(3) ?
    C6 C7 . 1.391(3) ?
    C6 C5 . 1.394(3) ?
    C7 H7 . 0.9500 ?
    C7 C8 . 1.395(3) ?
    C8 C3 . 1.407(3) ?
    C1 H1A . 0.9800 ?
    C1 H1B . 0.9800 ?
    C1 H1C . 0.9800 ?
    C5 H5 . 0.9500 ?
    C5 C4 . 1.379(3) ?
    C3 C2 . 1.472(3) ?
    C3 C4 . 1.400(3) ?
    C4 H4 . 0.9500 ?
loop_
    _geom_angle_atom_site_label_1
    _geom_angle_atom_site_label_2
    _geom_angle_atom_site_label_3
    _geom_angle_site_symmetry_1
    _geom_angle_site_symmetry_3
    _geom_angle
    _geom_angle_publ_flag
    C8 O3 H3 . . 107(3) ?
    C2 O1 C1 . . 115.15(18) ?
    C7 C6 I1 . . 119.85(16) ?
    C7 C6 C5 . . 121.9(2) ?
    C5 C6 I1 . . 118.20(15) ?
    C6 C7 H7 . . 120.3 ?
    C6 C7 C8 . . 119.4(2) ?
    C8 C7 H7 . . 120.3 ?
    O3 C8 C7 . . 116.94(19) ?
    O3 C8 C3 . . 123.3(2) ?
    C7 C8 C3 . . 119.80(19) ?
    O1 C1 H1A . . 109.5 ?
    O1 C1 H1B . . 109.5 ?
    O1 C1 H1C . . 109.5 ?
    H1A C1 H1B . . 109.5 ?
    H1A C1 H1C . . 109.5 ?
    H1B C1 H1C . . 109.5 ?
    C6 C5 H5 . . 121.0 ?
    C4 C5 C6 . . 118.0(2) ?
    C4 C5 H5 . . 121.0 ?
    C8 C3 C2 . . 120.44(19) ?
    C4 C3 C8 . . 118.89(19) ?
    C4 C3 C2 . . 120.63(19) ?
    O1 C2 C3 . . 113.23(18) ?
    O2 C2 O1 . . 122.9(2) ?
    O2 C2 C3 . . 123.8(2) ?
    C5 C4 C3 . . 122.0(2) ?
    C5 C4 H4 . . 119.0 ?
    C3 C4 H4 . . 119.0 ?
loop_
    _geom_torsion_atom_site_label_1
    _geom_torsion_atom_site_label_2
    _geom_torsion_atom_site_label_3
    _geom_torsion_atom_site_label_4
    _geom_torsion_site_symmetry_1
    _geom_torsion_site_symmetry_2
    _geom_torsion_site_symmetry_3
    _geom_torsion_site_symmetry_4
    _geom_torsion
    _geom_torsion_publ_flag
    I1 C6 C7 C8 . . . . 178.99(15) ?
    I1 C6 C5 C4 . . . . -179.01(17) ?
    O3 C8 C3 C2 . . . . 1.0(3) ?
    O3 C8 C3 C4 . . . . 178.8(2) ?
    C6 C7 C8 O3 . . . . -178.90(19) ?
    C6 C7 C8 C3 . . . . 0.9(3) ?
    C6 C5 C4 C3 . . . . -0.9(4) ?
    C7 C6 C5 C4 . . . . 0.8(3) ?
    C7 C8 C3 C2 . . . . -178.8(2) ?
    C7 C8 C3 C4 . . . . -0.9(3) ?
    C8 C3 C2 O1 . . . . 178.4(2) ?
    C8 C3 C2 O2 . . . . -1.0(3) ?
    C8 C3 C4 C5 . . . . 0.9(3) ?
    C1 O1 C2 O2 . . . . 1.2(3) ?
    C1 O1 C2 C3 . . . . -178.26(19) ?
    C5 C6 C7 C8 . . . . -0.8(3) ?
    C2 C3 C4 C5 . . . . 178.8(2) ?
    C4 C3 C2 O1 . . . . 0.6(3) ?
    C4 C3 C2 O2 . . . . -178.8(2) ?
loop_
    _geom_hbond_atom_site_label_D
    _geom_hbond_atom_site_label_H
    _geom_hbond_atom_site_label_A
    _geom_hbond_site_symmetry_A
    _geom_hbond_distance_DH
    _geom_hbond_distance_HA
    _geom_hbond_distance_DA
    _geom_hbond_angle_DHA
    _geom_hbond_publ_flag
    O3 H3 O2 . 0.70(4) 2.05(4) 2.670(3) 149(4) yes
    O3 H3 O2 3_767 0.70(4) 2.53(4) 3.087(2) 139(4) yes
_shelx_space_group_comment
;
The symmetry employed for this shelxl refinement is uniquely defined
by the following loop, which should always be used as a source of
symmetry information in preference to the above space-group names.
They are only intended as comments.
;
_shelx_estimated_absorpt_T_min     0.156
_shelx_estimated_absorpt_T_max     0.930
_shelx_hkl_file
;
  -1   0   0  555.84   26.00
   1   0   0  545.25   25.90
   1   0   0  559.74   25.80
   1   0   0  545.75   26.40
  -1   0   0  537.15   26.00
  -1   0   0  531.15   25.80
   2   0   0  889.61   42.80
  -2   0   0  849.22   42.10
  -2   0   0  891.81   42.00
   2   0   0  877.91   41.60
  -2   0   0  863.01   41.50
   3   0   0    1.90    0.80
  -3   0   0    2.30    1.10
  -3   0   0    1.30    0.70
   3   0   0    4.90    1.70
  -3   0   0    1.00    0.80
  -4   0   0   44.80    5.30
   4   0   0   46.10    6.50
  -4   0   0   49.30    5.80
   4   0   0   47.80    3.90
  -5   0   0    2.40    1.80
   5   0   0    7.70    3.00
   5   0   0    6.90    1.80
  -5   0   0    3.80    1.70
  -6   0   0  164.28   12.80
   6   0   0  171.88   11.00
   6   0   0  171.98   13.80
  -1  -1   0  573.74   28.10
   1  -1   0  590.14   27.90
  -1  -1   0  601.54   28.00
   1  -1   0  560.44   27.80
   1  -1   0  597.54   28.40
   1   1   0  587.34   27.90
  -1   1   0  589.84   27.80
  -1   1   0  594.44   28.10
   1   1   0  595.14   28.50
   1   1   0  594.84   28.00
  -1   1   0  568.24   28.10
   1   1   0  622.84   28.20
   2  -1   0  745.53   34.60
   2  -1   0  735.43   35.60
  -2  -1   0  723.83   34.60
  -2  -1   0  744.83   34.90
  -2  -1   0  711.13   35.00
  -2   1   0  687.73   35.00
  -2   1   0  705.43   34.40
   2   1   0  703.33   35.70
   2   1   0  725.63   34.50
  -2   1   0  731.73   34.90
  -3  -1   0  822.02   40.10
   3  -1   0  844.92   41.90
  -3  -1   0  784.62   40.90
  -3  -1   0  851.01   40.70
   3  -1   0  841.72   40.20
  -3   1   0  839.02   40.80
   3   1   0  843.52   42.00
  -3   1   0  786.12   40.90
  -3   1   0  851.11   39.90
   3   1   0  843.82   40.20
   4  -1   0  544.95   26.90
  -4  -1   0  511.95   28.10
   4  -1   0  547.85   29.30
  -4  -1   0  505.55   27.40
  -4   1   0  509.45   28.00
  -4   1   0  525.25   27.70
   4   1   0  549.45   26.90
   4   1   0  567.14   29.60
  -5  -1   0  315.87   19.50
   5  -1   0  318.97   20.50
  -5  -1   0  307.67   18.60
   5  -1   0  345.57   18.00
  -5   1   0  325.97   19.00
   5   1   0  320.87   20.70
  -5   1   0  348.27   19.80
   5   1   0  325.37   17.80
   6  -1   0   99.19    7.40
  -6  -1   0   99.59   10.80
   6  -1   0  113.59   12.40
   6   1   0   93.29   11.90
   6   1   0   97.79    7.40
  -6   1   0   92.29   10.50
  -1  -2   0 2647.34  128.79
   1  -2   0 2793.82  127.79
   1  -2   0 2854.61  128.29
   1  -2   0 2694.53  128.49
   1  -2   0 2714.13  129.09
  -1  -2   0 2877.01  127.99
  -1  -2   0 2779.92  128.09
  -1   2   0 2620.74  127.99
   1   2   0 2693.63  128.09
   1   2   0 2591.84  128.19
  -1   2   0 2767.02  128.19
   1   2   0 2836.12  128.59
   1   2   0 2817.72  128.09
  -2  -2   0  882.91   42.20
   2  -2   0  888.61   42.90
  -2  -2   0  883.21   42.50
   2  -2   0  883.91   42.00
  -2   2   0  842.32   42.30
   2   2   0  866.51   41.90
  -2   2   0  912.71   41.70
  -2   2   0  876.11   42.40
   2   2   0  884.71   43.20
   3  -2   0  334.37   18.70
   3  -2   0  340.27   17.20
  -3  -2   0  338.47   17.30
  -3  -2   0  333.87   17.60
  -3  -2   0  323.87   18.00
  -3   2   0  323.27   17.80
   3   2   0  332.17   18.90
   3   2   0  340.27   17.10
  -3   2   0  348.97   18.10
   4  -2   0    2.70    1.90
  -4  -2   0    1.80    1.20
  -4  -2   0    1.60    0.90
   4  -2   0    1.80    0.90
  -4  -2   0    0.40    0.90
   4   2   0    3.30    1.80
  -4   2   0    1.50    1.00
  -4   2   0    1.20    1.10
   4   2   0    3.20    1.20
  -5  -2   0   40.00    5.50
  -5  -2   0   52.19    7.00
   5  -2   0   63.69    5.00
   5  -2   0   60.19    7.80
   5   2   0   54.69    4.60
  -5   2   0   55.69    7.20
  -5   2   0   50.29    6.40
   5   2   0   57.59    8.40
  -6  -2   0   46.70    7.40
   6  -2   0   38.10    5.00
   6  -2   0   60.99    8.90
  -6   2   0   49.30    7.20
   6   2   0   32.70    6.90
   6   2   0   48.80    5.50
   0  -3   0    0.10    0.30
   0  -3   0    0.20    0.40
   0  -3   0   -0.10    0.10
   0  -3   0    1.40    0.60
   0  -3   0    0.30    0.10
   0   3   0    0.10    0.10
   0   3   0    0.30    0.30
   0   3   0    0.80    0.60
   0   3   0    0.10    0.30
  -1  -3   0  179.58    9.10
   1  -3   0  179.98    8.80
  -1  -3   0  179.18    9.30
  -1  -3   0  178.98    8.80
   1  -3   0  186.58    9.00
   1  -3   0  186.18    9.20
  -1   3   0  174.88    9.30
   1   3   0  179.98    9.20
   1   3   0  178.78    9.60
   1   3   0  170.08    8.80
  -1   3   0  178.18    9.10
  -2  -3   0  567.84   28.30
   2  -3   0  559.34   28.60
   2  -3   0  600.84   27.90
  -2  -3   0  575.54   28.10
   2  -3   0  575.14   27.40
   2   3   0  586.84   28.30
   2   3   0  579.64   27.70
  -2   3   0  584.54   28.40
  -2   3   0  555.14   28.20
   2   3   0  559.04   29.00
   3  -3   0  718.53   36.80
   3  -3   0  742.53   35.50
  -3  -3   0  729.83   35.80
  -3  -3   0  722.83   35.80
  -3  -3   0  753.12   36.50
   3   3   0  701.73   37.30
   3   3   0  761.72   35.40
  -3   3   0  708.83   36.20
  -3   3   0  706.33   36.20
   4  -3   0  488.35   24.80
  -4  -3   0  486.95   24.80
   4  -3   0  494.35   26.80
  -4  -3   0  477.05   25.30
  -4  -3   0  488.35   26.20
   4   3   0  480.95   27.30
   4   3   0  489.25   24.70
  -4   3   0  479.55   26.00
  -4   3   0  498.05   26.00
   5  -3   0  313.87   16.50
  -5  -3   0  280.97   18.00
  -5  -3   0  277.07   16.80
   5  -3   0  296.27   18.60
  -5   3   0  278.97   17.40
   5   3   0  284.87   19.30
  -5   3   0  297.67   17.90
   5   3   0  296.87   16.20
   6  -3   0  129.29    8.70
  -6  -3   0  107.99   11.80
   6  -3   0  110.79   12.30
   6   3   0  125.49   14.20
  -6   3   0  111.79   11.80
   0  -4   0 1174.68   54.09
   0  -4   0 1119.19   54.99
   0  -4   0 1114.19   54.19
   0  -4   0 1196.68   54.59
   0   4   0 1253.47   54.39
   0   4   0 1102.89   54.09
   0   4   0 1160.08   55.19
   0   4   0 1166.58   54.59
   1  -4   0 2071.49   94.59
  -1  -4   0 1998.80   94.49
  -1  -4   0 2131.79   95.09
   1  -4   0 2067.99   94.39
   1  -4   0 2022.50   94.29
   1   4   0 1938.71   94.19
   1   4   0 1985.50   95.09
  -1   4   0 1988.90   94.49
  -1   4   0 1969.90   94.89
   1   4   0 2035.90   94.69
  -2  -4   0  617.94   30.40
   2  -4   0  624.74   30.00
   2  -4   0  633.44   30.60
   2  -4   0  616.44   29.50
  -2  -4   0  616.64   30.30
  -2   4   0  585.44   30.30
   2   4   0  643.34   30.40
  -2   4   0  639.74   30.70
   2   4   0  618.44   29.80
   2   4   0  610.34   31.30
   3  -4   0  232.18   12.50
   3  -4   0  232.28   13.60
  -3  -4   0  224.78   13.30
  -3  -4   0  234.28   12.90
   3   4   0  230.18   14.30
  -3   4   0  238.98   13.40
  -3   4   0  236.98   13.30
   3   4   0  244.68   12.50
   4  -4   0    6.30    1.60
  -4  -4   0    8.50    2.20
  -4  -4   0    8.20    2.30
  -4  -4   0    7.30    1.80
   4  -4   0    8.40    2.60
  -4   4   0   10.90    2.60
   4   4   0    9.70    2.00
   4   4   0    5.80    2.60
  -4   4   0    6.00    2.00
  -5  -4   0   46.90    6.60
  -5  -4   0   27.70    4.40
   5  -4   0   35.30    6.00
   5  -4   0   37.00    4.40
   5   4   0   31.80    4.00
  -5   4   0   30.30    5.20
   5   4   0   36.40    6.50
  -5   4   0   28.20    4.90
  -6  -4   0   54.09    8.00
   6  -4   0   61.09    6.60
   6  -4   0   45.80    7.70
   6   4   0   47.40    8.50
  -6   4   0   65.49    8.40
  -6   4   0   53.99    7.70
   0  -5   0    0.40    0.60
   0  -5   0    0.10    0.20
   0  -5   0    0.00    0.20
   0   5   0    0.10    0.20
   0   5   0    1.10    0.90
   0   5   0    0.30    0.50
   0   5   0    0.90    0.30
  -1  -5   0  346.57   16.70
   1  -5   0  324.87   15.80
   1  -5   0  324.87   15.90
   1  -5   0  326.07   15.70
  -1  -5   0  333.47   15.90
   1   5   0  309.67   15.50
  -1   5   0  309.77   15.70
   1   5   0  318.17   16.10
   1   5   0  317.77   16.50
  -1   5   0  319.67   16.40
  -2  -5   0  741.23   37.10
   2  -5   0  777.92   37.10
   2  -5   0  778.82   36.60
   2  -5   0  760.22   36.10
  -2  -5   0  761.22   37.10
  -2   5   0  766.62   37.30
   2   5   0  768.32   38.00
   2   5   0  758.42   36.30
   2   5   0  755.12   37.00
  -2   5   0  749.82   36.90
   3  -5   0  487.15   25.70
  -3  -5   0  476.05   25.60
   3  -5   0  494.85   24.70
  -3  -5   0  488.45   25.30
  -3   5   0  504.75   25.50
   3   5   0  469.15   26.60
   3   5   0  509.35   24.60
   3   5   0  522.55   25.50
  -3   5   0  505.25   25.80
  -4  -5   0  514.65   26.60
   4  -5   0  534.55   27.80
  -4  -5   0  519.55   27.70
   4  -5   0  533.35   26.30
  -4  -5   0  500.15   26.50
  -4   5   0  514.85   27.40
  -4   5   0  512.15   27.50
   4   5   0  536.85   26.10
   4   5   0  469.45   28.60
   5  -5   0  258.17   16.10
   5  -5   0  264.27   14.30
  -5  -5   0  229.78   14.40
  -5  -5   0  227.38   15.70
   5   5   0  255.57   14.00
  -5   5   0  228.08   15.40
   5   5   0  248.08   17.30
  -5   5   0  239.68   15.50
   6  -5   0  116.69   10.30
  -6  -5   0  127.29   12.90
   6  -5   0  129.89    8.80
  -6   5   0  117.29   10.00
   6   5   0   87.99   12.20
  -6   5   0  123.29   12.20
   0  -6   0 2051.99   93.39
   0  -6   0 2003.90   94.79
   0  -6   0 1961.60   93.29
   0   6   0 2005.30   93.59
   0   6   0 2003.80   93.99
   0   6   0 2000.80   94.99
   1  -6   0 1704.53   79.89
  -1  -6   0 1833.22   81.19
  -1  -6   0 1729.53   79.99
   1  -6   0 1701.53   80.09
   1  -6   0 1720.13   80.19
   1   6   0 1704.33   80.89
   1   6   0 1642.14   79.59
   1   6   0 1704.93   80.59
  -1   6   0 1650.13   79.79
  -1   6   0 1674.53   80.79
  -2  -6   0  865.81   41.30
   2  -6   0  863.31   41.00
   2  -6   0  833.02   40.20
  -2  -6   0  860.71   41.10
   2  -6   0  850.81   40.50
  -2   6   0  827.22   41.40
   2   6   0  859.31   42.10
   2   6   0  843.42   40.30
  -2   6   0  810.82   40.80
   2   6   0  852.71   41.00
   3  -6   0  126.89    7.40
   3  -6   0  121.39    8.10
  -3  -6   0  124.89    8.20
  -3  -6   0  120.39    7.90
   3  -6   0  115.39    6.60
   3   6   0  126.89    7.20
   3   6   0  130.49    8.00
   3   6   0  128.09    9.20
  -3   6   0  124.19    8.30
  -3   6   0  125.79    8.00
  -4  -6   0    3.10    1.30
  -4  -6   0    1.40    1.10
   4  -6   0    5.10    1.40
  -4  -6   0    0.80    0.90
   4  -6   0    1.90    1.60
   4   6   0    0.90    0.80
  -4   6   0    0.50    1.10
   4   6   0    0.80    1.30
  -4   6   0    1.40    1.00
   5  -6   0   52.59    5.70
   5  -6   0   45.00    6.50
  -5  -6   0   50.09    5.80
  -5  -6   0   48.20    7.00
  -5   6   0   43.10    6.20
   5   6   0   48.50    5.10
   5   6   0   38.30    7.40
  -5   6   0   51.49    6.80
   6  -6   0   50.59    7.90
   6  -6   0   48.80    5.70
  -6  -6   0   45.10    7.40
   6   6   0   51.79    9.00
  -6   6   0   57.89    7.90
  -6   6   0   59.89    7.90
   0  -7   0    0.70    0.70
   0  -7   0    0.60    0.40
   0   7   0   -1.10    0.80
   0   7   0    0.40    0.30
   0   7   0   -0.20    0.60
   1  -7   0    0.20    0.30
  -1  -7   0    0.60    0.70
  -1  -7   0    0.80    0.40
   1  -7   0    1.00    0.60
  -1  -7   0    0.70    0.30
   1  -7   0    0.10    0.50
  -1   7   0    1.30    0.50
   1   7   0    2.50    1.10
   1   7   0    1.50    0.90
  -1   7   0   -0.40    0.50
   2  -7   0  633.04   31.00
  -2  -7   0  623.64   31.50
  -2  -7   0  637.44   31.10
   2  -7   0  632.24   30.50
   2  -7   0  635.54   30.40
   2   7   0  633.24   31.10
  -2   7   0  627.54   31.60
  -2   7   0  623.94   30.80
   2   7   0  625.04   30.20
   2   7   0  623.34   32.10
   3  -7   0  832.92   39.30
  -3  -7   0  761.42   39.90
   3  -7   0  802.62   38.60
  -3  -7   0  848.22   40.50
   3  -7   0  804.42   40.00
   3   7   0  791.02   39.90
  -3   7   0  812.22   40.00
   3   7   0  828.42   39.00
   3   7   0  780.82   41.50
  -3   7   0  806.92   40.60
   4  -7   0  717.63   37.50
  -4  -7   0  746.53   36.70
  -4  -7   0  763.92   38.20
   4  -7   0  769.62   36.50
  -4  -7   0  703.63   37.00
   4   7   0  709.53   39.30
   4   7   0  714.03   36.00
  -4   7   0  762.92   38.20
  -4   7   0  708.63   37.40
  -5  -7   0   93.59   10.30
  -5  -7   0  108.49    7.80
   5  -7   0  100.99    7.30
   5  -7   0   99.59    8.50
   5   7   0  101.29    7.10
  -5   7   0   97.79    8.30
   5   7   0  108.29   12.60
  -5   7   0  104.89   10.80
   6  -7   0   85.19   10.20
  -6  -7   0   68.79    9.30
   6  -7   0   67.09    7.10
   6   7   0   82.09   11.90
  -6   7   0   79.69    9.40
  -6   7   0   68.29    9.10
   0  -8   0 2133.49   99.39
   0  -8   0 2124.89  101.19
   0   8   0 2118.59  100.29
   0   8   0 2143.79   99.19
   0   8   0 2127.49  101.49
  -1  -8   0 1558.44   72.39
  -1  -8   0 1507.95   70.79
   1  -8   0 1562.94   71.79
   1  -8   0 1481.55   70.59
  -1  -8   0 1456.35   70.29
  -1   8   0 1490.15   72.09
  -1   8   0 1434.26   70.39
   1   8   0 1553.94   71.89
   1   8   0 1505.45   71.99
   2  -8   0  364.66   18.00
  -2  -8   0  377.56   19.30
   2  -8   0  364.86   18.40
  -2  -8   0  373.86   18.60
   2  -8   0  359.66   18.00
   2   8   0  334.17   18.40
   2   8   0  363.96   19.70
  -2   8   0  352.76   18.10
  -2   8   0  324.97   19.00
   2   8   0  356.26   17.60
   3  -8   0  146.89    8.90
  -3  -8   0  149.79    9.20
   3  -8   0  137.69    8.20
   3  -8   0  140.19    7.80
  -3  -8   0  135.99    8.90
   3   8   0  135.79    8.70
   3   8   0  139.49   10.20
  -3   8   0  134.89    9.40
  -3   8   0  133.99    8.60
   3   8   0  138.29    7.90
  -4  -8   0    2.20    1.50
   4  -8   0    3.00    1.20
  -4  -8   0    2.60    1.30
   4  -8   0    2.80    1.60
  -4   8   0    3.90    1.80
  -4   8   0    3.40    1.70
   4   8   0    5.20    2.30
   4   8   0    1.80    0.90
   5  -8   0    6.40    1.90
  -5  -8   0    5.70    2.50
   5  -8   0    7.60    2.80
  -5   8   0    8.40    2.80
  -5   8   0    6.40    2.50
   5   8   0   10.70    4.10
  -6  -8   0   84.39   10.60
   6  -8   0   80.69    6.60
   6   8   0   56.99   10.00
  -6   8   0   77.39    9.90
  -6   8   0   88.59    9.80
   0  -9   0    0.60    0.40
   0  -9   0    1.10    0.90
   0   9   0    2.40    0.50
   0   9   0    1.20    0.90
   0   9   0    2.00    1.40
   1  -9   0  657.93   33.40
  -1  -9   0  667.03   32.20
  -1  -9   0  675.63   31.80
  -1  -9   0  661.33   33.90
   1  -9   0  674.93   32.00
  -1   9   0  650.93   31.80
   1   9   0  676.13   33.50
  -1   9   0  655.03   32.10
  -1   9   0  683.73   33.80
   1   9   0  709.83   33.70
  -2  -9   0  256.87   14.40
   2  -9   0  267.67   13.40
   2  -9   0  246.98   12.90
  -2  -9   0  244.58   13.40
   2  -9   0  245.88   13.20
   2   9   0  248.38   14.70
   2   9   0  254.97   12.60
   2   9   0  248.58   13.60
  -2   9   0  227.58   14.10
  -2   9   0  231.18   12.90
   3  -9   0  536.65   26.60
   3  -9   0  538.35   26.80
   3  -9   0  503.55   27.30
  -3  -9   0  557.24   28.00
  -3  -9   0  538.95   28.00
  -3   9   0  527.65   28.40
   3   9   0  532.45   27.40
  -3   9   0  536.75   27.30
   3   9   0  525.55   29.30
   3   9   0  555.04   26.40
   4  -9   0  183.68   10.60
  -4  -9   0  189.38   12.10
   4  -9   0  166.08   11.20
  -4  -9   0  172.38   11.30
  -4   9   0  177.98   11.30
   4   9   0  174.18   10.00
   4   9   0  168.18   13.00
  -4   9   0  171.68   12.10
   5  -9   0  349.57   19.40
   5  -9   0  324.87   20.50
  -5  -9   0  390.56   22.20
  -5   9   0  363.76   20.90
   5   9   0  354.56   23.40
  -5   9   0  346.77   21.70
   6  -9   0   80.89    6.80
  -6  -9   0   82.89   10.60
   6   9   0   75.59   11.40
  -6   9   0   90.59   10.90
  -6   9   0   86.79    9.70
   0 -10   0 1267.37   62.09
   0 -10   0 1302.67   59.99
   0  10   0 1262.37   60.99
   0  10   0 1292.27   59.79
   0  10   0 1248.18   62.49
   1 -10   0  517.45   25.10
  -1 -10   0  459.95   26.80
   1 -10   0  519.85   26.70
  -1 -10   0  532.85   24.80
  -1 -10   0  514.55   25.20
   1  10   0  549.85   27.00
   1  10   0  516.05   26.60
  -1  10   0  511.35   24.70
  -1  10   0  531.65   27.20
  -1  10   0  525.45   25.30
   2 -10   0  548.85   28.00
  -2 -10   0  581.74   29.60
   2 -10   0  571.84   27.70
  -2 -10   0  579.04   28.40
   2 -10   0  554.14   28.50
   2  10   0  554.04   29.80
  -2  10   0  598.74   29.60
   2  10   0  562.34   27.40
   2  10   0  545.15   28.50
  -2  10   0  570.74   27.80
   3 -10   0   81.09    6.10
   3 -10   0   85.79    5.90
   3 -10   0   85.49    5.80
  -3 -10   0   88.09    6.60
  -3 -10   0   88.89    6.90
  -3  10   0   85.49    7.10
   3  10   0   93.99    8.00
  -3  10   0   85.49    6.10
   3  10   0   92.29    5.50
   3  10   0   81.99    6.20
   4 -10   0   30.00    3.90
  -4 -10   0   36.30    4.90
   4 -10   0   37.80    5.20
  -4 -10   0   28.40    4.80
   4  10   0   26.80    3.30
   4  10   0   27.30    4.30
  -4  10   0   31.10    4.40
  -4  10   0   35.90    5.90
   4  10   0   35.10    6.10
   5 -10   0   36.40    5.70
   5 -10   0   40.70    4.90
  -5 -10   0   30.80    5.70
  -5  10   0   33.40    5.20
   5  10   0   26.20    6.40
  -5  10   0   35.10    6.20
  -6 -10   0   42.10    7.40
   6 -10   0   51.79    6.20
  -6  10   0   48.00    7.90
  -6  10   0   43.20    6.50
   6  10   0   48.30    9.30
   0 -11   0    2.00    1.30
   0 -11   0    0.80    0.50
   0  11   0    0.60    0.90
   0  11   0    1.40    1.50
   1 -11   0  105.49    7.30
  -1 -11   0   99.49    5.40
   1 -11   0  103.69    5.70
  -1 -11   0   90.49    5.60
  -1 -11   0   78.39    7.00
   1  11   0   94.29    6.90
  -1  11   0  100.29    7.60
  -1  11   0  106.49    6.00
  -1  11   0   99.19    5.30
   1  11   0  111.59    7.60
   2 -11   0  370.76   18.80
  -2 -11   0  379.46   19.20
   2 -11   0  356.16   19.60
  -2 -11   0  364.66   20.50
   2 -11   0  359.36   18.50
  -2  11   0  367.76   18.50
   2  11   0  352.96   19.50
  -2  11   0  370.86   20.50
   2  11   0  372.46   20.80
   2  11   0  369.16   18.10
   3 -11   0  246.88   14.70
   3 -11   0  262.87   14.20
  -3 -11   0  261.37   15.80
  -3 -11   0  269.37   15.40
   3 -11   0  258.27   14.70
   3  11   0  273.37   15.10
  -3  11   0  266.47   16.30
  -3  11   0  273.87   14.70
   3  11   0  275.77   13.90
   3  11   0  266.17   16.90
  -4 -11   0  355.06   18.90
   4 -11   0  291.67   16.40
   4 -11   0  290.67   17.20
  -4 -11   0  283.57   17.60
  -4  11   0  312.97   19.10
   4  11   0  305.57   17.30
   4  11   0  284.77   19.60
  -4  11   0  303.47   17.30
   4  11   0  307.67   16.70
   5 -11   0  176.58   12.50
   5 -11   0  200.28   11.90
  -5 -11   0  189.18   13.90
  -5  11   0  191.88   12.80
  -5  11   0  187.08   14.30
   5  11   0  203.28   15.80
  -6 -11   0   84.39   11.10
   6 -11   0   78.99    6.80
   6  11   0   99.19   13.20
  -6  11   0   75.39    8.90
  -6  11   0   64.69    9.80
   0 -12   0  887.41   45.40
   0 -12   0  931.91   42.90
   0  12   0  873.51   44.00
   0  12   0  922.01   46.00
  -1 -12   0  648.64   37.90
   1 -12   0  736.43   35.90
  -1 -12   0  779.02   35.50
   1 -12   0  829.02   38.20
  -1  12   0  774.32   36.30
  -1  12   0  728.33   35.20
   1  12   0  709.23   37.50
   1  12   0  772.72   38.40
  -1  12   0  717.43   38.50
   2 -12   0  326.27   18.50
   2 -12   0  344.87   17.50
  -2 -12   0  324.27   19.20
  -2 -12   0  328.37   17.70
   2 -12   0  327.87   17.00
  -2  12   0  335.37   17.00
   2  12   0  334.87   18.30
   2  12   0  347.17   16.80
   2  12   0  349.17   19.60
  -2  12   0  324.57   19.20
  -3 -12   0   73.49    6.20
   3 -12   0   81.79    5.50
   3 -12   0   73.19    5.60
  -3 -12   0   80.69    6.80
   3 -12   0   68.69    5.90
  -3  12   0   77.39    5.60
   3  12   0   75.79    4.90
   3  12   0   85.69    9.50
   3  12   0   81.19    6.10
  -3  12   0   87.49    8.90
   4 -12   0    2.10    1.20
  -4 -12   0    1.10    1.40
   4 -12   0    0.70    1.10
  -4 -12   0    3.10    1.60
   4  12   0   -0.10    1.80
  -4  12   0    0.70    1.40
  -4  12   0    1.40    1.10
   4  12   0    0.60    1.20
   5 -12   0    9.50    2.80
  -5 -12   0   21.00    4.80
   5 -12   0   16.00    3.20
   5  12   0   16.50    5.40
  -5  12   0   16.00    4.40
  -5  12   0   16.40    3.40
  -6 -12   0   42.50    7.60
   6 -12   0   42.00    5.60
  -6  12   0   56.09    7.30
  -6  12   0   48.30    8.60
   6  12   0   42.50    9.10
   0 -13   0    2.70    0.80
   0 -13   0    1.00    0.40
   0 -13   0    2.20    1.20
   0  13   0    2.10    1.80
   0  13   0    1.20    1.00
  -1 -13   0  119.89    6.60
  -1 -13   0  119.09    9.10
   1 -13   0  120.89    7.00
   1 -13   0  125.99    8.70
  -1  13   0  126.49    7.50
  -1  13   0  122.59    6.30
  -1  13   0  111.79    9.30
   1  13   0  100.19    8.10
   1  13   0  141.39    9.50
   2 -13   0  294.27   16.90
  -2 -13   0  267.27   15.60
  -2 -13   0  280.77   17.50
   2 -13   0  293.67   15.20
   2  13   0  293.67   16.50
   2  13   0  312.57   17.90
  -2  13   0  295.27   17.80
   2  13   0  300.67   14.80
  -2  13   0  295.67   15.00
   3 -13   0  338.27   19.30
  -3 -13   0  379.86   20.80
   3 -13   0  338.07   18.20
   3 -13   0  358.76   18.80
  -3 -13   0  337.97   19.50
  -3  13   0  334.37   18.40
  -3  13   0  367.96   21.20
   3  13   0  344.67   19.30
   3  13   0  368.16   17.90
   3  13   0  336.47   21.30
  -4 -13   0  232.88   15.40
  -4 -13   0  249.18   15.50
   4 -13   0  242.98   13.70
   4 -13   0  234.08   14.10
  -4  13   0  244.38   16.50
   4  13   0  223.78   16.90
   4  13   0  248.78   14.60
  -4  13   0  237.78   14.20
   5 -13   0  121.69    8.50
  -5 -13   0  115.49   10.40
  -5  13   0  132.39   13.80
  -5  13   0  116.69    9.10
   5  13   0  133.49   15.00
  -6 -13   0   45.20    7.80
   6 -13   0   37.50    5.50
   6  13   0   40.40    9.10
  -6  13   0   35.50    7.80
   0 -14   0 1016.10   47.10
   0 -14   0 1024.20   50.29
   0 -14   0  989.80   46.70
   0  14   0  955.90   48.50
   0  14   0  972.90   50.69
  -1 -14   0  559.34   29.80
   1 -14   0  682.93   32.60
  -1 -14   0  651.13   33.10
   1 -14   0  611.04   30.10
  -1 -14   0  614.84   29.60
  -1  14   0  622.94   30.70
  -1  14   0  628.14   29.30
   1  14   0  614.44   32.90
  -1  14   0  610.54   33.50
   1  14   0  566.54   31.70
  -2 -14   0  129.69    8.70
   2 -14   0  149.99   10.00
  -2 -14   0  129.19   10.40
   2 -14   0  146.39    8.40
   2  14   0  147.99    8.00
   2  14   0  146.99   10.70
  -2  14   0  151.98   11.10
   2  14   0  148.99    9.80
  -2  14   0  145.19    8.00
  -2  14   0  150.48    8.50
  -3 -14   0   47.20    6.70
  -3 -14   0   39.00    5.20
   3 -14   0   44.70    5.50
   3 -14   0   40.30    4.40
   3 -14   0   47.90    5.10
  -3  14   0   35.90    6.20
   3  14   0   51.09    7.80
   3  14   0   48.70    5.80
   3  14   0   38.70    3.20
  -3  14   0   45.80    3.80
   4 -14   0    0.70    1.00
  -4 -14   0    1.90    1.70
   4 -14   0    2.30    1.20
  -4 -14   0    4.40    2.20
   4  14   0    3.50    1.80
  -4  14   0    3.50    1.50
   4  14   0    6.70    3.20
  -4  14   0    1.60    2.00
   5 -14   0    8.50    2.50
  -5 -14   0    4.60    2.80
  -5  14   0    3.90    1.80
  -5  14   0   12.50    4.20
   5  14   0    5.00    3.50
  -6 -14   0   35.90    7.40
   6 -14   0   40.60    5.50
   6  14   0   55.19   10.60
  -6  14   0   29.80    7.10
   0 -15   0    3.80    1.80
   0 -15   0    1.20    0.40
   0  15   0    7.90    2.50
   0  15   0    2.40    1.30
  -1 -15   0   21.60    2.50
   1 -15   0   20.90    2.60
   1 -15   0   18.00    3.60
  -1 -15   0   23.40    2.50
  -1 -15   0   17.80    3.90
  -1  15   0   15.20    2.80
   1  15   0   17.80    3.60
  -1  15   0   18.60    1.70
   1  15   0   14.70    3.90
  -1  15   0   20.10    4.90
  -2 -15   0  130.59    9.50
   2 -15   0  175.58   11.20
   2 -15   0  163.78    9.50
  -2  15   0  167.78   12.40
  -2  15   0  166.08    8.90
  -2  15   0  163.58    9.50
   2  15   0  172.68   11.10
   2  15   0  172.08    9.00
   2  15   0  179.28   12.10
   3 -15   0  273.47   15.80
   3 -15   0  264.17   14.50
  -3 -15   0  281.77   17.30
   3 -15   0  278.77   15.00
  -3 -15   0  216.48   15.20
  -3  15   0  271.27   17.80
   3  15   0  262.57   15.70
  -3  15   0  277.67   14.50
   3  15   0  262.07   17.80
  -4 -15   0  198.48   14.80
   4 -15   0  223.78   13.80
  -4 -15   0  266.57   16.30
   4 -15   0  233.28   13.60
  -4  15   0  256.97   14.00
   4  15   0  248.88   17.80
   4  15   0  223.98   14.30
  -4  15   0  230.88   16.80
  -5 -15   0   92.19   11.20
   5 -15   0   78.89    6.80
  -5  15   0   93.79   12.10
  -5  15   0   86.09   10.30
   5  15   0  100.49   13.30
  -6 -15   0   26.90    6.30
   6 -15   0   27.00    6.90
  -6  15   0   30.00    7.40
   0 -16   0  326.37   16.10
   0 -16   0  305.67   19.10
   0 -16   0  324.57   15.70
   0  16   0  324.97   20.10
   0  16   0  324.87   17.80
  -1 -16   0  253.17   16.00
   1 -16   0  267.47   15.50
  -1 -16   0  260.17   12.90
  -1 -16   0  209.28   12.40
   1 -16   0  264.97   13.00
  -1  16   0  255.17   16.60
   1  16   0  216.78   15.60
   1  16   0  229.48   14.80
  -1  16   0  245.28   13.80
   2 -16   0  247.28   14.30
  -2 -16   0  233.38   14.50
   2 -16   0  269.57   16.20
  -2  16   0  259.37   17.70
   2  16   0  275.07   16.30
  -2  16   0  287.17   13.70
  -2  16   0  270.17   14.50
   2  16   0  271.17   17.10
   2  16   0  275.27   13.80
   3 -16   0   61.29    5.90
  -3 -16   0   68.39    7.30
  -3 -16   0   74.69    8.70
   3 -16   0   66.39    5.20
  -3  16   0   71.19    9.40
   3  16   0   65.39    7.50
  -3  16   0   68.49    4.90
   3  16   0   58.89    8.80
   4 -16   0    2.10    1.50
  -4 -16   0    0.20    1.30
  -4 -16   0    2.40    1.70
   4 -16   0    0.80    1.20
  -4  16   0    3.70    2.80
   4  16   0    1.40    2.80
   4  16   0    4.50    1.90
  -4  16   0    2.10    1.10
   5 -16   0   17.80    3.40
  -5 -16   0   13.40    4.10
  -5  16   0   21.70    6.30
   5  16   0   25.20    7.00
  -6  16   0   16.80    6.10
   0 -17   0    1.10    0.40
   0 -17   0    3.20    1.70
   0  17   0    3.80    1.60
   0  17   0    1.50    2.10
  -1 -17   0   60.49    7.70
  -1 -17   0   44.60    3.50
   1 -17   0   61.69    7.20
  -1 -17   0   60.59    4.00
   1 -17   0   58.69    4.00
  -1  17   0   50.49    3.30
  -1  17   0   58.39    4.80
  -1  17   0   47.50    7.50
   1  17   0   56.69    8.10
   1  17   0   55.99    6.80
  -2 -17   0   71.79    9.50
   2 -17   0  103.69    8.00
  -2 -17   0   89.69    6.50
   2 -17   0   87.19    6.30
   2  17   0   92.49    5.70
  -2  17   0   99.99    5.60
  -2  17   0   85.99   10.70
   2  17   0  103.69    8.20
  -2  17   0   94.99    6.60
   2  17   0   87.39    9.80
  -3 -17   0  126.89    9.80
   3 -17   0  136.79    9.20
  -3 -17   0  152.08   11.90
   3 -17   0  169.58   10.80
   3  17   0  145.09   12.30
  -3  17   0  152.78    9.20
   3  17   0  171.08   10.90
  -3  17   0  140.79   14.80
  -3  17   0  145.79    8.70
  -4 -17   0  121.39   10.10
   4 -17   0  100.39    7.40
  -4 -17   0   79.89    9.60
   4  17   0  110.29   13.50
  -4  17   0   92.09   12.40
  -5 -17   0   56.09    8.40
   5 -17   0   49.50    6.40
  -5  17   0   57.59   10.10
   5  17   0   75.19   11.80
   0 -18   0  134.99    7.50
   0 -18   0  130.49    7.10
   0 -18   0  144.19   10.60
   0  18   0  126.79   13.30
   0  18   0  133.19    9.20
   1 -18   0  310.87   18.10
  -1 -18   0  305.97   15.20
  -1 -18   0  303.97   18.80
   1 -18   0  296.87   15.10
  -1 -18   0  245.78   14.60
  -1  18   0  292.47   19.20
   1  18   0  297.97   17.60
  -1  18   0  279.57   16.10
  -1  18   0  298.77   14.40
   1  18   0  270.97   18.60
   2 -18   0  102.19    7.10
   2 -18   0  102.99    8.50
  -2 -18   0  109.99    7.40
  -2 -18   0   88.19   10.70
   2  18   0  108.09   10.90
   2  18   0   99.59   10.80
  -2  18   0  107.69   12.50
  -2  18   0  106.99    6.10
   2  18   0  110.29    6.80
  -2  18   0  108.69    7.40
   3 -18   0   69.59    7.60
   3 -18   0   46.60    5.40
  -3 -18   0   54.09    8.00
  -3 -18   0   51.29    6.40
  -3  18   0   62.59    9.50
   3  18   0   61.49    9.10
  -3  18   0   56.29    4.30
  -3  18   0   55.79    4.80
   3  18   0   61.09    7.40
  -4 -18   0    2.00    2.30
  -4 -18   0    2.50    1.80
   4 -18   0    1.30    1.50
   4  18   0    3.10    3.00
  -4  18   0   -1.80    2.50
  -5 -18   0    6.10    3.30
   5 -18   0    7.80    2.70
   5  18   0   12.70    5.10
  -5  18   0    7.90    4.20
   0 -19   0    3.50    1.80
   0 -19   0    3.20    0.90
   0 -19   0    1.30    0.50
   0  19   0    1.70    1.40
   0  19   0    5.10    3.10
  -1 -19   0   20.70    4.70
   1 -19   0   28.70    5.00
  -1 -19   0   27.90    3.00
   1 -19   0   29.40    3.20
  -1 -19   0   24.50    2.90
  -1  19   0   25.30    2.00
   1  19   0   30.20    6.10
   1  19   0   25.30    4.70
  -1  19   0   23.40    5.70
  -1  19   0   27.90    4.10
  -2 -19   0  112.89    7.50
   2 -19   0  113.69    9.00
   2 -19   0  101.59    7.10
  -2 -19   0   99.19    9.60
   2  19   0  104.99   11.30
   2  19   0  110.49    9.30
  -2  19   0  109.79    6.20
  -2  19   0   78.69   11.60
  -2  19   0  105.89    7.60
   3 -19   0  102.19    8.30
  -3 -19   0   95.59    7.70
   3 -19   0   90.29    7.00
  -3 -19   0   60.29    9.40
   3  19   0  103.19   12.00
   3  19   0  103.49    8.40
  -3  19   0  102.49    7.00
  -3  19   0  104.99   13.30
  -4 -19   0   98.99    8.60
   4 -19   0   80.59    7.10
  -4 -19   0  119.29   13.00
   4  19   0   90.19   12.90
  -4  19   0   91.69   13.20
  -5 -19   0   52.09    7.80
   5 -19   0   40.00    5.90
   5  19   0   59.39   11.00
  -5  19   0   61.59   11.30
   0 -20   0  337.57   16.50
   0 -20   0  328.17   16.80
   0 -20   0  338.67   20.70
   0  20   0  337.07   21.90
   0  20   0  315.87   18.80
   1 -20   0  166.28    9.00
  -1 -20   0  147.09    8.80
  -1 -20   0  155.28   12.30
   1 -20   0  167.58   12.10
  -1 -20   0  159.68    9.10
  -1  20   0  159.78   10.30
  -1  20   0  151.38    8.20
  -1  20   0  139.79   14.80
   1  20   0  149.39   12.60
   1  20   0  177.78   11.90
  -2 -20   0   59.09    8.30
   2 -20   0   53.49    7.30
  -2 -20   0   68.89    5.30
   2 -20   0   60.99    5.00
  -2  20   0   64.39    6.60
  -2  20   0   52.09    9.00
   2  20   0   58.99    8.70
   2  20   0   69.39    8.80
   3 -20   0    3.40    2.30
  -3 -20   0    6.00    2.10
  -3 -20   0    6.60    3.00
   3 -20   0    4.20    2.00
  -3  20   0    0.30    2.90
   3  20   0    8.10    3.00
   3  20   0    6.90    3.50
  -4 -20   0    3.80    2.40
   4 -20   0    3.60    2.00
  -4 -20   0    4.40    2.10
   4  20   0   -1.40    2.80
  -4  20   0    0.30    3.40
   5 -20   0    8.80    3.00
  -5 -20   0    5.10    2.80
  -5  20   0    2.70    4.50
   5  20   0    3.60    4.10
   0 -21   0   10.90    3.20
   0 -21   0    8.20    1.50
   0  21   0   11.40    2.60
   0  21   0   14.50    4.20
  -1 -21   0   25.20    2.90
   1 -21   0   18.80    4.30
  -1 -21   0   18.10    4.80
  -1 -21   0   24.50    2.90
   1 -21   0   25.80    3.00
  -1  21   0   22.60    3.90
   1  21   0   23.00    5.30
  -1  21   0   23.00    5.80
   1  21   0   29.70    5.40
   2 -21   0   78.59    8.90
   2 -21   0   62.29    5.30
  -2 -21   0   65.59    9.10
  -2 -21   0   84.89    6.00
  -2  21   0   66.39   10.50
   2  21   0   66.69    9.20
  -2  21   0   67.09    7.10
   2  21   0   76.09    9.60
   3 -21   0   63.69    7.90
  -3 -21   0   69.29    7.40
   3 -21   0   42.50    5.50
  -3 -21   0   43.80    7.90
  -3  21   0   75.19   12.00
   3  21   0   60.49    8.10
   3  21   0   65.19   10.10
  -4 -21   0   83.99    9.20
  -4 -21   0   65.29    9.90
   4 -21   0   48.20    6.40
  -4  21   0   64.89   11.80
   4  21   0   68.99   11.10
   5 -21   0   23.10    4.70
  -5 -21   0   12.50    3.90
  -5  21   0   23.70    8.10
   5  21   0   24.40    7.10
   0 -22   0  218.98   15.50
   0 -22   0  214.18   11.50
   0  22   0  239.48   17.10
   0  22   0  193.98   13.50
  -1 -22   0   66.39    8.90
   1 -22   0   60.19    4.40
   1 -22   0   51.39    7.30
  -1 -22   0   62.39    4.40
  -1 -22   0   58.79    4.40
   1  22   0   70.49    8.60
   1  22   0   60.79    9.20
  -1  22   0   56.99    6.40
  -1  22   0   50.69    8.60
  -2 -22   0   47.10    5.20
  -2 -22   0   35.40    6.70
   2 -22   0   31.70    5.80
   2 -22   0   49.00    5.00
   2  22   0   46.80    7.80
  -2  22   0   37.20    7.60
   2  22   0   41.30    7.30
  -2  22   0   37.30    5.00
   3 -22   0    4.80    2.40
   3 -22   0    6.10    2.20
  -3 -22   0    1.10    2.50
  -3 -22   0    4.20    2.00
  -3  22   0    4.30    4.10
   3  22   0    2.20    2.80
   3  22   0    2.00    2.40
   4 -22   0    0.50    1.90
  -4 -22   0    1.80    2.00
  -4 -22   0    2.70    2.70
   4  22   0    1.50    3.30
  -4  22   0   -2.40    3.60
  -5 -22   0    0.00    2.20
   5 -22   0   -0.20    3.60
  -5  22   0    0.00    4.60
   5  22   0    7.00    5.50
   0 -23   0    9.10    3.10
   0 -23   0    4.70    1.30
   0  23   0   13.80    4.60
   0  23   0   10.50    2.90
   1 -23   0    9.90    3.20
  -1 -23   0   16.60    4.50
   1 -23   0   19.40    2.80
   1  23   0   14.30    3.80
   1  23   0   13.10    4.80
  -1  23   0   15.20    4.90
  -1  23   0   13.00    3.00
  -2 -23   0   11.90    2.60
   2 -23   0   16.40    2.90
  -2 -23   0    9.10    3.80
   2 -23   0   14.70    4.00
   2  23   0   18.10    4.90
  -2  23   0   11.40    4.80
   2  23   0   16.70    4.50
  -2  23   0   17.50    3.90
  -3 -23   0   37.30    5.40
   3 -23   0   34.90    4.80
   3 -23   0   44.80    9.70
  -3 -23   0   39.70    7.80
  -3  23   0   22.60    6.90
   3  23   0   36.30    6.60
   3  23   0   33.80    7.40
  -4 -23   0    7.60    3.60
   4 -23   0   15.40    3.40
  -4 -23   0   23.80    4.80
   4  23   0   18.80    5.90
  -4  23   0    6.00    4.70
  -5 -23   0   30.80    5.80
   0 -24   0   20.30    4.90
   0 -24   0   23.80    2.90
   0  24   0   22.90    4.40
   0  24   0   23.70    6.10
   1 -24   0   44.90    4.30
   1 -24   0   37.00    6.70
  -1 -24   0   46.50    8.00
   1  24   0   33.20    5.90
  -1  24   0   38.40    5.30
  -1  24   0   34.70    7.80
   1  24   0   27.70    6.50
   2 -24   0   32.10    6.00
   2 -24   0   30.80    4.00
  -2 -24   0   35.90    7.00
   2  24   0   33.10    6.80
  -2  24   0   27.00    7.20
   2  24   0   27.40    6.10
   3 -24   0   12.90    3.00
  -3 -24   0   14.70    4.70
  -3 -24   0   16.50    3.30
   3  24   0    4.00    3.20
   3  24   0   10.90    4.00
  -3  24   0   15.10    6.50
  -4 -24   0    2.10    2.00
  -4 -24   0   -0.40    2.40
   4 -24   0    2.70    2.10
  -4  24   0   -3.60    3.60
   4  24   0    4.60    4.30
  -5 -24   0    7.40    4.40
   0 -25   0    1.90    2.20
   0 -25   0    1.50    0.90
   0  25   0    2.70    3.20
   0  25   0    3.90    1.90
  -1 -25   0   20.90    5.40
   1 -25   0   32.10    3.70
   1 -25   0   28.50    5.80
   1  25   0   20.20    5.60
  -1  25   0   25.10    4.40
  -1  25   0   24.00    6.30
   1  25   0   22.60    5.00
  -2 -25   0    7.40    3.80
   2 -25   0    5.60    1.90
   2 -25   0    2.60    2.20
  -2  25   0   -2.20    2.60
   2  25   0    7.60    3.40
   2  25   0    7.20    3.40
  -3 -25   0   44.70    8.20
   3 -25   0   28.60    4.50
  -3  25   0   39.30    8.40
   3  25   0   34.40    7.50
  -4 -25   0    2.80    3.10
   4 -25   0    1.30    1.90
   4  25   0    0.10    3.50
  -4  25   0    2.70    4.40
   0 -26   0   32.90    6.30
   0 -26   0   39.30    5.30
   0  26   0   39.40    5.90
   0  26   0   42.90    8.70
  -1 -26   0   24.80    5.80
   1 -26   0   21.90    2.90
   1 -26   0   19.10    4.80
   1  26   0   29.20    5.90
   1  26   0   22.60    5.80
  -1  26   0   18.90    6.20
  -1  26   0   21.70    4.20
   2 -26   0   19.70    5.00
  -2 -26   0   14.10    5.10
   2 -26   0   16.70    3.00
   2  26   0    9.40    4.00
  -2  26   0   13.00    5.30
   2  26   0   10.20    4.20
  -3 -26   0    3.30    3.40
   3 -26   0    2.60    1.90
   3  26   0    9.10    4.00
  -3  26   0   -1.70    2.80
  -4 -26   0    7.80    4.20
   4 -26   0    2.80    2.60
   4  26   0    0.20    3.80
  -4  26   0    1.00    4.10
   0 -27   0    2.10    2.60
   0  27   0    2.70    2.10
   0  27   0    3.90    4.00
  -1 -27   0    6.80    3.70
   1 -27   0   12.60    4.30
   1 -27   0    7.00    1.80
  -1  27   0   -0.90    2.90
   1  27   0   15.70    4.40
   1  27   0   21.10    6.00
  -2 -27   0   26.80    6.50
   2 -27   0   34.50    4.30
   2 -27   0   37.10    6.70
  -2  27   0   25.10    7.00
   2  27   0   44.10    7.90
   2  27   0   44.70    7.90
   3 -27   0    2.60    1.70
  -3 -27   0    6.10    3.90
  -3  27   0    3.50    4.20
   3  27   0    0.40    2.70
   4 -27   0   38.20    8.20
  -4 -27   0   40.10    8.60
   4  27   0   61.69   17.50
   0 -28   0    2.20    2.40
   0  28   0    5.20    2.40
   0  28   0    7.90    4.00
  -1 -28   0   16.20    5.00
   1 -28   0   16.90    4.80
   1 -28   0   17.40    2.70
  -1  28   0   21.30    6.50
   1  28   0   16.80    5.70
   1  28   0   19.10    4.90
   2 -28   0    6.30    3.20
  -2 -28   0    2.90    3.10
   2 -28   0    1.40    1.40
   2  28   0    2.20    3.00
   2  28   0    5.80    3.80
  -2  28   0   17.70    6.20
   3 -28   0    0.50    1.90
  -3 -28   0    0.40    2.90
   3  28   0    2.00    2.90
  -3  28   0    0.40    3.80
   0 -29   0    1.30    2.50
   0  29   0    2.90    3.20
   0  29   0    5.00    3.50
  -1 -29   0    2.20    2.80
   1 -29   0    0.90    2.40
  -1  29   0    5.90    3.90
   1  29   0    3.00    3.50
   1  29   0    2.00    2.00
  -2 -29   0    1.30    2.90
   2 -29   0   -1.00    1.50
   2 -29   0    0.00    2.50
   2  29   0   -1.00    2.20
  -2  29   0   -1.70    3.00
   2  29   0    1.10    2.40
   3 -29   0    6.10    2.20
  -3 -29   0    2.00    3.60
   3  29   0    6.00    3.80
  -3  29   0   -1.50    3.70
   0 -30   0    4.20    3.00
   0  30   0   -3.50    2.90
   1 -30   0    0.30    2.50
  -1 -30   0    4.60    3.20
   1  30   0    1.00    2.50
  -1  30   0    7.70    4.70
   1  30   0    2.40    3.00
   2 -30   0    5.80    1.90
  -2 -30   0   -2.00    3.10
   2 -30   0    3.80    3.10
  -2  30   0   -1.80    3.50
   2  30   0    1.80    2.80
   2  30   0    3.40    3.40
   3 -30   0    5.00    2.30
   3  30   0    9.40    4.20
   0 -31   0    2.50    2.80
   0  31   0    6.10    4.10
  -1 -31   0    4.60    3.50
   1 -31   0    6.50    3.60
   1  31   0   14.00    4.90
  -1  31   0    5.10    4.10
   1  31   0    3.70    3.40
   2 -31   0   -0.50    2.30
  -2 -31   0   -3.10    2.80
  -2  31   0   -0.50    4.60
   2  31   0    5.00    3.40
   0 -32   0    3.00    3.30
   0  32   0    9.20    4.60
  -1 -32   0    6.70    4.10
   1 -32   0    3.70    3.60
  -1  32   0    3.80    4.50
   1  32   0   -0.70    3.40
   2 -32   0    2.20    2.70
   2  32   0    0.50    3.20
   0 -33   0    0.60    3.20
   0  33   0    2.20    4.30
   1 -33   0    0.80    3.00
  -1  33   0   -5.20    5.00
   1  33   0   -3.20    3.40
   1  34   0   18.60    7.80
   6   0  -1   -0.60    2.00
  -6   0   1    0.90    1.50
   6   0  -1    2.70    1.40
  -6   0   1    3.10    2.00
  -5   0   1    1.10    1.10
   5   0  -1    1.80    1.20
   5   0  -1   -0.60    1.50
  -5   0   1    1.40    1.40
   4   0  -1    1.70    0.80
   4   0  -1   -0.10    1.20
  -4   0   1    0.30    1.00
  -4   0   1    0.30    0.60
  -3   0   1   -0.20    0.50
   3   0  -1    0.30    1.20
   3   0  -1    0.30    0.60
  -3   0   1   -0.10    0.60
  -2   0   1    0.30    0.50
   2   0  -1   -0.70    0.50
  -2   0   1   -0.30    0.30
   2   0  -1    0.80    0.50
   1   0  -1    0.10    0.20
  -1   0   1    0.20    0.20
   1   0  -1   -0.20    0.30
   1   0  -1   -0.30    0.50
   0   0  -1    0.20    0.20
   0   0  -1    0.10    0.10
   0   0   1   -0.20    0.10
   0   0   1   -0.20    0.10
   0   0   1    0.30    0.20
   0   0  -1   -0.20    0.10
   0   0   1   -0.10    0.10
   0   0  -1    0.40    0.20
   0   0  -1   -0.10    0.10
  -1   0  -1    0.50    0.40
  -1   0  -1    0.10    0.40
   1   0   1   -0.20    0.20
   1   0   1   -0.10    0.30
   1   0   1    0.20    0.40
  -1   0  -1    0.40    0.30
  -2   0  -1    0.50    0.60
   2   0   1    0.60    0.70
  -2   0  -1    0.20    0.50
   2   0   1    0.20    0.40
  -2   0  -1    0.20    0.40
   3   0   1    1.20    1.20
  -3   0  -1    0.60    0.70
  -3   0  -1    0.10    0.50
   3   0   1    0.00    0.50
  -3   0  -1    0.00    0.50
  -4   0  -1    0.30    0.90
   4   0   1   -1.00    1.10
  -4   0  -1    0.30    0.90
   4   0   1   -0.30    0.70
  -4   0  -1   -0.30    0.60
   5   0   1    0.00    1.00
   5   0   1   -2.20    1.20
  -5   0  -1   -0.20    0.90
  -5   0  -1    1.80    1.40
   6   0   1    1.00    1.20
  -6   0  -1    0.10    1.60
   6   0   1   -0.40    2.10
  -6  -1   1    1.60    2.00
  -6  -1   1    4.40    2.00
   6  -1  -1    8.30    2.20
   6  -1  -1    3.70    2.40
  -6   1   1    5.10    2.10
   6   1  -1   -0.20    1.90
  -6   1   1    4.60    2.40
  -5  -1   1    2.50    1.50
   5  -1  -1    1.50    1.30
  -5  -1   1    0.50    1.30
   5  -1  -1   -0.30    1.60
   5   1  -1    2.40    1.40
  -5   1   1    2.30    1.60
  -5   1   1    0.90    1.20
   5   1  -1    1.80    2.10
  -4  -1   1   -0.30    0.70
   4  -1  -1   -0.60    0.40
  -4  -1   1    1.20    0.90
   4  -1  -1    0.10    1.20
   4   1  -1    0.00    1.10
   4   1  -1   -0.30    0.50
  -4   1   1   -0.90    0.60
  -4   1   1   -1.00    0.50
   3  -1  -1    8.30    2.50
  -3  -1   1    3.90    1.30
   3  -1  -1    3.20    1.10
  -3  -1   1    4.90    1.50
   3   1  -1    4.70    1.20
   3   1  -1    5.30    2.00
  -3   1   1    6.20    1.80
  -3   1   1    2.80    1.20
   2  -1  -1   39.90    2.70
  -2  -1   1   37.60    2.90
   2  -1  -1   37.40    4.10
  -2   1   1   37.70    3.10
   2   1  -1   39.70    2.60
  -2   1   1   39.70    3.00
   2   1  -1   37.70    4.30
  -1  -1   1   12.30    1.30
  -1  -1   1   12.70    1.00
   1  -1  -1   11.90    1.00
   1  -1  -1   12.00    1.70
  -1  -1   1   10.10    0.80
   1   1  -1   10.30    0.80
  -1   1   1   12.30    1.40
   1   1  -1   13.80    1.90
   1   1  -1   10.50    0.80
  -1   1   1   11.40    1.00
   1   1  -1   14.90    1.80
   0  -1   1    2.10    0.50
   0  -1  -1    1.90    0.30
   0  -1   1    1.00    0.20
   0  -1  -1    2.80    0.40
   0  -1  -1    2.10    0.50
   0  -1   1    1.70    0.40
   0  -1   1    1.60    0.30
   0  -1   1    2.10    0.40
   0   1   1    2.30    0.30
   0   1   1    1.80    0.30
   0   1   1    1.50    0.40
   0   1  -1    1.40    0.30
   0   1   1    1.70    0.30
   0   1  -1    1.50    0.40
   0   1  -1    2.90    0.40
   0   1  -1    2.00    0.40
   0   1   1    1.70    0.50
  -1  -1  -1   72.59    3.70
   1  -1   1   74.19    4.00
  -1  -1  -1   69.99    3.70
  -1  -1  -1   71.29    4.30
  -1  -1  -1   66.39    4.00
   1  -1   1   73.59    4.10
   1  -1   1   68.99    4.00
  -1   1  -1   68.49    3.90
  -1   1  -1   66.19    4.10
  -1   1  -1   68.99    4.10
   1   1   1   63.69    3.90
   1   1   1   68.39    4.20
   2  -1   1   12.10    2.20
  -2  -1  -1   11.10    1.80
  -2  -1  -1    9.70    1.80
   2  -1   1    8.50    1.50
  -2  -1  -1    9.90    1.50
   2   1   1   13.20    1.90
  -2   1  -1   10.50    1.80
   2   1   1   10.20    2.10
  -2   1  -1   11.50    1.70
  -2   1  -1    9.50    1.60
  -3  -1  -1    1.00    0.80
   3  -1   1    2.20    1.00
  -3  -1  -1    1.40    0.80
   3  -1   1    1.30    1.10
  -3  -1  -1    1.30    0.80
   3   1   1    2.20    1.00
   3   1   1    1.10    1.30
  -3   1  -1    1.60    0.90
  -3   1  -1    1.30    0.90
  -3   1  -1    2.20    0.90
  -4  -1  -1    2.80    1.60
  -4  -1  -1    3.70    1.40
   4  -1   1    5.50    1.70
  -4  -1  -1    3.00    1.40
   4  -1   1    4.50    2.20
  -4   1  -1    3.60    1.60
  -4   1  -1    3.40    1.20
   4   1   1    8.60    2.90
  -4   1  -1    4.70    1.90
   4   1   1    4.50    1.60
   5  -1   1   13.70    4.00
   5  -1   1   14.90    2.90
  -5  -1  -1   16.70    3.30
  -5  -1  -1   12.80    3.30
   5   1   1   16.50    4.40
  -5   1  -1   18.90    3.60
   5   1   1   17.50    3.10
  -5   1  -1   13.20    3.60
   6  -1   1    2.70    2.50
  -6  -1  -1   -0.70    1.50
   6  -1   1    5.50    2.20
   6   1   1    3.20    1.60
  -6   1  -1    2.10    1.90
   6   1   1    1.60    3.10
   6  -2  -1    9.70    3.70
   6  -2  -1   10.10    2.40
  -6  -2   1    8.80    3.30
  -6   2   1    6.40    2.40
   6   2  -1    8.30    3.80
  -6   2   1    4.50    2.30
  -5  -2   1    3.70    1.80
  -5  -2   1    4.80    2.20
   5  -2  -1    8.80    3.40
   5  -2  -1    6.70    1.80
  -5   2   1    2.40    1.60
   5   2  -1    6.50    3.20
   5   2  -1    1.00    1.10
  -5   2   1    2.90    1.90
  -4  -2   1    1.70    1.10
   4  -2  -1    2.30    1.60
   4  -2  -1    2.40    1.20
  -4  -2   1    7.30    2.20
  -4   2   1    1.90    1.10
   4   2  -1    0.50    1.60
  -4   2   1    3.10    1.50
   4   2  -1    2.30    1.10
  -3  -2   1   10.80    2.30
   3  -2  -1   11.20    2.60
   3  -2  -1   11.00    1.80
  -3  -2   1    8.50    1.90
  -3   2   1    8.00    1.90
  -3   2   1    6.80    1.80
   3   2  -1    9.90    1.60
   3   2  -1    7.70    2.20
  -2  -2   1  104.89    6.50
  -2  -2   1  108.69    6.00
   2  -2  -1  117.29    6.20
   2  -2  -1  107.99    7.10
   2   2  -1  115.59    6.00
   2   2  -1  122.89    7.00
  -2   2   1  105.59    6.40
   2   2  -1  112.19    7.30
  -2   2   1  104.19    6.60
  -1  -2   1  114.69    6.00
  -1  -2   1  110.49    6.20
  -1  -2   1  114.09    5.70
   1  -2  -1  112.99    6.40
   1  -2  -1  125.09    5.90
   1   2  -1  115.09    5.90
  -1   2   1  107.89    6.20
   1   2  -1  114.79    6.40
  -1   2   1  110.29    5.90
   1   2  -1  120.59    5.70
   1   2  -1  120.29    6.70
   0  -2  -1  136.59    7.00
   0  -2   1  148.79    7.00
   0  -2   1  146.09    7.10
   0  -2   1  140.49    7.20
   0  -2   1  144.89    7.00
   0  -2  -1  141.89    6.90
   0  -2  -1  151.18    7.00
   0   2  -1  147.89    7.60
   0   2   1  146.89    7.00
   0   2   1  141.79    6.90
   0   2  -1  146.29    7.00
   0   2  -1  138.09    7.00
   0   2   1  149.39    7.20
   0   2  -1  150.68    7.10
   0   2  -1  136.29    7.20
   0   2   1  150.48    7.40
   1  -2   1  295.37   14.00
  -1  -2  -1  291.07   14.40
  -1  -2  -1  274.37   13.60
  -1  -2  -1  266.67   14.00
   1  -2   1  278.87   14.00
   1   2   1  294.47   14.40
  -1   2  -1  283.47   14.20
  -1   2  -1  273.57   14.10
  -1   2  -1  293.47   13.90
   1   2   1  299.07   13.70
   1   2   1  275.77   13.90
  -1   2  -1  282.27   14.10
   2  -2   1   18.20    2.20
  -2  -2  -1   25.50    2.90
  -2  -2  -1   18.80    2.50
   2  -2   1   23.20    2.90
  -2  -2  -1   21.40    2.20
  -2   2  -1   22.10    2.50
   2   2   1   20.40    2.40
  -2   2  -1   17.40    2.40
   2   2   1   23.80    3.30
  -2   2  -1   20.20    2.40
  -3  -2  -1    4.60    1.30
  -3  -2  -1    3.20    1.30
   3  -2   1    2.80    1.00
  -3  -2  -1    5.10    1.50
   3  -2   1    4.80    1.80
   3   2   1    3.00    1.10
  -3   2  -1    3.80    1.30
  -3   2  -1    6.40    1.80
  -3   2  -1    4.00    1.20
   3   2   1    3.60    1.70
  -4  -2  -1    5.70    1.60
  -4  -2  -1    4.10    1.80
  -4  -2  -1    6.50    1.70
   4  -2   1    7.30    1.90
   4  -2   1    4.40    2.20
  -4   2  -1    6.30    2.10
  -4   2  -1    4.20    1.70
   4   2   1    5.50    2.40
   4   2   1    5.30    1.60
  -5  -2  -1    7.60    2.70
   5  -2   1    9.90    2.40
  -5  -2  -1    7.90    2.20
   5  -2   1    8.10    3.20
  -5   2  -1   12.60    3.10
   5   2   1    8.30    3.20
   5   2   1    8.50    2.10
  -5   2  -1    7.60    2.80
  -6  -2  -1    0.20    1.70
   6  -2   1    2.50    1.50
   6  -2   1    2.10    2.20
   6   2   1   -0.20    1.00
  -6   2  -1    1.10    1.70
   6   2   1    0.30    2.10
  -6  -3   1    1.00    1.70
   6  -3  -1    3.30    1.50
   6  -3  -1    0.40    2.10
  -6   3   1    1.10    1.50
  -6   3   1    1.50    1.70
   6   3  -1    0.50    2.50
  -5  -3   1    0.30    1.10
  -5  -3   1    1.00    1.10
   5  -3  -1    2.10    1.80
   5  -3  -1    0.60    1.00
   5   3  -1    0.00    0.70
  -5   3   1    0.70    1.20
  -5   3   1    1.30    1.30
   5   3  -1   -0.10    1.70
   4  -3  -1    4.20    2.10
  -4  -3   1    0.30    1.00
  -4  -3   1   -0.20    0.70
   4  -3  -1    4.10    1.30
   4   3  -1    1.60    0.90
  -4   3   1    1.00    1.00
   4   3  -1    3.40    2.00
  -4   3   1   -0.30    0.90
  -3  -3   1    1.50    1.00
   3  -3  -1    1.80    0.80
   3  -3  -1    0.90    1.20
  -3  -3   1    0.60    0.60
   3   3  -1    2.00    1.60
  -3   3   1    0.00    0.80
  -3   3   1    1.40    0.90
   3   3  -1    1.90    0.80
  -2  -3   1   15.50    1.90
  -2  -3   1   13.50    2.00
   2  -3  -1   13.10    1.70
   2  -3  -1   16.80    2.60
   2   3  -1   15.50    1.70
  -2   3   1   14.50    2.00
   2   3  -1   10.50    2.30
  -2   3   1   13.00    2.20
   2   3  -1   15.80    2.50
  -1  -3   1  154.28    7.60
   1  -3  -1  158.08    7.50
  -1  -3   1  148.59    7.20
  -1  -3   1  128.09    7.90
   1  -3  -1  147.49    8.00
   1  -3  -1  153.88    7.40
  -1   3   1  144.99    7.50
  -1   3   1  147.29    7.90
   1   3  -1  148.29    8.20
   1   3  -1  146.39    8.00
   0  -3   1  159.58    8.00
   0  -3   1  160.78    7.80
   0  -3  -1  163.38    8.30
   0  -3   1  157.78    8.10
   0  -3   1  151.88    7.80
   0  -3  -1  156.08    7.60
   0  -3  -1  156.98    7.90
   0  -3  -1  177.28    7.90
   0   3  -1  158.58    7.80
   0   3  -1  161.98    7.80
   0   3   1  160.78    8.00
   0   3  -1  174.38    7.90
   0   3   1  163.48    8.20
   0   3  -1  169.88    8.70
   0   3   1  154.68    7.60
  -1  -3  -1   23.10    1.60
  -1  -3  -1   22.60    1.80
   1  -3   1   22.50    1.70
  -1  -3  -1   22.80    2.10
   1  -3   1   23.60    1.80
   1   3   1   22.60    1.70
  -1   3  -1   22.80    1.70
  -1   3  -1   23.00    2.30
  -1   3  -1   22.50    1.80
   1   3   1   24.20    1.60
   1   3   1   23.20    2.50
  -2  -3  -1    0.50    0.50
   2  -3   1   -0.20    0.50
   2  -3   1    1.00    0.60
  -2  -3  -1   -0.50    0.40
   2   3   1    0.00    0.60
  -2   3  -1    0.80    0.50
  -2   3  -1    0.90    0.50
  -2   3  -1    0.70    0.60
   2   3   1    0.70    0.50
   3  -3   1    2.10    1.20
   3  -3   1    1.20    0.90
  -3  -3  -1    2.10    0.80
  -3  -3  -1    2.00    1.00
  -3  -3  -1    3.30    1.40
   3   3   1    3.10    1.50
  -3   3  -1    2.80    1.20
   3   3   1    2.50    1.00
  -3   3  -1    0.80    0.80
   4  -3   1   -0.10    0.50
   4  -3   1   -0.30    0.70
  -4  -3  -1   -0.80    0.60
   4  -3   1    0.00    1.00
  -4  -3  -1    0.40    1.10
  -4  -3  -1    0.60    0.80
   4   3   1    0.70    0.90
  -4   3  -1    0.70    1.00
   4   3   1    0.30    1.40
  -4   3  -1   -0.20    0.70
   5  -3   1    2.00    1.80
  -5  -3  -1    1.40    1.60
   5  -3   1    2.30    1.40
   5   3   1    0.00    1.70
  -5   3  -1    3.00    1.50
  -5   3  -1    2.00    1.70
   5   3   1    1.50    1.10
   6  -3   1    8.00    2.40
   6  -3   1    8.20    3.20
  -6  -3  -1    7.50    3.10
   6   3   1    4.70    1.90
  -6   3  -1    8.50    3.00
   6   3   1    6.70    3.40
  -6  -4   1   12.60    3.90
   6  -4  -1   10.60    3.30
   6  -4  -1   15.10    3.10
  -6   4   1   10.00    3.30
  -6   4   1    4.90    2.40
   6   4  -1    4.60    3.30
   5  -4  -1   16.50    4.10
  -5  -4   1   10.70    3.20
  -5  -4   1   10.90    2.80
   5  -4  -1   19.30    3.20
   5   4  -1   17.70    2.80
  -5   4   1   15.90    3.60
  -5   4   1   12.20    3.10
   5   4  -1   13.40    4.30
  -4  -4   1   17.40    3.10
  -4  -4   1   18.40    3.40
   4  -4  -1   16.20    3.60
   4  -4  -1   13.00    2.30
  -4   4   1   14.70    3.30
   4   4  -1   17.10    2.50
   4   4  -1   12.20    3.60
  -4   4   1   13.70    3.10
  -3  -4   1   23.30    3.40
   3  -4  -1   25.30    3.90
  -3  -4   1   29.50    2.60
   3  -4  -1   31.70    3.20
   3   4  -1   28.20    3.80
   3   4  -1   27.90    2.30
  -3   4   1   26.00    3.70
  -3   4   1   27.00    3.60
   3   4  -1   27.60    4.40
  -2  -4   1    1.80    0.80
  -2  -4   1    2.80    0.90
   2  -4  -1    2.40    0.80
   2  -4  -1    3.50    1.30
   2   4  -1    2.90    1.10
  -2   4   1    2.20    0.80
   2   4  -1    3.20    1.30
  -2   4   1    1.70    0.90
   2   4  -1    3.00    0.70
  -1  -4   1   13.60    2.10
  -1  -4   1   19.60    1.50
   1  -4  -1   19.70    1.60
   1  -4  -1   21.50    2.30
   1  -4  -1   19.00    1.50
  -1   4   1   22.10    2.30
   1   4  -1   21.40    2.40
  -1   4   1   19.00    1.40
   1   4  -1   19.90    2.40
  -1   4   1   15.10    1.30
   0  -4   1   36.30    2.30
   0  -4  -1   37.60    2.00
   0  -4   1   41.00    2.50
   0  -4  -1   45.60    2.30
   0  -4   1   39.80    2.10
   0   4   1   39.50    2.00
   0   4   1   42.40    2.60
   0   4  -1   39.80    2.30
   0   4  -1   42.80    2.30
   0   4  -1   41.90    3.30
   0   4  -1   36.80    2.20
   0   4   1   41.20    2.70
  -1  -4  -1   11.40    1.40
  -1  -4  -1    9.70    1.30
   1  -4   1    8.50    1.10
   1  -4   1   10.10    1.30
   1  -4   1    9.00    1.30
  -1  -4  -1   11.00    1.80
  -1   4  -1   11.10    1.30
   1   4   1    9.90    1.20
  -1   4  -1   10.50    1.80
   1   4   1    8.10    1.10
  -1   4  -1    9.50    1.30
   1   4   1   11.60    1.90
   2  -4   1   48.90    3.50
   2  -4   1   46.30    3.70
  -2  -4  -1   46.10    3.70
  -2  -4  -1   52.09    4.00
   2  -4   1   51.99    3.40
   2   4   1   47.40    3.40
  -2   4  -1   54.89    3.90
  -2   4  -1   51.39    3.80
   2   4   1   55.29    3.50
   2   4   1   54.99    4.40
   3  -4   1   16.70    2.60
  -3  -4  -1   21.30    3.20
   3  -4   1   23.40    2.60
  -3  -4  -1   21.40    2.70
   3  -4   1   24.10    3.60
  -3  -4  -1   25.10    3.50
  -3   4  -1   21.80    3.20
  -3   4  -1   24.20    3.40
   3   4   1   20.00    3.60
   3   4   1   21.90    2.80
  -4  -4  -1   38.70    4.70
   4  -4   1   34.90    4.20
  -4  -4  -1   30.90    4.70
  -4  -4  -1   30.60    3.90
   4  -4   1   34.30    5.10
   4  -4   1   28.80    3.70
  -4   4  -1   26.30    4.20
   4   4   1   27.60    4.90
   4   4   1   24.60    3.40
  -4   4  -1   28.70    4.30
   5  -4   1    8.90    2.90
   5  -4   1   14.20    2.90
  -5  -4  -1   13.10    3.60
   5   4   1    9.70    3.90
   5   4   1   11.20    2.50
  -5   4  -1   17.80    3.70
  -5   4  -1   12.70    3.50
  -6  -4  -1    4.40    2.70
   6  -4   1    4.50    2.60
   6  -4   1    5.40    2.10
   6   4   1    0.40    2.90
  -6   4  -1    2.50    2.00
   6  -5  -1    0.40    2.20
   6  -5  -1    1.70    1.50
  -6  -5   1    2.30    2.20
   6   5  -1   -0.10    2.30
  -6   5   1    3.70    2.10
  -6   5   1    2.20    1.90
  -5  -5   1    3.10    2.00
   5  -5  -1    8.10    3.20
  -5  -5   1    5.90    2.10
   5  -5  -1    7.70    2.10
  -5   5   1    4.50    2.10
   5   5  -1    4.00    2.70
  -5   5   1    4.00    2.00
   5   5  -1    6.20    1.70
  -4  -5   1    5.40    2.00
   4  -5  -1    5.90    1.60
  -4  -5   1    5.40    1.60
  -4  -5   1    3.00    1.40
   4  -5  -1    7.50    2.60
   4   5  -1    2.70    2.20
  -4   5   1    2.80    1.50
  -4   5   1    4.20    1.90
   4   5  -1    2.80    1.10
   3  -5  -1   22.90    3.70
  -3  -5   1   18.40    3.00
  -3  -5   1   23.90    3.00
   3  -5  -1   24.70    2.90
  -3   5   1   20.30    3.00
   3   5  -1   24.50    3.60
   3   5  -1   26.10    2.60
   3   5  -1   23.40    4.10
  -3   5   1   21.90    3.40
   2  -5  -1   25.60    2.60
  -2  -5   1   25.80    3.00
  -2  -5   1   26.50    3.00
   2  -5  -1   28.00    3.40
   2   5  -1   22.20    1.70
   2   5  -1   26.40    3.20
   2   5  -1   17.70    3.10
  -2   5   1   21.50    3.10
  -2   5   1   21.60    2.50
   1  -5  -1  105.19    5.80
  -1  -5   1  108.19    5.50
  -1  -5   1   90.49    6.20
   1  -5  -1  102.29    5.80
   1  -5  -1  104.09    5.50
  -1   5   1   99.59    5.90
  -1   5   1   94.89    5.20
   1   5  -1   95.69    6.00
   1   5  -1   96.79    6.10
   0  -5   1  114.39    5.60
   0  -5  -1  119.89    5.80
   0  -5  -1  110.09    5.40
   0  -5   1  111.99    5.80
   0  -5   1  111.09    6.10
   0   5   1  109.49    6.30
   0   5   1  115.49    6.30
   0   5  -1  111.59    5.90
   0   5  -1  116.89    5.80
   0   5  -1  106.29    5.60
   1  -5   1   17.60    1.40
   1  -5   1   16.40    1.50
   1  -5   1   18.20    1.50
  -1  -5  -1   18.70    1.60
  -1  -5  -1   18.90    2.40
   1   5   1   17.50    1.80
  -1   5  -1   19.00    1.60
  -1   5  -1   14.90    2.30
  -1   5  -1   15.60    1.40
   1   5   1   19.00    1.60
   1   5   1   24.40    2.90
   2  -5   1   23.10    2.10
  -2  -5  -1   31.30    3.40
   2  -5   1   23.60    2.90
  -2  -5  -1   31.70    3.60
   2  -5   1   24.90    2.80
  -2   5  -1   27.10    3.10
   2   5   1   27.70    2.30
   2   5   1   20.80    2.50
  -2   5  -1   28.50    3.40
   2   5   1   29.30    3.90
   3  -5   1    2.10    1.00
   3  -5   1    2.40    0.80
  -3  -5  -1    2.60    0.90
  -3  -5  -1    1.90    1.20
  -3  -5  -1    1.90    1.10
   3  -5   1    2.10    1.20
   3   5   1    3.30    1.90
  -3   5  -1    2.90    1.30
   3   5   1    2.40    1.00
  -3   5  -1    2.50    1.20
   4  -5   1    6.80    2.30
   4  -5   1    3.50    1.30
  -4  -5  -1    5.50    2.30
  -4  -5  -1    3.50    1.30
  -4  -5  -1    4.30    1.60
  -4   5  -1    2.90    1.80
  -4   5  -1    3.70    1.70
   4   5   1    2.10    1.60
   4   5   1    4.60    1.40
   5  -5   1    3.10    1.40
   5  -5   1    6.50    2.50
  -5  -5  -1    8.00    2.70
   5   5   1    4.80    2.50
  -5   5  -1    5.30    2.20
  -5   5  -1    2.50    1.90
   5   5   1    4.70    1.60
   6  -5   1    4.70    2.00
   6  -5   1    7.00    3.50
  -6  -5  -1    5.50    2.90
   6   5   1    3.70    3.20
  -6   5  -1    6.00    2.70
   6  -6  -1    5.20    3.00
   6  -6  -1    8.90    2.70
  -6  -6   1    8.80    3.60
  -6   6   1    6.70    2.80
  -6   6   1    8.20    3.10
   6   6  -1    9.20    4.10
   5  -6  -1   30.80    5.70
  -5  -6   1   32.50    5.60
   5  -6  -1   31.40    4.10
  -5  -6   1   40.90    5.50
   5   6  -1   37.00    7.00
  -5   6   1   30.60    5.50
  -5   6   1   32.10    5.20
  -4  -6   1   69.99    6.00
  -4  -6   1   63.19    5.30
   4  -6  -1   68.49    4.90
   4  -6  -1   65.79    7.50
  -4  -6   1   63.59    4.90
   4   6  -1   57.39    7.90
   4   6  -1   57.19    4.30
  -4   6   1   63.19    5.50
  -4   6   1   65.79    7.20
   3  -6  -1   37.00    4.70
   3  -6  -1   34.10    3.50
  -3  -6   1   34.20    3.90
  -3  -6   1   27.20    3.90
   3   6  -1   32.40    5.10
  -3   6   1   37.50    4.70
  -3   6   1   33.00    3.90
   3   6  -1   31.00    2.50
   3   6  -1   35.20    4.40
  -2  -6   1    2.80    1.10
  -2  -6   1    3.70    1.10
   2  -6  -1    1.70    0.70
   2  -6  -1    3.30    1.30
   2   6  -1    1.80    1.20
   2   6  -1    4.00    0.70
   2   6  -1    3.10    1.20
  -2   6   1    2.30    0.80
  -2   6   1    2.10    1.00
   1  -6  -1   19.80    1.60
   1  -6  -1   17.80    2.20
  -1  -6   1   17.70    2.70
   1  -6  -1   15.50    2.10
  -1  -6   1   17.70    1.50
   1   6  -1   18.90    2.60
  -1   6   1   17.30    1.30
   1   6  -1   19.50    2.60
  -1   6   1   13.80    2.00
   0  -6  -1    0.90    0.70
   0  -6   1    0.60    0.50
   0  -6   1    0.00    0.20
   0  -6  -1    0.30    0.20
   0  -6  -1    0.40    0.20
   0  -6  -1    0.60    0.40
   0   6  -1    0.80    1.10
   0   6  -1   -0.10    0.30
   0   6   1    1.40    0.80
   0   6  -1    1.10    0.60
   0   6   1    0.80    0.80
  -1  -6  -1   -0.10    0.30
   1  -6   1    0.30    0.40
   1  -6   1    0.30    0.30
  -1  -6  -1    0.30    0.60
  -1  -6  -1    0.60    0.40
   1  -6   1    0.30    0.30
  -1   6  -1   -0.20    0.60
   1   6   1    0.40    0.60
   1   6   1    0.20    0.60
  -1   6  -1    0.20    0.40
   2  -6   1   54.29    3.50
  -2  -6  -1   50.49    4.10
  -2  -6  -1   51.29    3.90
   2  -6   1   50.89    3.60
   2  -6   1   48.40    3.50
   2   6   1   50.69    3.60
   2   6   1   47.90    3.50
   2   6   1   53.69    4.60
  -2   6  -1   54.89    4.30
  -2   6  -1   50.79    3.80
   3  -6   1  107.09    6.80
   3  -6   1  115.09    6.50
  -3  -6  -1  110.79    7.60
  -3  -6  -1  106.19    7.60
   3  -6   1  103.59    7.10
   3   6   1  120.19    7.00
  -3   6  -1  102.99    7.60
  -3   6  -1  110.29    7.40
   3   6   1  110.99    8.50
  -4  -6  -1   65.49    7.10
   4  -6   1   62.29    5.10
  -4  -6  -1   73.69    5.20
   4  -6   1   65.09    5.80
  -4  -6  -1   60.39    5.50
  -4   6  -1   68.29    7.20
   4   6   1   66.79    8.30
   4   6   1   68.19    5.10
  -4   6  -1   72.59    7.60
   5  -6   1   11.40    2.60
   5  -6   1   18.80    4.10
  -5  -6  -1    7.70    2.80
  -5   6  -1   17.30    4.10
   5   6   1   17.70    5.10
  -5   6  -1   14.50    3.60
   5   6   1   13.10    2.60
  -6  -6  -1    9.70    3.50
   6  -6   1    6.10    2.20
   6   6   1    2.40    3.40
  -6   6  -1    9.80    3.20
   6  -7  -1    4.20    1.90
   6  -7  -1   10.60    3.80
  -6  -7   1    8.40    3.40
  -6   7   1    7.40    2.80
  -6   7   1    6.80    2.90
   6   7  -1   11.80    5.10
  -5  -7   1   -0.60    0.70
   5  -7  -1   -0.70    1.40
  -5  -7   1    1.00    1.40
   5  -7  -1    4.30    1.60
  -5   7   1   -0.40    1.30
   5   7  -1   -0.90    2.00
  -5   7   1    2.60    1.60
   4  -7  -1    2.40    1.10
   4  -7  -1   -0.40    1.10
  -4  -7   1    0.50    0.90
  -4  -7   1   -0.10    0.80
  -4   7   1   -0.70    0.90
  -4   7   1    0.10    0.90
   4   7  -1    0.20    1.30
   4   7  -1    0.60    0.70
  -3  -7   1   71.99    5.60
   3  -7  -1   76.39    5.80
   3  -7  -1   72.59    4.90
  -3  -7   1   61.89    5.10
   3   7  -1   80.99    6.80
  -3   7   1   72.99    5.90
   3   7  -1   72.39    4.40
  -3   7   1   68.29    5.20
   3   7  -1   74.09    5.70
  -2  -7   1   62.49    4.70
   2  -7  -1   56.49    3.90
  -2  -7   1   58.19    4.10
   2  -7  -1   58.89    3.80
   2  -7  -1   60.09    4.40
   2   7  -1   57.29    3.30
  -2   7   1   50.49    4.40
   2   7  -1   61.29    6.40
   2   7  -1   57.39    4.50
  -2   7   1   52.69    3.80
  -1  -7   1  287.57   14.20
   1  -7  -1  261.67   14.90
  -1  -7   1  290.37   15.70
   1  -7  -1  295.07   14.40
   1  -7  -1  291.07   14.60
   1   7  -1  292.27   15.20
  -1   7   1  286.57   13.90
  -1   7   1  283.27   15.00
   1   7  -1  301.07   15.40
   0  -7  -1  367.66   16.60
   0  -7  -1  329.27   16.90
   0  -7  -1  375.56   18.30
   0  -7   1  355.66   17.80
   0  -7   1  358.76   16.70
   0   7   1  356.16   18.20
   0   7  -1  357.36   18.90
   0   7  -1  348.27   17.30
   0   7  -1  306.17   16.90
   0   7   1  364.76   17.90
   1  -7   1   41.70    2.60
   1  -7   1   41.20    3.00
  -1  -7  -1   40.20    2.70
  -1  -7  -1   41.70    2.80
   1  -7   1   40.70    2.70
  -1  -7  -1   39.40    3.50
  -1   7  -1   49.20    5.30
   1   7   1   42.10    4.40
   1   7   1   46.90    3.40
  -1   7  -1   40.90    2.80
  -2  -7  -1   92.39    6.10
   2  -7   1   96.99    5.60
  -2  -7  -1   86.49    6.40
   2  -7   1  100.09    5.80
   2  -7   1   97.19    5.70
  -2   7  -1   89.19    6.50
   2   7   1   93.09    5.70
  -2   7  -1   91.49    5.90
   2   7   1   97.99    7.00
   2   7   1   94.29    5.60
   3  -7   1    3.20    1.30
  -3  -7  -1    0.80    0.90
   3  -7   1    3.20    1.00
   3  -7   1    2.40    1.00
  -3  -7  -1    1.80    1.20
   3   7   1    4.30    1.30
   3   7   1    3.90    1.30
  -3   7  -1    3.40    1.30
   3   7   1    4.20    2.00
  -3   7  -1    0.90    1.00
  -4  -7  -1    2.40    1.50
   4  -7   1    1.50    1.10
  -4  -7  -1   -0.40    0.80
  -4  -7  -1    0.80    0.90
   4  -7   1    1.30    1.30
   4   7   1    1.80    1.70
   4   7   1    0.80    0.90
  -4   7  -1   -0.30    0.90
  -4   7  -1   -0.40    1.00
   5  -7   1   19.40    3.40
   5  -7   1   16.90    3.90
  -5  -7  -1   15.50    4.10
   5   7   1   13.50    4.30
  -5   7  -1   24.40    4.60
  -5   7  -1   16.60    3.90
   5   7   1   15.70    2.90
  -6  -7  -1   11.90    3.90
   6  -7   1   15.40    3.20
  -6   7  -1   13.80    3.90
   6   7   1   10.00    3.90
   6  -8  -1   18.50    4.80
  -6  -8   1   22.90    5.40
   6  -8  -1   30.10    4.70
  -6   8   1   23.20    4.80
   6   8  -1   26.50    6.30
  -6   8   1   21.10    5.00
   5  -8  -1   25.10    4.90
   5  -8  -1   28.50    4.10
  -5  -8   1   32.60    5.90
  -5  -8   1   16.60    3.50
   5   8  -1   31.10    6.40
  -5   8   1   23.40    4.90
  -5   8   1   33.30    5.20
   4  -8  -1   82.79    5.90
   4  -8  -1   84.39    7.00
  -4  -8   1   95.09    7.40
  -4  -8   1   78.79    6.20
   4   8  -1   81.49    5.30
  -4   8   1   82.39    6.60
  -4   8   1   89.69    7.50
   4   8  -1   79.99    6.70
   4   8  -1   89.19   10.50
  -3  -8   1   78.89    6.00
  -3  -8   1   74.59    5.70
   3  -8  -1   77.39    6.00
   3  -8  -1   76.99    5.20
  -3   8   1   81.99    5.70
   3   8  -1   94.19    7.50
   3   8  -1   68.69    5.80
   3   8  -1   77.89    4.70
  -3   8   1   84.09    6.50
   2  -8  -1  100.59    6.00
  -2  -8   1   96.89    6.40
   2  -8  -1  112.39    6.50
  -2  -8   1  110.29    7.30
   2  -8  -1  108.29    6.80
   2   8  -1  105.99    6.90
   2   8  -1  104.29    5.50
  -2   8   1   93.19    6.00
  -2   8   1  109.69    7.20
   2   8  -1  104.69    7.50
  -1  -8   1   22.10    3.40
  -1  -8   1   18.60    1.60
   1  -8  -1   21.90    2.50
   1  -8  -1   16.80    2.10
   1  -8  -1   17.30    2.60
   1   8  -1   25.70    3.10
   1   8  -1   19.90    3.10
  -1   8   1   21.00    1.40
  -1   8   1   20.80    2.90
   0  -8  -1   25.60    1.50
   0  -8   1   25.80    3.10
   0  -8  -1   27.60    3.40
   0  -8  -1   24.90    1.50
   0  -8   1   28.40    1.70
   0   8  -1   24.80    1.90
   0   8   1   27.50    3.10
   0   8   1   36.70    4.20
   0   8  -1   26.80    2.70
   0   8  -1   22.60    3.60
   1  -8   1  266.97   14.30
   1  -8   1  273.27   13.90
  -1  -8  -1  291.47   14.10
  -1  -8  -1  274.07   15.20
  -1  -8  -1  277.47   13.80
   1   8   1  287.87   15.30
  -1   8  -1  273.07   13.90
  -1   8  -1  285.37   15.90
   1   8   1  285.27   14.80
  -1   8  -1  278.17   13.60
  -2  -8  -1  149.29    8.70
   2  -8   1  153.58    8.30
  -2  -8  -1  143.69    9.20
   2  -8   1  145.19    8.20
   2  -8   1  150.78    8.20
   2   8   1  140.99    8.10
   2   8   1  153.98    9.80
  -2   8  -1  149.39    9.40
  -2   8  -1  140.99    8.40
   2   8   1  140.49    8.30
   3  -8   1  138.59    7.90
  -3  -8  -1  130.99    9.10
   3  -8   1  148.19    8.40
   3  -8   1  128.19    8.40
  -3  -8  -1  139.09    9.10
  -3   8  -1  149.79    9.70
   3   8   1  137.79    8.20
   3   8   1  141.49    8.40
   3   8   1  127.89    9.90
  -3   8  -1  136.99    8.80
   4  -8   1   20.60    3.10
  -4  -8  -1   21.20    4.10
   4  -8   1   24.40    3.90
  -4  -8  -1   21.30    3.00
  -4  -8  -1   16.40    3.30
  -4   8  -1   19.50    3.50
   4   8   1   19.10    3.10
   4   8   1   19.70    4.80
  -4   8  -1   15.70    3.60
   5  -8   1   43.40    5.20
  -5  -8  -1   41.70    6.60
   5  -8   1   39.50    5.90
  -5   8  -1   57.69    7.60
   5   8   1   44.50    7.90
  -5   8  -1   42.70    6.10
   5   8   1   46.90    5.20
  -6  -8  -1    4.80    2.40
   6  -8   1   10.40    2.60
  -6   8  -1    8.00    3.00
   6   8   1    7.80    4.30
   6  -9  -1    0.70    1.80
   6  -9  -1    3.40    1.80
  -6  -9   1    2.00    2.30
   6   9  -1   -0.40    2.60
  -6   9   1   -1.10    1.60
  -6   9   1   -1.20    1.50
  -5  -9   1   83.89    9.40
  -5  -9   1   74.39    7.60
   5  -9  -1   68.09    5.80
   5  -9  -1   77.49    9.00
   5   9  -1   67.69   10.00
  -5   9   1   73.59    9.20
  -5   9   1   81.79    8.50
   4  -9  -1   38.10    5.70
  -4  -9   1   49.00    5.50
  -4  -9   1   45.30    6.00
   4  -9  -1   44.70    4.80
   4   9  -1   60.59    8.60
  -4   9   1   56.39    7.10
   4   9  -1   46.80    3.50
  -4   9   1   50.99    5.80
   4   9  -1   51.19    6.20
  -3  -9   1   44.60    4.20
   3  -9  -1   41.30    3.50
   3  -9  -1   45.20    5.20
  -3  -9   1   45.90    5.20
   3   9  -1   40.30    2.90
   3   9  -1   46.00    5.30
  -3   9   1   42.60    3.70
   3   9  -1   41.30    6.00
  -3   9   1   41.60    5.40
   2  -9  -1  637.54   31.20
   2  -9  -1  627.94   31.20
  -2  -9   1  642.24   31.10
   2  -9  -1  643.64   30.60
  -2  -9   1  657.73   32.30
  -2   9   1  602.74   31.90
   2   9  -1  591.44   31.50
  -2   9   1  631.74   30.50
   2   9  -1  604.84   32.30
   1  -9  -1   61.09    4.70
  -1  -9   1   47.60    3.50
  -1  -9   1   70.69    5.30
   1  -9  -1   57.99    3.90
  -1   9   1   57.49    4.50
  -1   9   1   61.19    3.20
   1   9  -1   58.09    4.60
   1   9  -1   62.99    5.00
   0  -9   1   50.19    3.00
   0  -9  -1   53.89    4.50
   0  -9  -1   53.79    2.80
   0  -9   1   56.39    4.40
   0  -9  -1   50.39    2.80
   0   9  -1   44.00    3.50
   0   9   1   51.89    4.00
   0   9   1   57.89    5.80
   0   9  -1   55.79    3.20
   0   9  -1   55.79    6.40
  -1  -9  -1  935.71   43.30
   1  -9   1  867.41   41.40
   1  -9   1  858.71   42.00
  -1  -9  -1  878.51   41.50
  -1  -9  -1  865.61   41.30
  -1   9  -1  863.41   43.90
   1   9   1  829.12   42.90
  -1   9  -1  834.12   41.30
  -1   9  -1  873.21   41.20
   1   9   1  905.11   42.70
  -2  -9  -1   45.00    4.20
   2  -9   1   39.00    3.10
   2  -9   1   37.80    3.00
  -2  -9  -1   40.90    3.50
   2  -9   1   39.80    3.10
   2   9   1   39.00    3.00
  -2   9  -1   40.40    5.10
  -2   9  -1   38.70    3.20
   2   9   1   37.90    3.20
   2   9   1   37.90    5.00
  -3  -9  -1   50.69    4.90
   3  -9   1   49.99    4.10
   3  -9   1   50.79    3.80
  -3  -9  -1   57.99    4.90
   3  -9   1   49.70    4.20
  -3   9  -1   50.59    4.40
   3   9   1   52.39    4.00
   3   9   1   54.99    4.20
  -3   9  -1   62.99    6.70
   3   9   1   56.29    6.90
  -4  -9  -1  162.58   11.00
  -4  -9  -1  148.29    9.10
   4  -9   1  135.29    9.60
   4  -9   1  142.79    9.30
  -4  -9  -1  140.79   10.20
   4   9   1  161.18   12.20
  -4   9  -1  158.68   10.30
  -4   9  -1  160.18   11.20
   4   9   1  155.78    9.30
   5  -9   1    4.50    2.10
  -5  -9  -1    2.10    2.10
   5  -9   1    3.30    1.50
  -5   9  -1    1.30    1.40
   5   9   1    1.00    1.90
  -5   9  -1    2.30    1.70
  -6  -9  -1   16.00    4.30
   6  -9   1   12.70    2.90
  -6   9  -1   18.30    4.40
   6   9   1   21.20    6.00
   6 -10  -1   13.70    3.20
  -6 -10   1   13.60    4.40
   6 -10  -1   13.40    4.80
   6  10  -1   28.20    7.80
  -6  10   1   17.30    4.00
  -6  10   1   11.60    3.70
   5 -10  -1   90.69    9.80
   5 -10  -1   72.19    6.40
  -5 -10   1   86.39    7.00
  -5 -10   1  105.69    8.90
   5  10  -1   96.89   11.90
  -5  10   1   92.19    7.60
  -5  10   1   86.79   10.40
  -4 -10   1   76.49    6.50
  -4 -10   1  101.19    7.80
   4 -10  -1   82.89    6.90
   4 -10  -1   83.19    6.00
   4  10  -1   76.99    6.70
   4  10  -1   97.99   10.80
  -4  10   1   82.49    6.60
  -4  10   1  103.29   10.10
   3 -10  -1  119.79    7.30
   3 -10  -1  122.09    7.40
  -3 -10   1  122.49    8.50
   3 -10  -1  113.99    8.00
  -3 -10   1  119.89    8.20
   3  10  -1  120.19    6.60
  -3  10   1  124.39    8.90
  -3  10   1  111.19    7.50
   3  10  -1  116.89    8.20
   3  10  -1  131.89    9.70
  -2 -10   1   32.10    4.60
  -2 -10   1   25.80    3.20
   2 -10  -1   31.60    3.80
   2 -10  -1   29.20    2.50
   2 -10  -1   31.30    3.70
   2  10  -1   28.30    4.10
  -2  10   1   25.70    3.80
   2  10  -1   31.90    4.50
  -2  10   1   28.00    2.40
  -1 -10   1    1.20    0.50
   1 -10  -1    0.90    0.60
  -1 -10   1    2.60    0.50
   1 -10  -1    0.90    0.90
  -1 -10   1    0.20    0.80
  -1  10   1    1.20    0.70
  -1  10   1    2.10    1.20
   1  10  -1    1.00    0.90
   1  10  -1    2.50    1.50
  -1  10   1    1.90    0.40
   0 -10  -1    0.20    0.40
   0 -10  -1    1.00    1.00
   0 -10   1    0.30    0.40
   0 -10  -1    0.20    0.20
   0 -10   1    0.60    0.80
   0  10   1    0.50    1.30
   0  10  -1    0.60    0.50
   0  10   1    0.60    0.80
   0  10  -1    0.80    0.80
   0  10  -1    0.30    1.50
  -1 -10  -1   59.69    5.20
  -1 -10  -1   60.59    3.90
   1 -10   1   55.79    4.30
  -1 -10  -1   63.89    3.80
   1 -10   1   63.39    3.80
   1  10   1   49.70    5.60
  -1  10  -1   54.99    3.60
  -1  10  -1   61.79    7.10
  -1  10  -1   60.09    3.80
   1  10   1   68.09    5.20
  -2 -10  -1  237.08   12.70
   2 -10   1  216.78   12.00
   2 -10   1  236.68   12.20
  -2 -10  -1  226.88   13.60
   2 -10   1  223.68   12.30
  -2  10  -1  226.78   12.30
   2  10   1  223.08   14.00
   2  10   1  233.28   12.50
   2  10   1  235.98   12.10
  -2  10  -1  223.98   14.00
  -3 -10  -1  166.28   10.20
  -3 -10  -1  153.88   10.40
   3 -10   1  159.08    9.20
   3 -10   1  149.39    8.90
   3 -10   1  153.58    9.30
   3  10   1  146.09   11.20
  -3  10  -1  167.78    9.70
   3  10   1  161.78    9.10
  -3  10  -1  139.79   10.50
   3  10   1  139.19    9.10
   4 -10   1  126.59    8.40
   4 -10   1  119.69    8.60
  -4 -10  -1  142.09   10.10
  -4 -10  -1  127.79    9.60
   4  10   1  142.99   11.30
   4  10   1  135.39    8.30
  -4  10  -1  142.29    9.40
  -4  10  -1  116.99    9.90
   5 -10   1   20.20    3.50
  -5 -10  -1   22.10    4.90
   5  10   1   24.60    5.80
  -5  10  -1    9.70    3.40
  -5  10  -1   11.90    3.30
   6 -10   1   23.50    4.20
  -6 -10  -1   15.20    4.50
  -6  10  -1   23.00    6.20
   6  10   1   23.10    6.40
  -6  10  -1   17.20    4.20
   6 -11  -1   14.00    3.30
  -6 -11   1    5.50    3.00
   6  11  -1   18.40    5.80
  -6  11   1    9.80    3.20
  -6  11   1    9.10    3.70
   5 -11  -1   17.30    3.30
  -5 -11   1   18.80    4.30
  -5 -11   1   14.20    3.20
   5 -11  -1   19.30    4.20
   5  11  -1   20.20    5.60
  -5  11   1   15.10    3.30
  -5  11   1   15.40    4.60
  -4 -11   1    5.40    2.00
   4 -11  -1    9.70    2.70
  -4 -11   1   10.80    3.00
   4 -11  -1    8.80    2.10
   4  11  -1    9.50    3.50
   4  11  -1    8.00    2.40
  -4  11   1   11.20    3.20
  -4  11   1    6.90    2.10
   3 -11  -1   64.59    5.00
   3 -11  -1   72.59    5.00
  -3 -11   1   62.89    5.50
   3 -11  -1   69.19    5.50
  -3 -11   1   78.19    6.30
   3  11  -1   67.19    4.10
  -3  11   1   70.99    5.10
   3  11  -1   72.69    7.20
   3  11  -1   62.39    7.70
  -3  11   1   59.79    7.00
  -2 -11   1   77.19    5.50
   2 -11  -1   80.69    5.60
   2 -11  -1   82.89    6.00
   2 -11  -1   79.19    5.20
  -2 -11   1   74.19    6.50
  -2  11   1   87.99    6.70
   2  11  -1   86.49    6.90
  -2  11   1   82.89    5.00
   2  11  -1   82.59    6.30
  -1 -11   1  468.15   23.90
   1 -11  -1  482.25   21.80
   1 -11  -1  430.46   23.10
  -1 -11   1  442.46   20.90
  -1  11   1  428.96   23.20
   1  11  -1  443.76   23.80
   1  11  -1  421.16   22.90
  -1  11   1  425.66   21.90
  -1  11   1  409.36   20.70
   0 -11   1  490.65   22.40
   0 -11  -1  408.56   24.30
   0 -11   1  488.55   25.00
   0 -11  -1  419.06   22.50
   0  11  -1  468.65   25.60
   0  11   1  484.85   25.00
   0  11  -1  484.85   23.40
   0  11   1  488.15   23.80
  -1 -11  -1   81.79    6.70
  -1 -11  -1   81.39    5.00
   1 -11   1   83.49    5.90
  -1 -11  -1   90.79    5.20
   1 -11   1   86.99    5.00
  -1  11  -1   84.19    4.90
   1  11   1   77.99    6.40
  -1  11  -1   84.99    5.20
  -1  11  -1   94.19    7.70
   1  11   1   90.09    6.70
   2 -11   1   61.19    4.20
   2 -11   1   62.99    4.30
   2 -11   1   64.79    4.70
  -2 -11  -1   59.79    5.50
  -2 -11  -1   66.29    4.90
   2  11   1   62.69    4.80
   2  11   1   59.59    6.80
  -2  11  -1   66.09    4.40
  -2  11  -1   60.09    7.10
   2  11   1   62.69    4.30
  -3 -11  -1    6.40    2.10
   3 -11   1    4.70    1.40
  -3 -11  -1    3.20    1.40
   3 -11   1    6.10    1.70
   3 -11   1    7.30    1.80
  -3  11  -1    3.90    1.90
   3  11   1    5.30    1.60
   3  11   1    4.80    1.40
   3  11   1    9.20    3.10
  -3  11  -1    4.70    1.50
   4 -11   1   12.70    2.70
  -4 -11  -1    9.90    2.80
   4 -11   1   10.10    2.60
  -4 -11  -1   14.60    3.30
   4  11   1   12.40    3.90
   4  11   1    8.10    1.80
  -4  11  -1   13.10    3.60
  -4  11  -1   14.00    2.90
   5 -11   1   32.50    4.50
  -5 -11  -1   31.50    6.00
  -5  11  -1   30.40    5.00
   5  11   1   33.80    7.10
  -5  11  -1   22.10    5.50
   6 -11   1   27.10    4.30
  -6 -11  -1   34.70    7.00
  -6  11  -1   27.50    6.30
  -6  11  -1   28.50    5.30
   6  11   1   35.70    7.90
   6 -12  -1   55.49    6.90
  -6 -12   1   57.49    8.60
   6  12  -1   65.29   11.00
  -6  12   1   64.29    9.50
   5 -12  -1   66.99    6.00
  -5 -12   1   76.99    9.20
  -5 -12   1   86.99   10.60
   5 -12  -1   75.99    8.70
  -5  12   1   78.39    6.80
   5  12  -1   72.99   10.70
  -5  12   1   68.29    9.60
   4 -12  -1   88.99    6.70
   4 -12  -1  103.19    7.70
  -4 -12   1   87.29    7.60
  -4 -12   1  104.09    8.40
  -4  12   1  101.89   10.50
   4  12  -1  102.19    7.90
  -4  12   1  105.29    7.40
   4  12  -1  113.89   12.60
  -3 -12   1   66.49    7.50
  -3 -12   1   57.19    5.10
   3 -12  -1   57.79    4.70
   3 -12  -1   54.49    4.30
   3 -12  -1   55.79    6.00
  -3  12   1   68.59    7.50
   3  12  -1   40.00    6.70
   3  12  -1   54.49    6.20
  -3  12   1   50.29    4.20
   2 -12  -1  105.39    6.60
  -2 -12   1   79.19    6.10
   2 -12  -1   99.39    6.20
   2 -12  -1  104.99    7.10
  -2 -12   1   73.39    7.20
  -2  12   1  105.09    7.70
  -2  12   1  101.39    5.70
   2  12  -1   94.09    7.10
   2  12  -1  116.59    8.20
   1 -12  -1    0.20    0.60
  -1 -12   1    0.20    0.30
  -1 -12   1    0.90    0.40
  -1 -12   1    1.70    1.30
   1 -12  -1    0.50    1.00
  -1  12   1    0.40    0.70
   1  12  -1   -1.40    0.90
   1  12  -1   -0.60    0.80
  -1  12   1    2.30    1.50
  -1  12   1    0.30    0.30
   0 -12   1    8.70    2.50
   0 -12   1   12.70    1.40
   0 -12  -1   12.90    2.90
   0 -12  -1   13.60    1.70
   0 -12  -1    9.00    1.00
   0  12  -1    9.90    3.00
   0  12  -1    9.80    1.90
   0  12   1   10.60    3.00
   0  12  -1   12.60    1.50
   0  12   1   11.40    2.30
  -1 -12  -1  170.88    9.30
  -1 -12  -1  187.38    9.30
   1 -12   1  171.68    9.10
  -1 -12  -1  177.08   11.50
   1 -12   1  176.68   10.70
   1  12   1  171.78   11.20
  -1  12  -1  171.38   12.10
   1  12   1  168.08   11.00
  -1  12  -1  175.38    9.60
  -1  12  -1  164.88    9.00
   2 -12   1   85.59    5.50
   2 -12   1   86.09    6.10
  -2 -12  -1   81.59    5.90
  -2 -12  -1   92.89    7.30
   2  12   1   79.49    6.00
  -2  12  -1   97.39    9.80
   2  12   1   90.79    7.50
  -2  12  -1   88.09    5.50
   2  12   1   88.79    5.50
  -3 -12  -1  180.08   11.90
   3 -12   1  169.38   10.00
   3 -12   1  169.38   10.20
   3 -12   1  178.48   10.20
  -3 -12  -1  178.68   11.20
   3  12   1  163.18   10.30
   3  12   1  168.88    9.90
   3  12   1  184.48   12.90
  -3  12  -1  166.78   12.20
  -3  12  -1  172.28   10.40
   4 -12   1  129.29    8.60
   4 -12   1  137.29    8.90
  -4 -12  -1  116.09    9.80
  -4 -12  -1  128.29   10.00
  -4  12  -1  153.68   11.50
   4  12   1  138.59    8.40
   4  12   1  124.59    9.80
   4  12   1  144.19   11.90
  -4  12  -1  135.69    9.30
  -5 -12  -1  109.99   11.60
   5 -12   1   81.99    6.80
  -5  12  -1   92.49    7.80
  -5  12  -1   83.49   10.90
   5  12   1   84.49   11.50
  -6 -12  -1   25.10    5.60
   6 -12   1   12.40    3.10
  -6  12  -1   20.40    4.20
   6  12   1   20.60    6.10
  -6  12  -1   13.70    4.60
  -6 -13   1    5.60    3.00
   6 -13  -1    9.00    2.80
   6  13  -1   21.20    6.70
  -6  13   1    5.00    3.30
  -5 -13   1    8.10    3.40
   5 -13  -1    5.00    2.10
   5 -13  -1    5.50    2.30
  -5  13   1    5.00    1.90
  -5  13   1    4.40    2.80
   5  13  -1    4.00    3.30
   4 -13  -1    7.30    2.30
  -4 -13   1   11.10    3.10
   4 -13  -1    5.80    1.80
  -4 -13   1    7.40    2.70
  -4  13   1    7.90    2.10
   4  13  -1    7.20    2.60
  -4  13   1   10.20    3.40
   4  13  -1   10.70    3.70
   3 -13  -1  101.89    7.20
  -3 -13   1   97.99    7.40
  -3 -13   1  114.99    8.60
   3 -13  -1   91.39    6.50
   3 -13  -1   96.79    7.00
  -3  13   1  101.59    6.50
  -3  13   1   88.69    9.50
   3  13  -1  102.99    7.70
   3  13  -1  106.09    9.10
   2 -13  -1  162.98    9.70
   2 -13  -1  139.99    8.40
  -2 -13   1  112.19    8.20
  -2  13   1  145.19    7.70
   2  13  -1  148.09   10.30
  -2  13   1  146.59   10.20
   2  13  -1  149.69    9.80
   1 -13  -1  482.55   25.10
   1 -13  -1  498.25   23.10
  -1 -13   1  464.55   22.90
  -1 -13   1  491.35   25.80
  -1 -13   1  453.35   22.30
  -1  13   1  474.55   23.70
   1  13  -1  472.95   25.80
  -1  13   1  436.36   22.10
  -1  13   1  454.05   25.40
   1  13  -1  447.36   24.60
   0 -13   1  511.85   27.00
   0 -13  -1  447.96   26.50
   0 -13   1  527.15   24.10
   0 -13  -1  491.85   24.30
   0 -13  -1  460.85   23.70
   0  13   1  521.05   27.20
   0  13   1  515.15   25.80
   0  13  -1  510.55   28.00
   0  13  -1  526.85   24.10
   0  13  -1  486.25   25.20
   1 -13   1  141.79    7.70
  -1 -13  -1  139.69    7.90
  -1 -13  -1  140.89    7.80
  -1 -13  -1  125.09    9.80
   1 -13   1  147.79    9.60
  -1  13  -1  157.48   11.00
  -1  13  -1  140.79    8.20
   1  13   1  132.99    9.50
  -1  13  -1  146.99    7.60
   1  13   1  135.39    9.80
  -2 -13  -1  108.79    8.30
   2 -13   1   99.09    6.10
  -2 -13  -1   96.39    6.70
   2 -13   1   93.99    6.90
   2  13   1  100.89    7.00
  -2  13  -1  104.59   10.70
   2  13   1   95.69    8.20
  -2  13  -1   99.89    6.10
   2  13   1  101.09    6.10
  -2  13  -1   97.89    5.90
  -3 -13  -1    1.30    1.20
   3 -13   1    1.10    1.00
  -3 -13  -1    1.50    1.60
   3 -13   1    1.50    1.20
   3 -13   1    1.80    1.10
   3  13   1    0.40    1.00
  -3  13  -1    2.40    1.10
   3  13   1    2.50    1.00
   3  13   1    0.50    1.40
  -3  13  -1    0.20    1.40
  -4 -13  -1    1.30    1.50
   4 -13   1    4.60    1.60
  -4 -13  -1    0.70    1.50
   4 -13   1    0.80    1.00
  -4  13  -1    0.70    1.70
  -4  13  -1    3.40    1.40
   4  13   1    1.90    2.30
   5 -13   1   27.60    4.20
  -5 -13  -1   31.10    5.90
  -5  13  -1   23.40    4.50
  -5  13  -1   25.40    5.80
   5  13   1   23.40    6.00
  -6 -13  -1   37.30    6.90
   6 -13   1   32.00    4.90
  -6  13  -1   22.80    6.50
   6  13   1   44.40    9.20
  -6  13  -1   26.70    5.00
  -6 -14   1   50.29    8.40
   6 -14  -1   45.30    6.30
   6  14  -1   28.80    8.20
  -6  14   1   44.10    8.80
   5 -14  -1   88.89    7.20
  -5 -14   1   94.89   10.80
   5 -14  -1   87.49    7.60
   5  14  -1   93.09   12.80
  -5  14   1   94.99   11.70
  -4 -14   1  133.89   10.40
   4 -14  -1  133.09    9.00
  -4 -14   1  151.08   10.80
   4 -14  -1  139.69    9.60
  -4  14   1  143.69    9.20
   4  14  -1  136.39   12.20
   4  14  -1  133.79   10.00
  -4  14   1  138.39   11.50
  -3 -14   1  182.58   13.10
   3 -14  -1  198.88   11.80
   3 -14  -1  207.68   11.90
   3 -14  -1  191.08   11.20
   3  14  -1  195.98   14.10
  -3  14   1  183.88   13.30
  -3  14   1  188.48   10.80
   3  14  -1  188.68   12.40
  -2 -14   1   30.80    3.90
   2 -14  -1   41.40    5.20
   2 -14  -1   31.00    3.70
  -2 -14   1   29.80    5.20
  -2  14   1   38.10    2.70
  -2  14   1   42.60    6.00
   2  14  -1   37.40    5.40
   2  14  -1   35.80    5.50
  -2  14   1   40.50    3.50
  -1 -14   1   13.90    1.90
   1 -14  -1   21.20    2.50
   1 -14  -1   17.60    3.40
  -1 -14   1   16.00    3.80
  -1 -14   1   19.50    1.90
   1  14  -1   14.10    3.10
  -1  14   1   12.90    1.40
   1  14  -1   12.00    3.60
  -1  14   1   16.10    2.80
  -1  14   1   17.60    3.80
   0 -14  -1   68.19    4.10
   0 -14  -1   49.60    6.40
   0 -14   1   66.29    3.80
   0 -14  -1   58.79    3.50
   0 -14   1   52.29    6.60
   0  14  -1   58.19    4.70
   0  14   1   58.89    5.10
   0  14  -1   62.69    3.70
   0  14   1   55.09    6.90
   0  14  -1   67.39    8.40
   1 -14   1   55.19    6.60
  -1 -14  -1   53.19    4.10
  -1 -14  -1   64.79    7.30
  -1 -14  -1   59.39    4.10
   1 -14   1   63.39    4.10
  -1  14  -1   65.49    4.60
  -1  14  -1   88.79    9.60
   1  14   1   71.79    7.90
   1  14   1   71.09    6.00
  -1  14  -1   67.79    3.90
   2 -14   1  311.57   17.80
  -2 -14  -1  321.77   19.10
   2 -14   1  310.37   16.30
  -2 -14  -1  301.17   16.90
   2  14   1  298.37   19.00
  -2  14  -1  325.87   16.20
   2  14   1  313.77   16.30
  -2  14  -1  316.87   16.20
   2  14   1  337.17   17.70
  -2  14  -1  311.87   19.90
   3 -14   1  231.28   13.00
  -3 -14  -1  220.38   14.10
   3 -14   1  223.38   13.90
   3 -14   1  223.98   12.90
  -3 -14  -1  252.67   15.70
  -3  14  -1  247.58   13.30
   3  14   1  226.38   13.60
   3  14   1  248.18   13.00
   3  14   1  232.68   16.10
  -3  14  -1  237.38   16.30
  -4 -14  -1  147.79   11.10
   4 -14   1  127.19    8.90
  -4 -14  -1  139.69   10.70
  -4  14  -1  145.99   12.30
   4  14   1  151.78   12.80
  -4  14  -1  144.39    9.60
   5 -14   1   53.59    6.20
  -5 -14  -1   60.49    8.40
  -5  14  -1   53.39    9.20
  -5  14  -1   52.79    6.60
   5  14   1   51.89    9.30
  -6 -14  -1    8.00    3.70
   6 -14   1   16.60    3.80
  -6  14  -1    3.10    4.40
   6  14   1   11.70    5.50
   6 -15  -1   11.70    3.20
  -6 -15   1   11.50    4.60
  -6  15   1   15.60    5.30
  -5 -15   1    4.10    2.50
   5 -15  -1    5.10    2.30
  -5  15   1    6.80    3.80
   5  15  -1    5.50    3.80
  -4 -15   1    7.80    2.70
  -4 -15   1   15.10    3.60
   4 -15  -1   11.30    2.70
   4 -15  -1   11.30    2.70
  -4  15   1   12.90    2.60
   4  15  -1   10.20    2.80
   4  15  -1   12.80    4.60
  -4  15   1    9.20    3.50
   3 -15  -1  108.19    7.80
  -3 -15   1   81.39    7.40
   3 -15  -1   99.79    7.50
   3 -15  -1  104.39    7.30
  -3 -15   1  106.79    9.20
   3  15  -1  126.99   12.70
  -3  15   1  119.59    6.80
  -3  15   1  115.19    9.50
   3  15  -1  113.49    8.50
   2 -15  -1  279.87   15.50
   2 -15  -1  320.17   17.20
  -2 -15   1  273.07   17.90
  -2 -15   1  253.97   15.50
  -2  15   1  282.37   18.00
  -2  15   1  288.57   14.50
   2  15  -1  291.17   17.90
   2  15  -1  322.67   17.70
  -2  15   1  309.17   15.90
   1 -15  -1  489.25   23.50
  -1 -15   1  530.65   27.10
   1 -15  -1  514.25   26.10
  -1 -15   1  484.15   23.40
  -1  15   1  429.46   24.30
  -1  15   1  459.75   22.50
   1  15  -1  430.96   26.50
  -1  15   1  475.35   26.80
   1  15  -1  447.26   25.40
   0 -15  -1  424.76   24.20
   0 -15   1  433.76   20.90
   0 -15  -1  425.96   20.70
   0 -15   1  457.15   24.40
   0 -15  -1  440.16   21.30
   0  15  -1  414.36   20.90
   0  15  -1  419.76   22.50
   0  15  -1  426.46   25.30
   0  15   1  427.96   24.50
   0  15   1  440.16   23.00
   1 -15   1  289.07   17.50
  -1 -15  -1  258.77   14.90
  -1 -15  -1  287.87   15.00
   1 -15   1  298.67   15.00
  -1  15  -1  330.37   19.20
   1  15   1  296.17   17.30
   1  15   1  288.97   17.80
  -1  15  -1  307.77   14.70
  -1  15  -1  295.97   15.50
   2 -15   1  102.49    8.20
  -2 -15  -1  107.19    7.30
   2 -15   1  107.89    6.80
  -2 -15  -1  112.79    9.30
   2  15   1  118.69    8.20
  -2  15  -1  127.19   13.20
   2  15   1  112.89    6.80
  -2  15  -1  114.39    6.70
   2  15   1  104.99    9.10
  -2  15  -1  110.89    6.80
   3 -15   1    6.60    2.20
   3 -15   1    8.20    2.00
  -3 -15  -1   11.70    3.50
  -3 -15  -1   10.60    2.70
   3  15   1    8.00    3.20
   3  15   1   10.60    2.40
  -3  15  -1   16.90    4.80
   3  15   1   11.30    2.10
  -3  15  -1    9.20    2.00
  -4 -15  -1   15.70    4.00
   4 -15   1   17.60    3.20
  -4 -15  -1   10.50    3.30
  -4  15  -1   15.30    2.80
  -4  15  -1    9.20    3.80
   4  15   1   10.30    4.00
  -5 -15  -1   34.90    6.30
   5 -15   1   37.20    5.00
  -5  15  -1   36.10    5.30
  -5  15  -1   35.90    7.30
   5  15   1   54.89    9.60
  -6 -15  -1   31.20    8.10
  -6  15  -1   22.30    6.70
  -6  16   1   94.69   13.80
   5 -16  -1   71.09    7.80
  -5 -16   1   83.89   10.40
   5  16  -1  106.79   13.90
  -5  16   1   76.39   11.20
   4 -16  -1   77.79    6.40
  -4 -16   1   74.59    9.00
   4 -16  -1   65.19    7.00
  -4 -16   1   58.99    8.20
   4  16  -1   86.39   11.80
  -4  16   1   68.39    9.70
   4  16  -1   69.09    8.20
  -3 -16   1  160.28   12.50
  -3 -16   1  137.09   10.60
   3 -16  -1  160.78   10.40
   3 -16  -1  197.98   11.50
  -3  16   1  190.68   13.50
   3  16  -1  179.88   11.90
   3  16  -1  167.08   13.20
  -3  16   1  175.98    9.70
   2 -16  -1   84.29    6.30
  -2 -16   1  102.59    8.80
  -2 -16   1   91.29    6.50
   2 -16  -1   92.59    7.50
   2  16  -1   92.59   10.00
  -2  16   1   99.79   10.50
  -2  16   1   99.09    6.70
   2  16  -1  101.19    8.20
  -2  16   1   96.89    5.30
  -1 -16   1  165.28   11.80
   1 -16  -1  160.78    9.00
  -1 -16   1  162.28    8.90
   1 -16  -1  167.88   11.30
   1  16  -1  160.08   12.20
  -1  16   1  144.89   11.90
   1  16  -1  151.28   10.80
  -1  16   1  166.28    8.00
  -1  16   1  154.18   10.00
   0 -16   1  260.77   16.30
   0 -16   1  258.67   13.10
   0 -16  -1  251.67   12.80
   0 -16  -1  276.77   13.50
   0 -16  -1  260.77   16.30
   0  16  -1  252.37   14.70
   0  16   1  253.87   16.60
   0  16   1  248.48   14.90
   0  16  -1  276.97   17.80
  -1 -16  -1  145.59   12.00
   1 -16   1  193.88   12.60
  -1 -16  -1  163.88    9.70
   1 -16   1  182.08    9.90
  -1 -16  -1  171.88    9.80
  -1  16  -1  189.08    9.60
  -1  16  -1  202.18   10.70
  -1  16  -1  206.98   14.00
   1  16   1  192.78   12.20
   1  16   1  152.08   12.20
  -2 -16  -1  269.87   17.90
   2 -16   1  285.07   14.90
  -2 -16  -1  256.67   15.40
   2 -16   1  275.57   17.10
   2  16   1  291.97   14.90
   2  16   1  265.47   17.80
   2  16   1  305.47   16.80
  -2  16  -1  296.37   14.60
  -2  16  -1  282.87   15.00
  -2  16  -1  252.37   18.60
   3 -16   1  116.39    7.50
   3 -16   1  102.99    8.70
  -3 -16  -1  135.49   10.50
  -3 -16  -1   90.49    8.00
  -3  16  -1  125.39   13.50
  -3  16  -1  122.69    7.60
   3  16   1  116.99    7.40
   3  16   1  123.59   13.10
  -3  16  -1  123.79    7.40
   3  16   1  109.19    8.10
  -4 -16  -1  132.59   10.70
   4 -16   1  134.29    9.20
  -4 -16  -1  146.59   11.70
   4  16   1  155.38   16.20
  -4  16  -1  149.88    9.70
  -4  16  -1  164.78   16.50
   5 -16   1  128.79    9.40
  -5 -16  -1  120.39   13.30
   5  16   1  156.38   17.50
  -5  16  -1  146.89   10.30
  -5  16  -1  136.09   16.00
  -6  16  -1   13.90    6.10
  -5 -17   1    0.00    1.90
   5 -17  -1    4.30    1.90
   5  17  -1    4.10    3.30
  -5  17   1   -0.70    2.40
  -4 -17   1   14.80    3.80
   4 -17  -1   19.40    3.80
   4 -17  -1   20.50    3.80
  -4 -17   1   24.60    5.20
   4  17  -1   17.60    5.10
  -4  17   1   38.70    7.30
   4  17  -1   18.60    4.20
   3 -17  -1  101.69    7.80
  -3 -17   1   79.79   10.30
  -3 -17   1   94.69    7.60
   3 -17  -1   86.99    6.90
  -3  17   1  110.59    7.20
   3  17  -1  100.39    8.30
  -3  17   1  105.79   11.80
   3  17  -1  123.59   13.20
   2 -17  -1  277.77   14.80
  -2 -17   1  249.97   14.80
   2 -17  -1  285.17   16.60
  -2 -17   1  271.07   17.70
  -2  17   1  269.97   18.10
  -2  17   1  277.17   15.20
  -2  17   1  260.37   13.40
   2  17  -1  294.37   17.30
   2  17  -1  258.27   17.20
   1 -17  -1  402.56   19.80
  -1 -17   1  419.06   23.40
  -1 -17   1  417.26   19.80
   1 -17  -1  402.76   22.60
  -1  17   1  400.16   24.00
  -1  17   1  363.36   21.00
   1  17  -1  352.76   23.30
   1  17  -1  350.06   21.80
   0 -17   1  444.36   25.30
   0 -17  -1  474.85   25.80
   0 -17   1  455.35   21.60
   0 -17   1  463.95   21.80
   0 -17  -1  433.76   21.50
   0 -17  -1  444.86   22.10
   0  17   1  406.86   23.70
   0  17   1  447.56   25.90
   0  17  -1  426.96   26.60
   0  17  -1  449.06   23.80
  -1 -17  -1  230.68   16.00
   1 -17   1  242.28   13.10
  -1 -17  -1  204.98   12.80
  -1 -17  -1  261.77   13.10
   1 -17   1  270.47   16.10
  -1  17  -1  262.97   17.30
   1  17   1  260.07   16.50
  -1  17  -1  225.78   12.60
  -1  17  -1  274.67   13.90
   1  17   1  268.17   15.70
  -2 -17  -1   75.19    9.50
   2 -17   1  102.69    6.50
  -2 -17  -1   86.79    6.70
   2 -17   1  105.49    8.60
   2  17   1  104.89    6.50
  -2  17  -1  138.49   14.40
   2  17   1  107.19    8.20
   2  17   1   87.79   10.40
  -2  17  -1  112.29    6.90
  -2  17  -1   97.19    6.00
   3 -17   1    9.50    2.80
   3 -17   1    9.40    2.30
  -3 -17  -1    5.90    3.00
  -3 -17  -1   14.00    3.10
   3  17   1   13.90    3.10
  -3  17  -1    7.30    3.50
   3  17   1    9.20    3.40
  -3  17  -1    9.50    1.90
  -3  17  -1    7.90    2.20
  -4 -17  -1    4.90    2.50
  -4 -17  -1    4.60    2.30
   4 -17   1    1.60    1.60
  -4  17  -1    3.80    1.50
   4  17   1    3.20    3.20
  -4  17  -1    0.80    2.40
   5 -17   1   30.40    4.60
  -5 -17  -1   25.80    5.40
   5  17   1   44.50    9.30
  -5  17  -1   32.00    7.80
  -5 -18   1  103.59   11.70
   5 -18  -1   90.99    8.00
  -5  18   1  106.39   14.20
   5  18  -1  101.79   14.30
  -4 -18   1  244.08   16.80
   4 -18  -1  215.48   14.10
  -4 -18   1  217.68   15.30
   4  18  -1  230.18   18.10
  -4  18   1  245.08   18.30
   4  18  -1  260.47   15.90
   3 -18  -1   71.79    6.20
   3 -18  -1   89.29    7.30
  -3 -18   1   84.19    7.00
   3  18  -1   97.09   10.00
   3  18  -1   87.19   11.00
  -3  18   1   80.29   10.70
  -3  18   1   85.09    6.50
  -2 -18   1  113.29    9.80
   2 -18  -1  110.99    8.70
   2 -18  -1  112.99    7.10
  -2 -18   1   99.79    7.10
   2  18  -1   88.79   10.40
   2  18  -1  112.59    9.20
  -2  18   1  102.39    7.50
  -2  18   1  107.19   12.70
  -1 -18   1  115.59    6.70
   1 -18  -1  118.69    9.20
  -1 -18   1  104.39    6.10
  -1 -18   1  107.89    9.40
   1 -18  -1  116.79    6.80
   1  18  -1  107.49   12.30
  -1  18   1  105.19    7.90
  -1  18   1  105.69   11.90
   1  18  -1   95.69    8.40
   0 -18  -1   87.19    5.20
   0 -18   1   79.39    4.80
   0 -18  -1   72.79    8.50
   0 -18  -1   80.89    4.60
   0 -18   1   67.09    8.30
   0 -18   1   77.09    4.50
   0  18   1   85.59    9.90
   0  18  -1   84.39   10.80
   0  18  -1   76.09    6.30
   0  18   1   73.19    6.40
   1 -18   1  192.88   12.80
  -1 -18  -1  161.48   12.60
   1 -18   1  171.78    9.70
  -1 -18  -1  183.98    9.80
  -1 -18  -1  152.38    9.50
  -1  18  -1  185.88   14.00
   1  18   1  194.08   12.30
  -1  18  -1  197.38   10.60
   1  18   1  177.08   13.00
  -1  18  -1  147.59    9.10
   2 -18   1  141.29    8.70
   2 -18   1  131.39   10.50
  -2 -18  -1  147.09    9.20
  -2 -18  -1  105.59   10.70
  -2  18  -1  134.59    8.80
   2  18   1  142.19   11.50
   2  18   1  148.59    8.60
  -2  18  -1  148.19   15.10
   2  18   1  162.68   10.90
  -2  18  -1  160.38    8.20
   3 -18   1  396.86   20.90
   3 -18   1  391.76   23.00
  -3 -18  -1  419.16   24.90
  -3 -18  -1  376.66   22.00
  -3  18  -1  401.16   20.50
   3  18   1  411.36   22.30
   3  18   1  385.66   25.00
  -3  18  -1  365.86   25.70
   4 -18   1  176.58   11.10
  -4 -18  -1  147.49   12.00
  -4 -18  -1  173.18   13.80
   4  18   1  187.08   15.70
  -4  18  -1  179.78   11.40
  -4  18  -1  182.98   18.50
  -5 -18  -1   29.00    5.80
   5 -18   1   20.40    4.00
  -5  18  -1   39.50    8.60
   5  18   1   27.30    7.90
   5 -19  -1    9.50    3.10
  -5 -19   1    3.50    2.50
  -5  19   1    4.80    3.70
   5  19  -1   -1.40    2.70
  -4 -19   1   38.00    7.10
  -4 -19   1   36.30    5.80
   4 -19  -1   31.80    5.00
   4  19  -1   47.60    8.60
   4  19  -1   41.60    6.50
  -4  19   1   34.60    8.10
   3 -19  -1  112.49    8.80
   3 -19  -1   99.39    7.60
  -3 -19   1  106.49    8.30
  -3 -19   1   74.49   10.70
  -3  19   1  100.09   12.80
  -3  19   1  120.09    8.00
   3  19  -1  123.69    9.70
   3  19  -1  126.49   13.90
   2 -19  -1  332.67   19.60
  -2 -19   1  349.57   17.90
   2 -19  -1  321.77   17.30
  -2 -19   1  318.37   20.80
  -2  19   1  323.77   18.30
   2  19  -1  315.47   20.20
   2  19  -1  290.57   20.00
  -2  19   1  333.97   22.00
   1 -19  -1  279.87   14.30
  -1 -19   1  291.37   18.00
   1 -19  -1  281.37   17.40
  -1 -19   1  275.77   14.20
  -1 -19   1  254.17   13.60
   1  19  -1  253.97   16.60
   1  19  -1  251.87   18.10
  -1  19   1  270.67   15.70
  -1  19   1  263.67   18.20
   0 -19  -1  344.57   20.50
   0 -19   1  313.77   20.00
   0 -19  -1  332.17   16.80
   0 -19   1  327.17   16.10
   0 -19   1  334.27   16.40
   0 -19  -1  316.57   16.10
   0  19  -1  320.27   18.40
   0  19   1  308.27   18.50
   0  19  -1  338.77   21.90
   0  19   1  326.47   20.80
   1 -19   1  338.07   17.40
  -1 -19  -1  301.47   17.30
  -1 -19  -1  340.27   17.40
  -1 -19  -1  338.17   21.30
   1 -19   1  358.16   20.90
   1  19   1  334.27   20.10
   1  19   1  380.96   21.80
  -1  19  -1  328.27   18.20
  -1  19  -1  336.37   16.90
  -1  19  -1  371.46   22.70
   2 -19   1   94.19    8.50
   2 -19   1   92.09    6.50
  -2 -19  -1   66.19    9.40
  -2 -19  -1   94.59    6.80
  -2  19  -1   82.29   11.10
  -2  19  -1   93.99    6.70
   2  19   1  110.79   11.80
   2  19   1   94.99    6.30
  -2  19  -1  100.29    5.90
   2  19   1  100.09   10.20
  -3 -19  -1   26.10    5.70
   3 -19   1   19.40    4.20
   3 -19   1   13.30    2.70
  -3 -19  -1   24.70    4.30
  -3  19  -1   19.20    2.70
  -3  19  -1   20.90    6.60
   3  19   1   10.30    3.70
   3  19   1   17.90    3.70
   4 -19   1   14.70    3.00
  -4 -19  -1   14.40    3.80
  -4 -19  -1   17.40    4.80
  -4  19  -1   18.80    6.40
   4  19   1   21.30    5.80
   5 -19   1    9.80    3.00
  -5 -19  -1   16.00    4.50
  -5  19  -1    2.30    4.50
   5  19   1   13.20    5.50
   5 -20  -1   90.29    8.00
  -5 -20   1  128.99   12.90
   5  20  -1   97.09   14.70
  -5  20   1   83.39   13.40
  -4 -20   1  121.09   11.80
   4 -20  -1  129.59    9.80
  -4 -20   1  160.08   11.50
   4  20  -1  168.18   17.70
  -4  20   1  144.99   16.70
   4  20  -1  149.79   11.70
   3 -20  -1  163.98   10.60
   3 -20  -1  196.68   14.50
  -3 -20   1  137.09   12.90
  -3 -20   1  177.18   11.60
   3  20  -1  187.28   13.10
   3  20  -1  166.78   14.00
  -3  20   1  184.08   18.40
  -3  20   1  162.38   10.80
  -2 -20   1   40.60    6.90
   2 -20  -1   35.30    4.20
  -2 -20   1   49.60    5.10
  -2  20   1   31.80    7.50
   2  20  -1   39.60    6.70
  -2  20   1   47.50    5.90
   2  20  -1   44.50    7.30
  -1 -20   1   22.60    2.40
   1 -20  -1   22.50    2.90
   1 -20  -1   22.70    4.60
  -1 -20   1   21.90    2.70
  -1 -20   1   22.00    4.80
   1  20  -1   17.10    4.70
   1  20  -1   23.80    4.70
  -1  20   1   19.60    3.70
  -1  20   1   20.90    5.20
   0 -20   1   68.29    4.10
   0 -20   1   54.59    3.70
   0 -20  -1   63.09    4.40
   0 -20   1   55.59    7.40
   0 -20  -1   53.89    7.60
   0  20   1   64.19    9.00
   0  20  -1   60.59    9.60
   0  20   1   47.10    6.20
   0  20  -1   64.99    6.90
  -1 -20  -1   88.19    5.70
  -1 -20  -1   83.39    5.80
   1 -20   1   93.09    5.80
  -1 -20  -1   99.49    9.10
   1 -20   1   77.19    9.20
   1  20   1  111.19   11.90
   1  20   1   84.59    9.50
  -1  20  -1   87.49    5.30
  -1  20  -1   75.89   10.40
  -1  20  -1   81.59    6.40
  -2 -20  -1  249.78   14.40
   2 -20   1  257.07   16.70
  -2 -20  -1  216.48   17.10
   2 -20   1  240.48   14.10
   2  20   1  272.17   17.70
  -2  20  -1  257.77   14.40
   2  20   1  225.68   16.10
  -2  20  -1  269.77   19.00
  -2  20  -1  276.27   13.40
   3 -20   1  235.68   15.40
   3 -20   1  231.48   13.50
  -3 -20  -1  181.58   16.00
  -3 -20  -1  252.87   14.70
   3  20   1  219.58   17.10
   3  20   1  228.38   14.80
  -3  20  -1  235.88   18.70
  -4 -20  -1  151.98   13.20
   4 -20   1  137.99   10.00
  -4 -20  -1  168.58   11.90
   4  20   1  146.29   16.90
  -4  20  -1  132.99   17.20
   5 -20   1   69.79    8.30
  -5 -20  -1   80.29   10.00
  -5  20  -1   66.89   12.10
   5  20   1   94.79   14.00
   5 -21  -1   -0.90    1.80
  -5 -21   1   -0.20    1.60
   5  21  -1    2.50    3.80
  -5  21   1   -5.50    3.10
   4 -21  -1   16.00    3.40
  -4 -21   1   20.20    4.50
  -4 -21   1    7.10    3.40
  -4  21   1   14.20    6.00
   4  21  -1   23.50    6.60
  -3 -21   1   81.49   10.80
   3 -21  -1   85.99    6.60
  -3 -21   1   82.29    7.10
  -3  21   1   89.39    7.10
   3  21  -1   93.39   10.50
   3  21  -1   67.29   10.30
  -3  21   1   67.09   11.40
   2 -21  -1  238.28   15.50
  -2 -21   1  243.28   13.50
  -2 -21   1  230.88   16.70
   2 -21  -1  216.08   12.80
   2  21  -1  243.58   16.50
  -2  21   1  230.58   14.30
   2  21  -1  209.28   15.80
  -2  21   1  214.88   17.70
  -1 -21   1  512.45   25.50
   1 -21  -1  502.75   29.00
  -1 -21   1  500.65   29.70
   1 -21  -1  523.75   25.60
   1  21  -1  511.05   30.70
  -1  21   1  491.35   30.30
  -1  21   1  513.75   27.40
   1  21  -1  502.45   28.50
   0 -21   1  491.85   24.50
   0 -21  -1  495.75   25.20
   0 -21  -1  492.45   29.20
   0 -21   1  526.65   29.50
   0 -21   1  515.95   24.80
   0  21  -1  529.85   27.40
   0  21  -1  493.35   30.60
   0  21   1  484.55   27.30
   0  21   1  512.75   30.20
   1 -21   1  234.28   12.40
  -1 -21  -1  227.88   12.60
   1 -21   1  226.08   15.70
  -1 -21  -1  218.98   16.30
  -1 -21  -1  224.08   12.50
  -1  21  -1  243.08   17.80
  -1  21  -1  233.08   11.90
   1  21   1  224.38   16.40
   1  21   1  249.38   15.60
  -1  21  -1  217.28   13.40
  -2 -21  -1   66.79    5.30
   2 -21   1   60.19    5.10
  -2 -21  -1   55.49    8.90
   2 -21   1   57.19    7.70
  -2  21  -1   63.79   10.30
   2  21   1   48.10    7.50
   2  21   1   80.39   10.10
  -3 -21  -1    8.00    3.60
  -3 -21  -1   14.20    3.20
   3 -21   1    8.50    3.00
   3 -21   1    8.20    2.40
   3  21   1   17.80    5.30
  -3  21  -1    5.80    3.90
  -4 -21  -1    5.70    3.50
   4 -21   1    7.90    2.80
  -4 -21  -1    6.40    2.50
   4  21   1    7.70    4.10
  -4  21  -1    0.70    3.80
  -5 -21  -1   27.30    5.60
   5 -21   1   17.50    3.90
   5  21   1   23.80    7.30
  -5  21  -1   34.70    9.40
   5 -22  -1   61.09   10.00
  -5 -22   1  100.29   11.10
   5  22  -1   85.69   16.00
  -5  22   1   77.79   13.90
  -4 -22   1  161.98   11.70
   4 -22  -1  136.39   10.00
  -4  22   1  133.69   17.50
   4  22  -1  139.39   16.80
  -3 -22   1  176.88   11.20
   3 -22  -1  147.09    9.90
  -3 -22   1  137.59   12.90
   3  22  -1  133.49   14.10
   3  22  -1  162.48   13.90
  -3  22   1  164.88   18.60
  -3  22   1  157.18   11.50
   2 -22  -1  100.19    8.80
   2 -22  -1   93.09    6.50
  -2 -22   1  106.89   12.30
  -2 -22   1   89.39    6.70
   2  22  -1   79.59   10.70
  -2  22   1  100.19   13.00
  -2  22   1   93.39    7.80
   2  22  -1   99.39   11.40
  -1 -22   1   21.90    2.70
   1  22  -1   28.70    6.30
  -1  22   1   19.70    5.20
   1  22  -1   22.10    4.50
  -1  22   1   22.60    4.20
   0 -22  -1   74.79    9.20
   0 -22   1   55.59    3.90
   0 -22  -1   63.89    4.60
   0 -22   1   68.99    4.30
   0 -22   1   62.19    8.20
   0  22  -1   55.89    9.10
   0  22   1   61.69    7.30
   0  22  -1   74.99    6.40
   0  22   1   81.89   10.50
   1 -22   1  175.88   10.00
  -1 -22  -1  185.88   14.30
   1 -22   1  184.78   13.50
  -1 -22  -1  172.38   10.30
  -1  22  -1  181.58   15.20
   1  22   1  184.08   14.30
  -1  22  -1  166.48   10.50
  -1  22  -1  195.18   11.50
   1  22   1  177.48   13.00
   2 -22   1  246.48   16.70
  -2 -22  -1  259.07   14.40
  -2 -22  -1  255.17   18.30
   2 -22   1  261.47   14.20
   2  22   1  203.88   16.00
   2  22   1  251.27   17.60
  -2  22  -1  231.28   18.70
   3 -22   1  216.28   15.00
   3 -22   1  180.88   12.90
  -3 -22  -1  232.68   14.00
   3  22   1  264.37   18.30
  -3  22  -1  216.78   18.20
  -4 -22  -1  124.69   14.80
   4 -22   1  120.79    9.50
  -4 -22  -1  146.09   11.00
   4  22   1  153.08   17.90
  -4  22  -1  139.49   17.30
  -5 -22  -1   95.09   11.20
  -5  22  -1   81.19   13.80
  -5 -23   1    4.90    2.70
  -4 -23   1   12.00    3.30
  -4 -23   1   13.80    4.80
   4 -23  -1   11.00    2.90
  -4  23   1   10.90    5.40
   4  23  -1   11.20    4.70
   3 -23  -1  116.09    8.50
  -3 -23   1  150.58   12.90
  -3 -23   1  138.29    9.70
  -3  23   1  105.79   14.80
   3  23  -1  113.49   12.90
   3  23  -1  123.89   14.70
   2 -23  -1  300.37   18.80
  -2 -23   1  310.97   20.50
  -2 -23   1  304.37   16.30
   2 -23  -1  268.07   15.60
   2  23  -1  247.58   18.90
  -2  23   1  284.87   17.30
  -2  23   1  255.67   20.60
   2  23  -1  300.67   19.70
   1 -23  -1  325.67   20.70
  -1 -23   1  328.97   17.00
  -1 -23   1  333.07   21.40
   1 -23  -1  313.17   17.00
   1  23  -1  328.87   20.10
   1  23  -1  319.87   22.10
  -1  23   1  289.67   21.70
  -1  23   1  327.27   19.00
   0 -23   1  281.47   15.60
   0 -23  -1  291.97   15.30
   0 -23   1  282.47   14.80
   0 -23   1  288.07   19.20
   0 -23  -1  285.27   19.40
   0  23   1  277.17   20.20
   0  23   1  277.07   17.50
   0  23  -1  307.37   17.60
   0  23  -1  315.27   21.40
   1 -23   1  278.37   14.90
   1 -23   1  276.07   18.70
  -1 -23  -1  300.87   19.80
  -1 -23  -1  270.07   15.20
   1  23   1  282.97   18.20
  -1  23  -1  289.47   16.40
  -1  23  -1  274.67   20.70
   1  23   1  299.47   19.90
   2 -23   1  144.49    9.00
  -2 -23  -1  137.69   12.70
   2 -23   1  156.48   11.90
   2  23   1  128.79   11.30
  -2  23  -1  121.59   15.70
   2  23   1  128.49   14.10
   3 -23   1    5.10    2.50
  -3 -23  -1    8.60    2.60
  -3 -23  -1    2.50    3.10
   3 -23   1    2.60    1.90
   3  23   1    8.20    3.70
  -3  23  -1    5.30    4.00
   4 -23   1   17.50    3.70
  -4 -23  -1    8.10    4.10
  -4 -23  -1   18.90    4.20
  -4  23  -1   11.10    5.60
   4  23   1   18.50    6.00
  -5 -23  -1   36.20    6.30
  -4 -24   1  141.19   10.40
   4 -24  -1  102.99    8.40
  -4 -24   1  103.69   13.40
   4  24  -1  106.29   14.90
  -4  24   1  100.59   15.70
  -3 -24   1  132.59    9.30
  -3 -24   1  119.19   13.90
   3 -24  -1  103.99    8.00
   3  24  -1  106.79   12.40
  -3  24   1  120.79   16.80
   3  24  -1  121.99   14.50
   2 -24  -1   67.59    8.70
  -2 -24   1   69.19    5.70
  -2 -24   1   60.19    9.10
   2 -24  -1   79.59    5.70
  -2  24   1   72.99    7.90
   2  24  -1   78.99   10.00
  -2  24   1   52.09    9.90
   2  24  -1   54.69    9.00
  -1 -24   1   11.60    2.10
   1 -24  -1   20.90    4.70
  -1 -24   1   12.60    3.90
   1 -24  -1   17.70    2.50
  -1  24   1   10.20    2.70
   1  24  -1   22.10    5.50
   1  24  -1   29.10    5.30
  -1  24   1   23.80    6.20
   0 -24  -1   44.50    7.20
   0 -24   1   45.60    3.50
   0 -24   1   41.00    6.90
   0 -24  -1   48.00    3.90
   0  24  -1   53.19    6.70
   0  24  -1   33.20    7.30
   0  24   1   35.70    5.60
   0  24   1   52.49    8.60
  -1 -24  -1  132.69   11.90
   1 -24   1  127.09    7.90
   1 -24   1  130.49   11.40
  -1  24  -1  125.19   15.50
   1  24   1  119.39   10.50
   1  24   1  156.88   12.70
  -1  24  -1  139.19   14.90
   2 -24   1  198.28   14.60
  -2 -24  -1  180.58   15.50
   2 -24   1  189.08   11.50
   2  24   1  199.28   15.20
   2  24   1  203.68   14.80
  -2  24  -1  186.28   19.60
   3 -24   1  166.88   11.10
  -3 -24  -1  154.68   14.60
   3 -24   1  173.38   13.20
   3  24   1  174.68   15.10
  -3  24  -1  176.48   19.60
   4 -24   1  128.89    9.40
  -4 -24  -1   78.39   12.30
   4  24   1  130.69   16.20
  -4  24  -1  100.79   15.00
  -4 -25   1   14.20    3.70
  -4 -25   1   16.30    5.50
   4 -25  -1   13.00    3.20
  -4  25   1   11.00    6.70
   4  25  -1   16.40    5.80
  -3 -25   1   85.69    7.00
  -3 -25   1   78.79   11.00
   3 -25  -1   63.89    6.70
   3  25  -1   65.09    9.70
   3  25  -1   71.19   10.80
  -3  25   1   47.50   10.00
   2 -25  -1  113.39    7.90
  -2 -25   1  133.79    9.90
   2 -25  -1  121.09   10.70
  -2 -25   1  125.99   11.90
  -2  25   1  111.89   14.80
  -2  25   1  123.39    9.40
   2  25  -1  103.29   12.90
   2  25  -1  113.49   13.00
   1 -25  -1  392.06   24.50
  -1 -25   1  404.66   25.30
   1 -25  -1  373.26   20.20
  -1  25   1  387.76   22.40
   1  25  -1  412.56   23.90
   1  25  -1  400.16   26.20
  -1  25   1  362.96   25.80
   0 -25  -1  403.36   25.30
   0 -25  -1  381.76   20.50
   0 -25   1  387.36   24.90
   0  25   1  387.06   26.20
   0  25  -1  428.36   23.30
   0  25   1  407.56   23.40
   0  25  -1  378.66   26.50
  -1 -25  -1  127.79   11.80
   1 -25   1  123.59   11.10
   1 -25   1  119.29    7.60
  -1  25  -1  121.99   15.10
   1  25   1  127.59   10.70
   1  25   1  132.39   14.90
   2 -25   1   50.79    5.30
  -2 -25  -1   56.19    9.20
   2 -25   1   66.29    8.90
   2  25   1   55.39    8.70
  -2  25  -1   54.39    9.80
   2  25   1   67.29    9.40
   3 -25   1    4.20    2.10
   3 -25   1    3.80    4.10
  -3 -25  -1    7.30    3.90
  -3  25  -1    6.10    4.40
   3  25   1    5.60    3.90
  -4 -25  -1    3.70    3.30
   4 -25   1    8.00    3.30
   4  25   1   10.90    5.20
  -4  25  -1   10.70    5.50
  -4 -26   1   99.49   13.00
   4 -26  -1   66.29    7.40
  -4  26   1   96.59   15.50
   4  26  -1   95.09   14.00
   3 -26  -1   93.29    7.50
  -3 -26   1  143.49   15.20
   3  26  -1  115.59   14.30
   3  26  -1   89.99   12.10
  -3  26   1  119.29   16.20
   2 -26  -1   44.10    7.30
  -2 -26   1   39.60    7.70
   2 -26  -1   50.49    5.30
  -2  26   1   47.70    9.60
   2  26  -1   52.29    8.40
   2  26  -1   60.69    9.40
   1 -26  -1   27.30    5.60
   1  26  -1   21.70    4.70
  -1  26   1   19.60    5.80
   1  26  -1   18.90    5.60
  -1  26   1   14.80    3.50
   0 -26  -1   42.30    4.30
   0 -26  -1   42.60    7.30
   0 -26   1   46.20    7.70
   0  26   1   58.69    9.40
   0  26  -1   43.90    6.10
   0  26  -1   34.10    7.60
   0  26   1   31.00    5.70
  -1 -26  -1   76.89   10.90
   1 -26   1   76.69    5.50
   1 -26   1   71.19    9.50
   1  26   1   80.69   10.00
   1  26   1   74.69   10.80
  -1  26  -1   74.39   11.90
   2 -26   1  185.38   14.00
   2 -26   1  163.28   10.40
  -2 -26  -1  176.58   15.20
   2  26   1  161.88   13.50
   2  26   1  201.08   15.10
  -2  26  -1  136.59   17.50
   3 -26   1  117.69    8.80
  -3 -26  -1  132.39   15.30
   3  26   1  147.89   17.00
  -3  26  -1  110.19   16.10
   4 -26   1  186.38   12.80
  -4  26  -1  195.78   22.30
   4  26   1  173.78   20.00
  -4 -27   1   21.40    6.50
   4  27  -1   26.00    7.40
   3 -27  -1   55.59    6.00
  -3 -27   1   45.50    8.60
   3  27  -1   36.60    8.40
  -3  27   1   46.20    9.70
   3  27  -1   74.09   11.30
  -2 -27   1  219.28   17.50
   2 -27  -1  236.18   16.50
   2 -27  -1  199.08   12.70
  -2  27   1  209.48   22.40
   2  27  -1  208.18   16.70
   2  27  -1  253.57   17.50
   1 -27  -1  249.38   17.90
  -1 -27   1  244.48   18.40
   1 -27  -1  240.08   13.70
  -1  27   1  233.48   19.50
  -1  27   1  240.78   15.80
   1  27  -1  259.77   17.20
   1  27  -1  245.28   19.10
   0 -27   1  215.68   17.50
   0 -27  -1  267.07   18.60
   0 -27  -1  256.47   14.10
   0  27  -1  229.38   19.30
   0  27   1  230.38   16.10
   0  27   1  261.57   19.40
   1 -27   1  199.68   16.40
   1 -27   1  225.78   12.60
  -1 -27  -1  237.68   17.90
  -1  27  -1  222.48   19.10
   1  27   1  243.68   18.00
   1  27   1  245.58   16.70
  -2 -27  -1   47.80    8.70
   2 -27   1   49.90    5.30
   2 -27   1   54.29    8.00
  -2  27  -1   59.09   10.70
   2  27   1   58.49    9.20
   2  27   1   56.49    9.00
  -3 -27  -1   17.50    5.90
   3 -27   1   11.60    3.00
  -3  27  -1    8.50    4.60
   3  27   1   14.30    5.40
  -4 -27  -1   12.00    5.30
   3 -28  -1   79.69    6.90
  -3 -28   1  109.09   13.40
  -3  28   1   94.49   14.90
   3  28  -1  122.39   14.80
  -2 -28   1   65.99   10.00
   2 -28  -1   71.19    9.30
   2 -28  -1   61.59    5.40
   2  28  -1   67.39    9.90
   2  28  -1   82.89   10.80
  -2  28   1   50.59   10.00
   1 -28  -1    5.10    1.50
   1 -28  -1   10.70    3.60
  -1 -28   1    6.70    3.30
   1  28  -1   12.10    4.60
  -1  28   1    7.60    4.30
  -1  28   1    5.30    2.30
   1  28  -1    5.20    3.10
   0 -28   1   11.60    4.10
   0 -28  -1   18.70    5.20
   0  28   1   14.50    3.80
   0  28  -1   18.10    6.20
   0  28   1   34.50    7.50
   1 -28   1  125.09   11.70
  -1 -28  -1  130.09   14.40
  -1  28  -1  106.99   15.00
   1  28   1  136.09   15.00
   1  28   1  105.49   12.30
  -2 -28  -1  156.68   14.30
   2 -28   1  152.88   13.00
   2 -28   1  136.19    9.30
   2  28   1  153.28   13.40
  -2  28  -1  140.09   17.60
   3 -28   1  217.78   13.90
  -3 -28  -1  260.27   20.10
   3  28   1  244.38   19.20
  -3  28  -1  202.18   22.80
  -3 -29   1   88.09   12.50
   3 -29  -1   80.29    6.90
   3  29  -1   90.09   12.60
  -3  29   1   66.89   12.60
   2 -29  -1  156.28   10.40
  -2 -29   1  175.98   15.20
   2 -29  -1  169.38   13.80
  -2  29   1  168.78   19.60
   2  29  -1  156.18   13.90
   2  29  -1  183.08   18.30
  -1 -29   1  223.48   17.90
   1 -29  -1  218.48   17.00
   1 -29  -1  217.48   12.90
   1  29  -1  238.78   18.70
  -1  29   1  208.88   21.90
   1  29  -1  246.88   17.00
   0 -29   1  216.08   17.30
   0 -29  -1  237.48   17.80
   0  29   1  212.58   15.50
   0  29   1  241.08   18.90
   0  29  -1  206.18   21.90
  -1 -29  -1  180.58   15.80
   1 -29   1  175.18   14.90
   1  29   1  207.38   15.00
   1  29   1  173.38   18.30
  -1  29  -1  167.88   20.10
   2 -29   1   79.69    6.20
   2 -29   1   80.89   10.70
  -2 -29  -1   80.79   11.50
  -2  29  -1   79.09   13.90
   2  29   1   87.59   11.70
  -3 -29  -1    1.90    3.80
   3 -29   1    5.70    2.20
  -3  29  -1    1.90    4.20
   3  29   1    4.70    3.60
  -3 -30   1  105.09   17.90
   3 -30  -1   77.59    8.30
   3  30  -1  101.69   13.50
   2 -30  -1   49.40    7.70
   2 -30  -1   40.20    4.80
  -2 -30   1   29.40    6.70
   2  30  -1   53.99    9.00
   2  30  -1   51.59    8.40
  -2  30   1   41.00    9.80
   1 -30  -1   33.20    6.70
  -1 -30   1   27.50    6.60
  -1  30   1   19.30    6.50
   1  30  -1   26.60    7.10
   0 -30  -1   55.49    9.00
   0 -30   1   43.50    8.20
   0  30   1   44.30    6.90
   0  30   1   54.79   10.00
   0  30  -1   43.70    8.80
   1 -30   1   75.69   10.30
  -1 -30  -1   85.89   11.80
  -1  30  -1   62.39   11.70
   1  30   1   93.79   11.30
   1  30   1   79.09   11.40
   2 -30   1  144.29   13.20
  -2 -30  -1  159.18   14.90
  -2  30  -1  113.59   16.70
   2  30   1  146.89   16.10
   3 -30   1  102.59    7.90
   3  30   1  106.29   14.00
  -2 -31   1  134.99   15.60
   2 -31  -1  137.49   12.10
   2 -31  -1  113.19    8.50
   2  31  -1  125.79   14.80
   2  31  -1  121.59   14.40
  -2  31   1  138.89   18.90
   1 -31  -1  179.38   14.90
  -1 -31   1  165.88   15.20
  -1  31   1  151.88   18.80
   1  31  -1  167.28   18.80
   0 -31   1  159.18   14.30
   0 -31  -1  165.98   14.30
   0  31   1  127.59   16.40
   0  31  -1  125.89   16.10
  -1 -31  -1  121.99   15.00
   1 -31   1  108.49   13.30
   1  31   1  127.49   15.00
  -1  31  -1  122.19   17.20
   1  31   1  164.58   12.90
  -2 -31  -1   52.19    9.60
   2 -31   1   63.49    9.50
   2  31   1   53.89    9.30
  -2  31  -1   39.10    9.50
   2 -32  -1   27.60    5.80
   2 -32  -1   33.60    7.50
   2  32  -1   24.80    5.90
   1 -32  -1    1.30    2.90
  -1 -32   1    5.40    3.70
   1  32  -1   14.00    5.30
  -1  32   1    7.40    4.70
   0 -32  -1    7.00    3.50
   0 -32   1   11.40    4.40
   0  32   1   13.50    5.80
   0  32  -1   16.30    6.20
  -1 -32  -1   41.90    8.30
   1 -32   1   51.09    9.00
   1  32   1   38.90    7.90
  -1  32  -1   40.20    9.30
   1  32   1   65.19    9.10
   2 -32   1   72.09   10.30
   2  32   1   93.39   12.10
   1 -33  -1  145.29   13.50
  -1  33   1  133.69   17.80
   1  33  -1  153.38   17.50
   0 -33  -1  170.28   15.50
   0 -33   1  153.98   18.50
   0  33   1  158.38   18.80
   0  33  -1  140.39   17.90
   1 -33   1   70.59   11.40
   0  34   1   19.00    7.30
  -6   0   2    2.40    1.70
   6   0  -2    6.10    2.90
  -6   0   2    3.70    2.10
  -5   0   2   46.80    6.40
   5   0  -2   50.29    4.20
  -5   0   2   46.70    6.40
   5   0  -2   53.39    7.80
   4   0  -2   43.40    6.60
   4   0  -2   44.70    3.50
  -4   0   2   34.10    4.80
  -4   0   2   43.40    5.50
  -3   0   2  636.54   32.40
   3   0  -2  667.63   31.20
  -3   0   2  622.44   32.00
   3   0  -2  637.74   33.40
   2   0  -2  539.95   27.30
   2   0  -2  557.54   25.60
  -2   0   2  502.25   26.00
  -1   0   2 9754.62  448.96
   1   0  -2 9560.44  449.46
  -1   0   2 9999.00  450.65
   1   0  -2 9275.67  452.05
  -1   0   2 9513.05  448.46
   0   0   2  409.86   20.20
   0   0  -2  441.36   20.30
   0   0  -2  402.26   20.10
   0   0  -2  427.26   20.20
   0   0  -2  409.26   20.60
   0   0  -2  445.76   20.10
  -1   0  -2  865.11   41.20
   1   0   2  863.41   41.40
   1   0   2  869.81   40.80
   1   0   2  907.11   41.40
  -1   0  -2  871.11   41.50
  -1   0  -2  842.72   41.80
  -2   0  -2   56.59    4.30
   2   0   2   59.99    4.40
  -2   0  -2   57.79    3.70
  -2   0  -2   58.09    4.40
   2   0   2   62.09    4.20
  -3   0  -2   21.60    3.40
   3   0   2   22.00    3.60
  -3   0  -2   28.80    3.30
  -3   0  -2   25.50    3.50
   3   0   2   30.10    3.60
  -4   0  -2   31.90    4.20
   4   0   2   34.70    4.30
  -4   0  -2   19.70    3.80
   4   0   2   28.00    4.80
  -4   0  -2   26.90    3.80
   5   0   2  313.57   19.80
  -5   0  -2  298.17   19.00
   5   0   2  319.27   17.70
   6   0   2  133.29   11.70
   6   0   2  133.09    9.40
  -6   0  -2  127.09   11.00
  -6  -1   2  168.18   12.80
   6  -1  -2  174.38   14.00
  -6  -1   2  144.79   11.90
   6  -1  -2  181.28   11.20
  -6   1   2  179.98   12.90
  -6   1   2  189.58   13.20
   6   1  -2  157.58   13.80
   5  -1  -2  274.07   14.60
  -5  -1   2  258.47   16.30
  -5  -1   2  260.47   16.10
   5  -1  -2  265.17   17.60
  -5   1   2  251.07   16.10
   5   1  -2  265.67   14.40
  -5   1   2  248.98   16.20
   5   1  -2  261.57   17.80
   4  -1  -2  417.06   23.90
  -4  -1   2  407.16   22.50
  -4  -1   2  414.46   22.70
   4  -1  -2  453.35   21.40
   4   1  -2  422.06   21.10
  -4   1   2  386.26   22.30
  -4   1   2  409.26   22.70
   4   1  -2  413.26   24.10
   3  -1  -2  316.57   15.40
  -3  -1   2  293.67   16.20
  -3  -1   2  299.87   16.50
   3  -1  -2  309.87   17.50
  -3   1   2  285.47   16.50
   3   1  -2  290.67   17.50
   3   1  -2  314.77   15.30
  -3   1   2  292.97   16.10
   2  -1  -2  160.08    9.60
   2  -1  -2  161.88    8.30
  -2  -1   2  152.98    8.60
  -2   1   2  151.18    9.10
   2   1  -2  158.68    9.80
   2   1  -2  165.78    8.20
   2   1  -2  160.48    9.40
  -2   1   2  156.28    8.60
   1  -1  -2  126.29    7.10
   1  -1  -2  126.29    6.30
   1  -1  -2  115.99    7.00
  -1  -1   2  124.19    6.20
  -1  -1   2  126.69    6.30
  -1  -1   2  128.19    6.50
  -1   1   2  114.79    6.20
   1   1  -2  137.49    6.20
   1   1  -2  113.49    7.00
   1   1  -2  117.79    7.10
  -1   1   2  123.59    6.30
   0  -1   2  786.32   38.30
   0  -1  -2  776.72   38.90
   0  -1  -2  822.72   38.40
   0  -1  -2  857.11   38.30
   0  -1  -2  806.02   38.40
   0   1  -2  825.12   38.70
   0   1  -2  814.62   38.30
   0   1  -2  857.01   38.40
   0   1   2  801.82   38.30
   0   1  -2  810.92   38.90
   1  -1   2 1180.08   54.59
  -1  -1  -2 1143.29   55.49
   1  -1   2 1167.48   54.99
  -1  -1  -2 1134.09   54.99
   1  -1   2 1206.88   54.79
  -1   1  -2 1101.09   55.29
  -1   1  -2 1139.09   54.99
  -1   1  -2 1170.38   55.19
   1   1   2 1170.68   54.99
   1   1   2 1213.08   55.09
   2  -1   2 1273.57   58.79
  -2  -1  -2 1203.08   58.99
  -2  -1  -2 1220.88   57.79
  -2  -1  -2 1221.58   58.79
   2  -1   2 1250.07   58.49
  -2   1  -2 1206.28   58.79
   2   1   2 1262.27   58.99
  -2   1  -2 1232.68   58.19
  -2   1  -2 1169.58   58.79
   2   1   2 1227.98   58.49
  -3  -1  -2  865.21   42.60
   3  -1   2  890.81   43.00
  -3  -1  -2  847.12   42.70
   3  -1   2  847.32   42.00
  -3  -1  -2  857.21   41.50
  -3   1  -2  836.32   42.60
   3   1   2  862.81   42.00
  -3   1  -2  835.32   42.30
   3   1   2  896.71   43.20
  -3   1  -2  853.31   41.80
  -4  -1  -2  483.05   25.00
   4  -1   2  487.95   26.80
  -4  -1  -2  471.35   26.30
   4  -1   2  490.15   25.30
  -4  -1  -2  503.85   25.80
   4   1   2  498.35   25.30
   4   1   2  483.75   27.00
  -4   1  -2  487.95   25.40
  -4   1  -2  487.75   26.40
  -4   1  -2  464.85   25.20
   5  -1   2  117.09    8.30
   5  -1   2  122.39   10.10
  -5  -1  -2  102.79    9.20
  -5   1  -2  124.09    9.70
   5   1   2  115.09    8.30
   5   1   2  126.69   10.40
   6  -1   2   19.80    5.00
  -6  -1  -2   20.90    5.00
   6  -1   2   21.60    3.70
  -6   1  -2    9.90    3.50
   6   1   2   22.00    5.70
   6   1   2   14.20    3.10
  -6  -2   2   15.60    3.60
   6  -2  -2   15.10    2.80
   6  -2  -2    9.20    3.60
  -6  -2   2   15.20    4.10
  -6   2   2   18.10    4.20
  -6   2   2    8.20    2.90
   6   2  -2   20.50    5.40
   5  -2  -2    9.90    2.10
  -5  -2   2   12.00    3.10
   5  -2  -2    7.20    2.70
  -5  -2   2    6.50    2.40
   5   2  -2    8.00    3.20
  -5   2   2    9.70    2.80
  -5   2   2    8.60    2.60
   5   2  -2    9.30    1.90
  -4  -2   2  258.67   15.00
   4  -2  -2  262.07   13.70
   4  -2  -2  252.87   16.00
  -4  -2   2  249.48   14.90
  -4   2   2  250.97   14.80
   4   2  -2  250.17   13.40
  -4   2   2  251.77   15.20
   4   2  -2  234.88   16.10
   3  -2  -2  616.64   28.80
   3  -2  -2  597.54   30.70
  -3  -2   2  550.54   29.40
  -3   2   2  589.34   30.00
  -3   2   2  560.04   29.40
   3   2  -2  581.54   31.00
   3   2  -2  611.44   28.50
  -2  -2   2 1761.72   83.79
   2  -2  -2 1809.32   84.79
   2  -2  -2 1868.81   83.39
  -2   2   2 1674.43   83.59
   2   2  -2 1828.82   84.69
  -2   2   2 1811.22   84.39
   2   2  -2 1745.53   83.09
   2   2  -2 1712.03   84.89
  -1  -2   2  472.85   22.30
  -1  -2   2  496.95   22.70
  -1  -2   2  473.55   22.60
   1  -2  -2  431.46   22.60
   1  -2  -2  469.95   23.40
   1   2  -2  469.75   23.50
  -1   2   2  460.75   23.10
  -1   2   2  463.55   22.50
   1   2  -2  485.75   23.50
   1   2  -2  515.65   22.30
   0  -2   2 2392.36  111.09
   0  -2   2 2317.87  110.99
   0  -2  -2 2405.46  111.09
   0  -2  -2 2354.46  111.59
   0   2  -2 2332.97  111.19
   0   2   2 2494.85  111.29
   0   2   2 2304.37  110.89
   0   2  -2 2448.35  111.59
   0   2  -2 2450.55  111.59
   0   2   2 2384.76  110.99
   0   2   2 2465.35  111.09
   0   2  -2 2245.58  112.49
  -1  -2  -2  859.41   42.50
  -1  -2  -2  903.31   43.10
   1  -2   2  890.21   42.50
   1  -2   2  916.81   42.10
  -1   2  -2  919.61   42.10
   1   2   2  930.11   42.80
  -1   2  -2  873.91   42.50
  -1   2  -2  869.01   43.00
   1   2   2  858.31   42.40
  -1   2  -2  902.01   42.90
  -2  -2  -2  347.97   17.30
  -2  -2  -2  351.06   18.70
  -2  -2  -2  364.06   18.40
   2  -2   2  360.46   18.20
   2  -2   2  360.46   18.10
   2   2   2  351.06   18.60
  -2   2  -2  350.36   18.30
  -2   2  -2  356.86   18.40
   2   2   2  346.17   18.00
  -2   2  -2  359.46   18.00
  -3  -2  -2   17.50    3.10
   3  -2   2   28.50    4.00
  -3  -2  -2   20.70    2.60
  -3  -2  -2   27.70    3.80
   3  -2   2   21.90    3.00
   3   2   2   22.40    3.80
   3   2   2   19.80    3.00
  -3   2  -2   21.10    3.40
  -3   2  -2   26.80    3.40
  -3   2  -2   25.60    3.40
   4  -2   2  155.58   10.80
  -4  -2  -2  161.88   10.30
   4  -2   2  156.08    9.70
  -4  -2  -2  136.19    9.20
  -4  -2  -2  154.88   10.70
  -4   2  -2  167.68    9.90
   4   2   2  154.88   11.20
   4   2   2  153.38    9.70
  -4   2  -2  163.18   10.70
  -4   2  -2  150.38    9.90
   5  -2   2  122.19    8.50
   5  -2   2  123.49   10.00
  -5  -2  -2  112.99    9.60
   5   2   2  124.39    8.60
  -5   2  -2  120.99    9.70
   5   2   2  121.59   10.40
   6  -2   2  165.88   13.30
  -6  -2  -2  117.39   11.10
   6  -2   2  137.59    9.90
   6   2   2  152.38   10.10
  -6   2  -2  144.19   11.70
   6   2   2  141.69   12.50
  -6  -3   2  160.78   12.90
  -6  -3   2  178.48   12.50
   6  -3  -2  173.48   11.10
   6  -3  -2  175.88   13.80
  -6   3   2  168.38   12.60
   6   3  -2  174.18   14.70
  -6   3   2  172.68   12.90
   5  -3  -2  267.77   17.30
  -5  -3   2  238.08   15.60
   5  -3  -2  290.97   14.80
  -5  -3   2  257.37   16.20
   5   3  -2  242.68   17.60
  -5   3   2  253.27   15.90
  -5   3   2  248.28   16.20
   5   3  -2  250.87   14.00
  -4  -3   2  324.67   18.10
   4  -3  -2  320.87   16.90
   4  -3  -2  321.27   19.10
  -4  -3   2  312.37   18.20
  -4   3   2  313.07   18.50
   4   3  -2  339.77   20.00
   4   3  -2  323.07   16.60
  -4   3   2  318.87   18.00
   3  -3  -2  227.78   13.90
  -3  -3   2  220.48   13.00
   3  -3  -2  244.18   12.40
  -3   3   2  241.98   13.60
   3   3  -2  231.98   14.40
   3   3  -2  240.18   13.80
  -3   3   2  223.88   12.90
   3   3  -2  238.78   12.00
   2  -3  -2   43.70    3.00
  -2  -3   2   42.60    3.00
  -2  -3   2   42.50    3.20
   2  -3  -2   43.90    3.80
   2   3  -2   47.50    3.90
   2   3  -2   39.20    2.50
  -2   3   2   41.90    4.30
   2   3  -2   45.50    5.10
  -2   3   2   41.20    3.00
  -1  -3   2    5.80    1.00
   1  -3  -2    5.30    0.90
   1  -3  -2    4.40    1.10
   1  -3  -2    3.50    0.80
  -1  -3   2    5.60    0.90
  -1   3   2    4.00    0.60
  -1   3   2    2.90    0.80
  -1   3   2    5.00    0.80
   1   3  -2    4.10    1.20
   1   3  -2    4.40    1.30
   0  -3  -2  422.86   19.80
   0  -3  -2  401.06   19.90
   0  -3  -2  407.86   20.70
   0  -3   2  424.06   20.00
   0  -3   2  409.36   19.90
   0  -3  -2  419.56   20.00
   0  -3   2  413.86   20.40
   0   3   2  438.36   20.30
   0   3  -2  459.35   20.10
   0   3  -2  424.16   20.80
   0   3   2  427.56   20.00
   0   3  -2  409.56   20.10
   0   3  -2  406.36   19.90
   0   3   2  406.26   19.80
  -1  -3  -2 1051.09   49.99
  -1  -3  -2 1032.10   49.20
   1  -3   2 1025.70   49.20
   1  -3   2 1040.80   48.70
  -1   3  -2  968.70   49.90
  -1   3  -2 1082.49   48.70
  -1   3  -2 1086.29   49.70
  -1   3  -2  993.50   49.20
   1   3   2 1008.30   49.10
   1   3   2 1077.79   49.70
  -2  -3  -2 1283.47   60.99
   2  -3   2 1270.77   60.69
  -2  -3  -2 1280.97   61.49
   2  -3   2 1296.07   60.69
  -2  -3  -2 1255.07   59.79
   2   3   2 1249.57   60.59
  -2   3  -2 1271.77   60.89
  -2   3  -2 1294.77   60.99
   2   3   2 1277.27   61.39
  -2   3  -2 1247.48   60.89
   3  -3   2  710.13   35.30
  -3  -3  -2  702.73   34.60
  -3  -3  -2  722.43   36.10
  -3  -3  -2  683.63   35.90
   3  -3   2  737.83   36.00
   3   3   2  685.23   36.50
   3   3   2  699.83   35.20
  -3   3  -2  725.53   36.00
  -3   3  -2  724.93   35.50
  -3   3  -2  737.83   35.50
   4  -3   2  412.36   21.80
  -4  -3  -2  399.16   22.90
   4  -3   2  420.26   23.10
  -4  -3  -2  426.26   22.60
  -4  -3  -2  412.56   21.40
  -4   3  -2  401.26   22.80
   4   3   2  420.86   21.90
   4   3   2  411.76   23.70
  -4   3  -2  401.96   22.20
  -5  -3  -2  153.68   11.70
   5  -3   2  151.98   11.60
   5  -3   2  169.08   10.50
  -5   3  -2  158.48   11.10
   5   3   2  161.28   10.40
   5   3   2  151.08   12.30
  -5   3  -2  167.38   11.80
   6  -3   2   43.70    5.60
  -6  -3  -2   45.80    7.40
   6   3   2   44.40    7.90
   6   3   2   42.80    5.40
  -6   3  -2   41.80    6.80
  -6  -4   2    8.80    3.10
   6  -4  -2   11.10    2.60
  -6  -4   2    4.70    2.00
   6  -4  -2   14.10    4.70
  -6   4   2    9.10    3.00
  -6   4   2    6.40    2.60
   6   4  -2    7.30    3.80
  -5  -4   2   14.00    3.40
  -5  -4   2   21.10    3.90
   5  -4  -2   21.30    4.70
   5  -4  -2   25.10    3.40
   5   4  -2   20.00    5.20
  -5   4   2   20.70    4.40
  -5   4   2   20.40    4.00
   5   4  -2   12.60    2.20
   4  -4  -2  193.98   12.70
   4  -4  -2  194.98   10.70
  -4  -4   2  184.58   11.90
  -4  -4   2  188.48   11.80
   4   4  -2  186.18   13.30
  -4   4   2  185.88   11.70
   4   4  -2  175.88   10.20
  -4   4   2  201.98   12.50
  -3  -4   2  463.65   24.10
   3  -4  -2  505.15   26.10
   3  -4  -2  511.15   24.40
  -3  -4   2  487.95   25.20
   3   4  -2  491.85   25.80
   3   4  -2  488.05   23.80
  -3   4   2  488.95   24.90
   3   4  -2  468.95   26.50
  -3   4   2  515.75   25.80
  -2  -4   2 1291.87   59.49
  -2  -4   2 1248.98   59.39
   2  -4  -2 1297.87   60.19
   2  -4  -2 1321.57   59.19
   2   4  -2 1248.58   60.19
   2   4  -2 1232.48   60.59
   2   4  -2 1160.08   58.39
  -2   4   2 1191.38   59.09
  -2   4   2 1248.78   59.99
  -1  -4   2 1106.59   50.99
   1  -4  -2 1036.40   50.69
   1  -4  -2 1078.09   51.39
  -1  -4   2 1144.59   50.69
   1   4  -2 1049.99   51.49
   1   4  -2 1063.99   51.59
  -1   4   2 1070.79   50.39
  -1   4   2 1054.29   51.19
   0  -4  -2 1854.61   84.89
   0  -4   2 1803.32   85.19
   0  -4  -2 1750.02   85.49
   0  -4  -2 1850.81   84.49
   0  -4   2 1854.61   84.69
   0  -4   2 1746.23   84.69
   0   4   2 1798.82   84.89
   0   4  -2 1870.11   84.89
   0   4  -2 1854.81   85.99
   0   4   2 1753.22   84.49
   0   4  -2 1807.52   84.69
   0   4   2 1851.41   85.29
   1  -4   2  520.95   25.30
  -1  -4  -2  542.75   26.20
  -1  -4  -2  529.55   25.40
   1   4   2  520.95   25.30
  -1   4  -2  496.05   26.40
   1   4   2  535.05   25.90
  -1   4  -2  507.05   25.40
   2  -4   2  194.28   10.50
  -2  -4  -2  197.38   11.30
  -2  -4  -2  186.88    9.60
   2  -4   2  190.08   10.40
  -2  -4  -2  203.98   10.90
   2   4   2  187.88   11.30
  -2   4  -2  198.58   10.80
  -2   4  -2  192.28   10.90
   2   4   2  178.98   10.40
  -2   4  -2  198.28   10.80
  -3  -4  -2    1.40    0.90
  -3  -4  -2    1.00    1.00
   3  -4   2    2.80    1.30
   3  -4   2    1.40    0.90
  -3  -4  -2    0.00    0.50
  -3   4  -2    0.80    0.90
  -3   4  -2    0.10    0.70
   3   4   2    0.50    1.30
   3   4   2    0.50    0.80
  -4  -4  -2   93.49    7.60
   4  -4   2   97.09    6.80
  -4  -4  -2   84.79    7.10
   4  -4   2   92.19    6.20
  -4  -4  -2   90.99    6.20
   4  -4   2  101.79    7.60
   4   4   2  100.79    8.40
   4   4   2   97.39    6.80
  -4   4  -2   85.49    7.20
  -4   4  -2   95.39    7.20
  -5  -4  -2  123.99   10.20
   5  -4   2  118.79    9.70
   5  -4   2  137.09    9.00
  -5   4  -2  132.19   10.10
   5   4   2  118.39   10.70
   5   4   2  135.19    9.00
  -5   4  -2  129.89    9.90
   6  -4   2  164.98   10.90
  -6  -4  -2  127.19   14.00
  -6   4  -2  163.08   12.50
   6   4   2  170.98   11.00
   6   4   2  160.18   13.60
  -6  -5   2  145.29   11.80
   6  -5  -2  138.79    9.80
  -6  -5   2  139.69   10.60
   6  -5  -2  150.28   12.50
  -6   5   2  139.49   11.10
   6   5  -2  151.88   16.30
  -6   5   2  133.19   11.30
   5  -5  -2  253.27   17.50
   5  -5  -2  289.87   15.60
  -5  -5   2  270.47   16.60
  -5  -5   2  283.17   17.40
   5   5  -2  274.27   19.00
  -5   5   2  276.67   16.80
  -5   5   2  266.57   17.30
   4  -5  -2  264.97   13.80
  -4  -5   2  235.98   14.60
  -4  -5   2  259.97   15.20
   4  -5  -2  255.77   15.70
   4   5  -2  252.87   16.60
  -4   5   2  245.18   14.70
  -4   5   2  264.17   15.60
   4   5  -2  241.18   13.10
   3  -5  -2  292.97   16.80
  -3  -5   2  299.57   15.40
   3  -5  -2  306.17   15.50
  -3  -5   2  306.27   16.30
  -3   5   2  296.07   16.80
  -3   5   2  296.87   16.00
   3   5  -2  297.87   14.80
   3   5  -2  295.07   16.70
   3   5  -2  278.67   17.40
   2  -5  -2   93.09    6.20
  -2  -5   2   90.09    5.80
   2  -5  -2   96.39    5.40
  -2  -5   2   91.29    5.50
   2   5  -2   75.39    6.20
   2   5  -2   80.69    4.50
   2   5  -2   88.19    6.20
  -2   5   2   84.49    5.20
  -2   5   2   93.59    6.10
   1  -5  -2   14.90    1.00
  -1  -5   2   17.20    1.40
   1  -5  -2   17.30    2.30
  -1  -5   2   16.70    2.10
   1  -5  -2   16.00    1.80
  -1   5   2   16.50    1.20
   1   5  -2   19.10    2.50
   1   5  -2   17.30    2.60
  -1   5   2   17.60    2.30
   0  -5  -2  632.54   28.60
   0  -5  -2  607.54   28.10
   0  -5   2  598.04   28.30
   0  -5   2  561.54   28.30
   0  -5   2  596.94   28.90
   0   5  -2  579.04   28.40
   0   5   2  593.94   28.70
   0   5  -2  637.04   28.60
   0   5   2  613.34   29.10
   0   5   2  589.34   28.10
   0   5  -2  591.34   29.90
  -1  -5  -2 1364.96   64.19
   1  -5   2 1338.07   64.39
   1  -5   2 1369.06   64.19
  -1  -5  -2 1344.37   65.09
   1   5   2 1384.06   64.99
  -1   5  -2 1342.77   64.19
  -1   5  -2 1379.46   65.69
   2  -5   2  763.42   36.50
   2  -5   2  764.42   36.50
  -2  -5  -2  752.12   37.50
  -2  -5  -2  766.32   36.90
   2  -5   2  727.23   36.20
   2   5   2  746.53   37.50
   2   5   2  749.03   36.50
  -2   5  -2  728.73   36.70
  -2   5  -2  765.92   37.30
  -3  -5  -2  810.52   40.00
  -3  -5  -2  786.02   38.20
   3  -5   2  795.72   38.80
   3  -5   2  790.42   39.30
  -3  -5  -2  814.92   40.20
   3  -5   2  789.32   39.00
  -3   5  -2  805.22   39.70
   3   5   2  761.62   40.50
  -3   5  -2  784.22   39.80
   3   5   2  806.12   39.10
  -4  -5  -2  368.36   20.10
   4  -5   2  339.17   18.50
   4  -5   2  342.47   19.20
  -4  -5  -2  338.57   19.40
   4  -5   2  344.67   17.90
  -4  -5  -2  327.47   17.80
  -4   5  -2  351.56   19.60
  -4   5  -2  333.77   19.40
   4   5   2  325.97   20.40
   4   5   2  346.77   18.60
   5  -5   2  165.58   11.70
   5  -5   2  168.38   10.90
  -5  -5  -2  171.88   12.50
  -5   5  -2  169.68   12.10
   5   5   2  180.98   11.00
   5   5   2  169.88   13.30
  -5   5  -2  154.48   11.70
  -6  -5  -2   10.10    3.50
   6  -5   2   18.30    3.50
   6   5   2   11.80    3.90
  -6   5  -2   23.20    4.90
   6   5   2   10.80    4.40
   6  -6  -2   11.50    4.10
  -6  -6   2   10.40    3.40
   6  -6  -2   14.40    3.20
  -6  -6   2    6.30    2.70
   6   6  -2   10.60    4.60
  -6   6   2    5.50    2.50
  -6   6   2   15.90    3.90
  -5  -6   2    8.60    2.40
  -5  -6   2   12.10    3.30
   5  -6  -2   11.30    3.40
   5  -6  -2   12.00    2.50
   5   6  -2    6.70    3.10
  -5   6   2   11.60    3.00
  -5   6   2   13.30    3.60
   4  -6  -2  129.19    9.50
  -4  -6   2  124.19    9.00
   4  -6  -2  125.09    7.90
  -4   6   2  125.29    8.60
  -4   6   2  122.89    9.30
   4   6  -2  135.79   10.60
   4   6  -2  122.69    7.20
   3  -6  -2  633.04   31.30
  -3  -6   2  630.64   30.70
  -3  -6   2  586.54   29.90
   3  -6  -2  625.44   29.80
   3   6  -2  596.24   31.00
  -3   6   2  604.14   30.20
   3   6  -2  570.84   31.90
  -3   6   2  617.04   31.20
   3   6  -2  573.84   28.90
   2  -6  -2 1096.19   50.49
   2  -6  -2 1070.59   51.29
  -2  -6   2  986.10   51.09
  -2  -6   2 1096.59   50.69
  -2   6   2 1092.99   51.39
  -2   6   2 1062.79   50.29
   2   6  -2  999.40   51.29
   2   6  -2 1033.60   51.79
  -1  -6   2 1593.54   72.49
   1  -6  -2 1499.65   72.19
   1  -6  -2 1550.54   71.99
   1  -6  -2 1548.15   71.69
   1  -6  -2 1526.55   70.99
   1   6  -2 1452.25   72.39
  -1   6   2 1513.65   72.29
   1   6  -2 1545.45   72.79
  -1   6   2 1493.25   71.19
   0  -6  -2 1661.73   73.39
   0  -6   2 1443.66   73.09
   0  -6  -2 1569.34   72.79
   0  -6   2 1574.34   73.79
   0  -6  -2 1565.24   74.19
   0  -6   2 1552.54   73.09
   0   6  -2 1657.23   73.39
   0   6   2 1549.64   73.69
   0   6   2 1535.75   72.79
   0   6   2 1595.74   74.09
   0   6  -2 1515.25   73.19
  -1  -6  -2  833.22   39.20
   1  -6   2  826.82   39.20
  -1  -6  -2  797.12   39.00
  -1  -6  -2  784.52   39.10
   1  -6   2  833.12   39.50
  -1  -6  -2  818.12   40.20
  -1   6  -2  808.62   39.20
  -1   6  -2  838.02   41.00
   1   6   2  824.92   40.20
   1   6   2  841.82   38.90
  -2  -6  -2   65.79    4.80
   2  -6   2   64.79    4.50
  -2  -6  -2   65.39    5.30
   2  -6   2   71.89    4.60
   2  -6   2   64.79    4.20
   2   6   2   68.49    5.50
  -2   6  -2   69.89    5.40
   2   6   2   69.99    4.10
   2   6   2   66.89    4.60
  -2   6  -2   66.99    4.80
  -3  -6  -2   26.40    2.80
  -3  -6  -2   26.00    4.00
   3  -6   2   26.50    3.30
  -3  -6  -2   24.60    3.90
   3  -6   2   23.40    3.00
   3  -6   2   24.80    3.40
   3   6   2   27.80    3.40
   3   6   2   21.00    4.10
  -3   6  -2   24.00    3.60
  -3   6  -2   25.20    4.10
  -4  -6  -2  107.29    6.80
  -4  -6  -2  105.99    8.20
   4  -6   2  108.29    7.40
   4  -6   2  106.69    6.80
  -4  -6  -2  101.09    8.20
   4  -6   2  100.19    7.60
   4   6   2  101.09    9.00
   4   6   2  113.89    7.40
  -4   6  -2  110.59    8.40
  -4   6  -2  106.99    8.10
  -5  -6  -2  107.19    9.40
   5  -6   2  119.19    8.20
   5  -6   2   97.89    8.40
   5   6   2  106.79   12.30
   5   6   2  127.49    8.30
  -5   6  -2  102.69    8.90
  -5   6  -2  108.89    9.20
   6  -6   2  115.89    8.70
  -6  -6  -2  128.49   11.10
  -6   6  -2  112.79   10.00
   6   6   2  107.19   13.50
   6  -7  -2   55.29    8.40
  -6  -7   2   56.29    8.00
   6  -7  -2   50.79    6.40
   6   7  -2   43.20    8.40
  -6   7   2   56.29    7.60
  -6   7   2   54.49    8.10
   5  -7  -2  421.86   22.00
  -5  -7   2  376.06   22.60
   5  -7  -2  408.46   24.10
  -5  -7   2  416.76   24.00
  -5   7   2  406.66   24.10
   5   7  -2  403.66   25.70
  -5   7   2  422.36   23.30
   4  -7  -2  376.76   19.60
   4  -7  -2  392.36   21.60
  -4  -7   2  382.26   21.10
  -4   7   2  369.56   20.40
   4   7  -2  375.46   21.10
   4   7  -2  365.56   22.50
   4   7  -2  354.46   18.60
  -4   7   2  376.56   21.50
  -3  -7   2  322.27   16.80
  -3  -7   2  299.07   16.20
   3  -7  -2  312.87   15.80
   3  -7  -2  292.87   17.00
  -3   7   2  313.77   17.30
   3   7  -2  308.47   18.10
  -3   7   2  297.97   16.10
   3   7  -2  284.87   16.90
   3   7  -2  291.27   14.80
  -2  -7   2    8.90    2.20
   2  -7  -2   13.30    2.10
   2  -7  -2   11.70    2.40
  -2  -7   2   15.60    2.30
  -2   7   2   11.60    2.40
   2   7  -2   13.10    2.80
  -2   7   2   11.60    1.70
   2   7  -2   11.10    2.40
  -1  -7   2   50.39    4.00
   1  -7  -2   48.80    3.50
   1  -7  -2   44.80    2.50
   1  -7  -2   46.30    3.50
   1  -7  -2   52.99    3.30
   1   7  -2   49.20    4.00
   1   7  -2   44.20    3.70
  -1   7   2   49.30    3.70
  -1   7   2   47.90    2.60
   0  -7   2   27.60    2.40
   0  -7  -2   28.00    3.20
   0  -7   2   28.80    1.80
   0  -7  -2   31.10    2.10
   0   7   2   28.70    2.40
   0   7  -2   27.10    2.10
   0   7  -2   30.10    2.10
   0   7  -2   37.90    4.70
   0   7   2   23.90    3.00
  -1  -7  -2  861.31   42.20
  -1  -7  -2  892.31   43.40
   1  -7   2  884.41   42.60
   1  -7   2  900.31   42.20
  -1  -7  -2  883.21   42.20
   1   7   2  839.82   43.30
  -1   7  -2  921.61   44.40
  -1   7  -2  883.71   42.30
   1   7   2  908.51   42.40
   2  -7   2 1278.57   61.99
   2  -7   2 1349.77   62.69
   2  -7   2 1315.37   62.59
  -2  -7  -2 1325.87   62.99
  -2  -7  -2 1294.67   63.79
   2   7   2 1309.47   61.89
   2   7   2 1291.97   62.49
  -2   7  -2 1331.77   64.19
   2   7   2 1331.27   64.09
  -2   7  -2 1299.37   62.79
  -3  -7  -2 1137.29   53.99
  -3  -7  -2 1053.29   51.99
  -3  -7  -2 1080.59   54.19
   3  -7   2 1137.29   52.69
   3  -7   2 1055.19   52.69
   3  -7   2 1088.49   52.89
  -3   7  -2 1052.49   53.39
  -3   7  -2 1145.69   54.39
   3   7   2 1095.49   54.99
   3   7   2 1092.49   52.89
   4  -7   2  145.39    9.70
  -4  -7  -2  162.48   10.90
   4  -7   2  148.79    8.90
   4  -7   2  153.98    9.60
  -4  -7  -2  141.19   10.30
   4   7   2  156.08    9.60
  -4   7  -2  150.88   10.30
  -4   7  -2  152.28   10.80
   4   7   2  149.29   11.50
   5  -7   2   78.79    6.40
   5  -7   2   85.59    9.10
  -5  -7  -2   80.89    9.30
  -5   7  -2   72.39    8.60
  -5   7  -2   93.79   10.20
   5   7   2   81.79   10.50
   5   7   2   70.49    6.10
   6  -7   2   16.20    3.40
  -6  -7  -2   17.00    4.50
   6   7   2    9.10    4.20
  -6   7  -2   12.20    3.80
   6  -8  -2   -0.40    1.10
   6  -8  -2    2.20    2.80
  -6  -8   2    3.50    2.10
   6   8  -2   -1.90    2.60
  -6   8   2    0.20    1.50
  -6   8   2    2.10    2.00
  -5  -8   2    4.70    2.00
  -5  -8   2    5.90    2.40
   5  -8  -2    4.50    2.40
  -5   8   2    4.50    2.00
   5   8  -2    5.30    2.80
  -5   8   2    6.90    2.80
   4  -8  -2  138.69    8.60
   4  -8  -2  134.39   10.00
  -4  -8   2  138.69    9.90
  -4  -8   2  145.69   10.00
  -4   8   2  131.29   10.00
   4   8  -2  139.39   11.20
   4   8  -2  149.29   10.10
  -4   8   2  132.19    9.20
  -3  -8   2  344.87   18.20
   3  -8  -2  347.57   17.50
  -3  -8   2  354.16   18.40
   3  -8  -2  342.17   18.80
   3   8  -2  321.17   16.30
   3   8  -2  300.77   19.40
  -3   8   2  350.66   19.10
   3   8  -2  338.27   18.80
  -3   8   2  325.87   17.60
  -2  -8   2 1018.50   47.60
   2  -8  -2  975.30   48.10
   2  -8  -2  968.80   47.40
   2  -8  -2 1012.10   47.10
  -2   8   2 1012.50   48.40
  -2   8   2  973.80   46.90
   2   8  -2  966.80   48.40
   2   8  -2  949.31   48.80
  -1  -8   2 1563.64   71.79
   1  -8  -2 1573.24   70.99
   1  -8  -2 1427.26   70.69
   1  -8  -2 1593.24   70.29
   1   8  -2 1405.16   70.99
  -1   8   2 1477.95   71.09
   1   8  -2 1469.85   71.69
  -1   8   2 1416.66   69.39
   0  -8   2 1388.56   66.99
   0  -8   2 1369.46   65.89
   0  -8  -2 1464.15   67.69
   0  -8  -2 1462.45   66.39
   0   8   2 1438.26   67.19
   0   8  -2 1416.06   68.79
   0   8   2 1410.86   67.39
   0   8  -2 1391.16   66.39
   0   8  -2 1365.86   66.39
  -1  -8  -2  279.47   13.80
   1  -8   2  261.67   14.10
  -1  -8  -2  273.47   15.00
  -1  -8  -2  278.47   13.80
   1  -8   2  270.17   13.70
  -1   8  -2  283.77   16.00
  -1   8  -2  274.47   13.70
   1   8   2  276.17   14.20
   1   8   2  233.18   14.70
   2  -8   2   97.79    6.20
   2  -8   2   94.79    5.60
   2  -8   2   95.39    6.00
  -2  -8  -2  109.59    6.60
  -2  -8  -2   92.79    7.00
   2   8   2   93.19    5.60
  -2   8  -2   91.89    6.20
  -2   8  -2  112.29    7.90
   2   8   2  104.29    7.60
   2   8   2  103.19    6.20
   3  -8   2   31.10    3.00
   3  -8   2   29.00    3.60
  -3  -8  -2   32.70    4.30
  -3  -8  -2   32.40    4.70
   3  -8   2   31.50    3.70
  -3   8  -2   24.50    4.40
   3   8   2   32.90    3.80
  -3   8  -2   29.50    3.90
   3   8   2   33.30    5.20
   4  -8   2   23.70    3.80
  -4  -8  -2   25.40    4.60
   4  -8   2   25.20    3.20
  -4  -8  -2   21.00    4.00
   4  -8   2   27.20    3.70
  -4   8  -2   27.30    4.30
   4   8   2   24.80    5.00
  -4   8  -2   15.00    3.60
   4   8   2   20.40    3.30
   5  -8   2  154.38   10.30
  -5  -8  -2  170.18   12.40
  -5   8  -2  142.69   11.20
   5   8   2  160.08   13.20
  -5   8  -2  151.58   12.10
   5   8   2  161.68   10.30
   6  -8   2   97.19    8.00
  -6  -8  -2  131.49   13.60
  -6   8  -2  101.99   11.10
   6   8   2  100.99   12.90
   6  -9  -2  178.48   12.50
   6  -9  -2  192.48   14.60
  -6  -9   2  223.18   15.50
   6   9  -2  179.58   19.20
  -6   9   2  190.38   13.50
  -6   9   2  177.28   14.40
  -5  -9   2   99.69   10.60
   5  -9  -2   89.69    6.90
   5  -9  -2   74.29    9.30
  -5  -9   2   85.09    7.30
  -5   9   2   87.69    7.50
  -5   9   2   92.19   10.50
   5   9  -2  102.09   12.30
   4  -9  -2  265.27   16.30
   4  -9  -2  264.37   14.90
  -4  -9   2  266.27   15.20
  -4  -9   2  281.47   16.50
   4   9  -2  268.17   16.30
  -4   9   2  265.37   16.70
   4   9  -2  258.67   17.80
  -4   9   2  278.37   15.60
  -3  -9   2   99.29    7.20
   3  -9  -2  104.19    7.60
   3  -9  -2  104.89    6.60
  -3  -9   2  103.19    7.40
  -3   9   2   98.99    6.60
   3   9  -2  108.69    8.60
  -3   9   2   99.19    7.70
   3   9  -2   97.49    7.50
   2  -9  -2  222.28   12.70
   2  -9  -2  240.68   13.30
  -2  -9   2  236.28   12.80
   2  -9  -2  247.78   12.70
  -2   9   2  245.68   13.70
  -2   9   2  239.98   12.20
   2   9  -2  233.28   14.00
   2   9  -2  225.68   13.60
  -1  -9   2   15.60    1.90
   1  -9  -2   21.70    2.20
  -1  -9   2   14.50    2.90
   1  -9  -2   27.20    3.30
  -1   9   2   22.20    3.10
   1   9  -2   24.40    3.10
   1   9  -2   17.90    3.20
   0  -9   2  889.21   42.80
   0  -9  -2  946.71   43.60
   0  -9   2  875.31   41.50
   0  -9  -2  874.91   42.00
   0   9  -2  902.71   44.70
   0   9  -2  796.42   41.90
   0   9   2  913.41   43.20
   0   9   2  880.61   43.10
   0   9  -2  886.71   42.20
   1  -9   2  402.26   20.50
  -1  -9  -2  428.96   21.60
   1  -9   2  394.96   19.90
  -1  -9  -2  415.96   20.00
  -1  -9  -2  400.26   20.00
  -1   9  -2  410.86   20.00
  -1   9  -2  407.26   22.50
   1   9   2  418.76   20.90
   1   9   2  361.06   21.20
  -2  -9  -2  787.92   40.60
   2  -9   2  815.12   38.60
  -2  -9  -2  809.52   39.70
   2  -9   2  817.62   39.20
   2  -9   2  817.12   39.40
   2   9   2  805.12   39.20
  -2   9  -2  821.62   41.60
   2   9   2  760.92   38.70
   2   9   2  841.12   41.30
  -2   9  -2  809.42   39.40
   3  -9   2  244.08   13.50
  -3  -9  -2  245.88   15.10
   3  -9   2  248.58   13.60
  -3  -9  -2  261.87   14.80
   3  -9   2  254.67   13.80
   3   9   2  251.97   15.90
  -3   9  -2  248.38   15.50
   3   9   2  252.77   13.80
   3   9   2  247.58   13.20
  -3   9  -2  243.98   14.20
   4  -9   2  503.75   26.60
   4  -9   2  515.65   26.70
  -4  -9  -2  542.15   28.50
  -4  -9  -2  488.95   28.00
   4  -9   2  487.25   26.60
  -4   9  -2  543.65   29.10
   4   9   2  529.65   26.80
  -4   9  -2  507.45   27.60
   4   9   2  529.95   29.80
   5  -9   2  106.19    7.90
  -5  -9  -2  122.29   12.20
  -5   9  -2   93.39    8.50
   5   9   2  110.99    7.90
   5   9   2  117.49   12.80
  -5   9  -2  120.19   12.30
  -6  -9  -2   19.70    5.10
   6  -9   2   30.40    4.70
  -6   9  -2   19.80    4.70
   6   9   2   22.60    5.90
   6 -10  -2    0.70    1.90
   6 -10  -2    8.90    2.70
  -6 -10   2    7.60    3.10
   6  10  -2    8.70    4.40
  -6  10   2    3.00    2.50
  -6  10   2    3.20    2.30
  -5 -10   2   47.70    7.30
   5 -10  -2   28.60    4.40
   5 -10  -2   31.30    5.70
  -5 -10   2   37.30    5.30
  -5  10   2   34.30    6.40
   5  10  -2   30.70    6.40
  -5  10   2   32.90    5.00
   4 -10  -2   89.29    6.40
  -4 -10   2   91.49    6.70
  -4 -10   2   86.09    7.40
   4 -10  -2   86.09    7.30
  -4  10   2   87.49    6.60
   4  10  -2   83.89    8.70
  -4  10   2   78.89    9.00
   4  10  -2   69.29    9.70
  -3 -10   2  380.36   20.60
   3 -10  -2  372.16   20.70
   3 -10  -2  373.86   19.80
  -3 -10   2  394.46   21.10
   3  10  -2  372.66   22.10
  -3  10   2  384.16   21.40
   3  10  -2  374.86   21.10
  -3  10   2  385.36   19.70
  -2 -10   2  491.75   26.90
   2 -10  -2  564.44   27.70
   2 -10  -2  574.74   27.30
   2 -10  -2  553.74   27.10
  -2 -10   2  462.05   28.20
  -2  10   2  587.44   28.40
   2  10  -2  534.85   28.60
   2  10  -2  561.34   28.40
  -2  10   2  560.04   26.40
   1 -10  -2 1010.70   47.20
  -1 -10   2  931.71   47.90
   1 -10  -2 1048.30   46.00
  -1 -10   2  881.51   45.50
  -1  10   2  913.01   46.20
   1  10  -2 1007.40   48.00
  -1  10   2  967.60   47.10
   1  10  -2  943.91   46.90
   0 -10   2  369.76   18.60
   0 -10   2  358.66   17.00
   0 -10  -2  365.46   19.10
   0  10  -2  304.87   17.30
   0  10   2  361.36   19.00
   0  10  -2  364.26   20.40
   0  10   2  356.96   18.70
   0  10  -2  360.16   17.80
  -1 -10  -2  589.64   28.00
   1 -10   2  576.64   28.50
  -1 -10  -2  605.74   29.70
  -1 -10  -2  580.44   27.90
   1 -10   2  548.35   27.70
   1  10   2  560.54   28.90
  -1  10  -2  602.94   30.90
  -1  10  -2  558.44   27.70
   1  10   2  539.15   29.30
   2 -10   2   63.09    4.50
  -2 -10  -2   63.99    5.50
   2 -10   2   57.49    3.70
  -2 -10  -2   57.19    4.50
   2 -10   2   55.79    4.10
  -2  10  -2   55.69    4.30
  -2  10  -2   70.29    7.80
   2  10   2   59.19    4.10
   2  10   2   61.09    4.30
   2  10   2   58.59    7.00
   3 -10   2   28.30    3.40
   3 -10   2   25.70    3.40
  -3 -10  -2   20.60    3.90
   3 -10   2   25.60    3.30
  -3 -10  -2   26.20    4.00
  -3  10  -2   18.70    4.10
  -3  10  -2   31.10    4.10
   3  10   2   27.00    5.20
   3  10   2   32.00    3.40
   3  10   2   30.70    3.70
   4 -10   2  103.89    7.50
  -4 -10  -2  116.19    9.10
   4 -10   2  108.39    7.70
  -4 -10  -2  112.09    9.00
   4  10   2  114.89    7.80
  -4  10  -2  115.19    8.50
  -4  10  -2  119.99    9.80
   4  10   2  130.19   10.80
   5 -10   2  100.69    7.50
  -5 -10  -2   85.99   10.10
  -5  10  -2  105.49   11.90
   5  10   2   92.79   11.70
  -5  10  -2   98.89    8.40
  -6 -10  -2  118.99   13.60
   6 -10   2  105.09    8.40
  -6  10  -2  108.99    9.70
   6  10   2  118.69   14.30
   6 -11  -2  127.79   13.20
   6 -11  -2   96.59    8.50
  -6 -11   2  130.49   13.70
  -6  11   2  114.69   13.10
   6  11  -2  111.79   15.00
   5 -11  -2  147.19   10.20
   5 -11  -2  137.09   11.00
  -5 -11   2  172.58   12.40
  -5  11   2  146.89   10.50
   5  11  -2  152.58   13.50
  -5  11   2  165.98   12.70
  -4 -11   2  131.99    9.30
  -4 -11   2  151.68   10.30
   4 -11  -2  131.89    9.70
   4 -11  -2  130.89    8.70
   4  11  -2  132.29   11.40
  -4  11   2  131.59    8.90
  -4  11   2  145.69   10.70
   4  11  -2  119.29    9.50
   3 -11  -2  159.28    9.80
  -3 -11   2  161.38   11.00
  -3 -11   2  159.18   10.40
   3 -11  -2  177.68   10.80
  -3  11   2  169.98    9.60
   3  11  -2  155.58   11.80
  -3  11   2  166.88   11.30
   3  11  -2  167.48   11.00
  -2 -11   2   31.60    4.70
   2 -11  -2   36.40    4.30
  -2 -11   2   29.50    3.60
   2 -11  -2   35.20    4.10
   2 -11  -2   31.20    3.60
  -2  11   2   34.00    2.50
   2  11  -2   40.10    5.40
  -2  11   2   43.10    5.30
   2  11  -2   37.60    5.00
   1 -11  -2   23.40    3.40
  -1 -11   2   21.30    2.20
  -1 -11   2   18.00    3.40
   1 -11  -2   16.40    2.10
   1  11  -2   17.90    3.60
  -1  11   2   14.70    2.40
   1  11  -2   15.90    2.80
  -1  11   2   16.40    2.90
   0 -11   2  186.38   10.80
   0 -11   2  179.88    9.00
   0 -11  -2  186.98   11.30
   0  11   2  207.28   11.60
   0  11  -2  178.38    9.50
   0  11   2  182.78   10.80
   0  11  -2  179.28   12.30
   0  11  -2  165.88    9.90
   1 -11   2  585.14   29.00
  -1 -11  -2  609.94   29.40
  -1 -11  -2  616.94   31.30
   1 -11   2  599.24   30.00
  -1 -11  -2  606.74   29.20
   1  11   2  573.94   30.90
  -1  11  -2  639.44   32.60
  -1  11  -2  620.74   29.00
  -1  11  -2  579.24   29.00
   1  11   2  588.44   30.60
   2 -11   2  404.36   20.90
   2 -11   2  400.96   20.50
  -2 -11  -2  422.46   21.20
  -2 -11  -2  409.86   22.50
  -2  11  -2  415.56   23.70
  -2  11  -2  401.46   20.70
   2  11   2  393.76   20.50
   2  11   2  395.46   20.60
   2  11   2  406.56   22.80
   3 -11   2  511.45   25.60
  -3 -11  -2  484.75   27.40
   3 -11   2  524.35   25.70
   3 -11   2  492.75   25.10
  -3 -11  -2  518.75   26.80
  -3  11  -2  488.85   26.00
   3  11   2  487.75   25.10
   3  11   2  511.75   25.70
  -3  11  -2  485.85   28.20
   3  11   2  504.65   28.40
   4 -11   2  267.17   14.70
  -4 -11  -2  245.48   16.10
  -4 -11  -2  263.97   16.30
  -4  11  -2  236.68   16.90
   4  11   2  252.87   14.60
   4  11   2  261.97   17.80
  -4  11  -2  252.17   15.30
   5 -11   2  103.59    7.70
  -5 -11  -2  116.89   11.70
  -5  11  -2   93.69    8.30
   5  11   2   84.09   11.60
  -5  11  -2  100.29   11.90
  -6 -11  -2   21.50    5.30
   6 -11   2   22.90    4.00
  -6  11  -2   17.70    4.00
   6  11   2   23.90    6.40
   6 -12  -2    3.90    2.50
   6 -12  -2    3.60    2.00
  -6 -12   2    1.10    2.30
  -6  12   2    3.20    2.40
   6  12  -2    0.40    3.70
   5 -12  -2   10.20    3.20
  -5 -12   2    8.80    3.30
   5 -12  -2    8.20    2.60
  -5  12   2    9.50    2.60
   5  12  -2    5.20    2.90
  -5  12   2   11.20    4.10
  -4 -12   2   80.19    6.80
  -4 -12   2   83.09    7.20
   4 -12  -2   74.09    6.00
   4 -12  -2   77.59    6.70
   4  12  -2   75.29    9.90
   4  12  -2   86.19    8.80
  -4  12   2   69.79    5.80
  -4  12   2   76.59    9.20
   3 -12  -2  271.37   14.50
  -3 -12   2  260.47   15.50
   3 -12  -2  257.57   14.80
   3 -12  -2  263.77   15.50
  -3 -12   2  281.57   16.60
  -3  12   2  277.17   16.70
  -3  12   2  275.67   14.40
   3  12  -2  288.37   17.60
   3  12  -2  254.97   16.00
   2 -12  -2  544.85   29.30
  -2 -12   2  562.04   30.70
   2 -12  -2  559.34   29.20
   2 -12  -2  594.44   28.80
  -2  12   2  575.54   27.70
   2  12  -2  589.44   30.70
  -2  12   2  588.64   30.40
   2  12  -2  599.34   30.40
  -1 -12   2  751.12   38.10
  -1 -12   2  736.73   35.30
   1 -12  -2  710.33   37.20
   1 -12  -2  786.92   35.70
  -1  12   2  717.53   37.20
   1  12  -2  718.23   36.90
  -1  12   2  689.73   36.10
   1  12  -2  786.32   38.50
   0 -12  -2  704.13   35.30
   0 -12  -2  684.53   32.20
   0 -12   2  713.53   34.80
   0 -12   2  666.03   32.50
   0  12  -2  633.44   36.20
   0  12  -2  734.63   33.00
   0  12  -2  658.33   33.50
   0  12   2  672.93   34.40
   0  12   2  676.23   35.20
  -1 -12  -2  284.37   14.40
   1 -12   2  261.27   15.20
  -1 -12  -2  281.67   16.60
  -1 -12  -2  298.97   14.70
   1 -12   2  278.97   14.20
  -1  12  -2  298.37   17.80
  -1  12  -2  286.87   14.30
  -1  12  -2  287.07   14.30
   1  12   2  271.07   16.20
   1  12   2  265.07   16.00
  -2 -12  -2   41.80    3.90
  -2 -12  -2   45.00    5.80
   2 -12   2   46.10    4.00
   2 -12   2   50.99    3.70
   2  12   2   51.79    6.70
   2  12   2   48.90    3.80
  -2  12  -2   46.50    3.70
  -2  12  -2   54.69    7.70
   2  12   2   47.30    3.90
  -2  12  -2   44.20    3.10
   3 -12   2    6.60    1.70
   3 -12   2    5.90    1.50
   3 -12   2    3.50    1.30
  -3 -12  -2    2.80    1.50
  -3 -12  -2    5.10    2.10
   3  12   2    7.20    2.80
   3  12   2    7.50    1.70
   3  12   2    5.90    1.60
  -3  12  -2   10.20    2.30
  -3  12  -2    9.20    3.30
   4 -12   2   53.19    5.70
  -4 -12  -2   52.39    7.10
  -4 -12  -2   57.99    7.20
   4  12   2   62.09    9.20
  -4  12  -2   58.59    6.50
  -4  12  -2   60.19    8.60
   4  12   2   51.59    5.60
  -5 -12  -2   93.89   10.70
   5 -12   2   73.99    6.50
  -5  12  -2   76.99    8.50
   5  12   2   92.29   12.10
  -5  12  -2   88.19   11.30
   6 -12   2   74.29    8.00
  -6 -12  -2   98.89   11.70
  -6  12  -2   84.09    9.60
   6  12   2   76.39   11.90
  -6 -13   2   74.09   10.60
   6 -13  -2   80.09    9.00
   6  13  -2   87.59   13.60
  -6  13   2   77.89   11.10
   5 -13  -2  130.29   10.10
   5 -13  -2  111.39    9.10
  -5 -13   2  155.68   11.70
   5  13  -2  148.49   15.90
  -5  13   2  137.39   14.20
  -4 -13   2  165.18   12.10
   4 -13  -2  193.98   12.10
   4 -13  -2  173.58   11.10
  -4 -13   2  161.48   11.70
   4  13  -2  179.08   12.30
  -4  13   2  177.18   10.80
  -4  13   2  213.28   13.90
   4  13  -2  166.48   13.70
  -3 -13   2  125.59    9.90
   3 -13  -2  124.39    8.50
   3 -13  -2  139.39    8.50
  -3 -13   2  107.59    8.70
   3 -13  -2  153.78    9.50
  -3  13   2  139.39    8.00
  -3  13   2  130.69   10.10
   3  13  -2  147.69   11.10
   3  13  -2  151.98   10.10
   2 -13  -2   38.00    4.80
  -2 -13   2   58.79    7.00
   2 -13  -2   47.70    3.70
  -2 -13   2   26.00    3.60
  -2  13   2   39.30    2.70
   2  13  -2   41.40    5.80
   2  13  -2   53.59    6.50
  -2  13   2   45.60    5.80
  -1 -13   2   21.10    2.20
   1 -13  -2   17.30    3.30
  -1 -13   2   10.90    2.90
   1 -13  -2   21.40    2.50
   1  13  -2   24.20    4.70
  -1  13   2   14.40    2.50
   1  13  -2   15.40    3.10
  -1  13   2   22.70    4.10
   0 -13   2  232.48   13.40
   0 -13  -2  212.78   13.40
   0 -13   2  213.68   10.90
   0  13   2  226.18   13.70
   0  13  -2  202.48   14.50
   0  13  -2  200.78   11.90
   0  13   2  226.48   12.80
  -1 -13  -2  449.26   22.50
  -1 -13  -2  479.85   22.80
   1 -13   2  458.55   22.30
   1 -13   2  447.66   23.70
  -1 -13  -2  485.05   25.30
  -1  13  -2  462.85   26.20
  -1  13  -2  461.05   22.40
   1  13   2  396.96   24.10
  -1  13  -2  435.36   22.20
   1  13   2  456.75   24.50
  -2 -13  -2  511.25   25.60
   2 -13   2  495.35   25.70
   2 -13   2  496.35   24.90
  -2  13  -2  495.95   24.30
  -2  13  -2  477.25   28.50
  -2  13  -2  483.05   24.90
   2  13   2  513.65   25.40
   2  13   2  483.85   27.60
   2  13   2  510.95   25.20
  -3 -13  -2  346.17   19.50
   3 -13   2  343.27   18.30
   3 -13   2  346.97   17.80
  -3 -13  -2  351.26   20.70
   3 -13   2  335.97   18.60
  -3  13  -2  354.96   22.00
   3  13   2  361.06   21.70
   3  13   2  335.57   18.10
  -3  13  -2  348.47   18.70
   3  13   2  344.17   18.50
  -4 -13  -2  164.98   12.30
   4 -13   2  173.88   10.90
  -4 -13  -2  179.08   12.90
   4  13   2  180.38   14.30
   4  13   2  185.28   11.00
  -4  13  -2  169.08   13.90
  -4  13  -2  176.18   11.50
  -5 -13  -2   51.49    7.80
   5 -13   2   46.60    5.70
  -5  13  -2   53.19    6.60
   5  13   2   43.30    8.40
  -5  13  -2   52.89    9.10
   6 -13   2    8.80    2.70
  -6 -13  -2    8.00    3.20
   6  13   2    4.30    4.30
  -6  13  -2    8.30    3.10
   6 -14  -2    3.80    2.10
  -6 -14   2    1.70    2.50
   6  14  -2   -3.20    3.30
  -6  14   2    3.00    2.60
   5 -14  -2    6.70    2.60
  -5 -14   2    9.00    3.30
   5 -14  -2    7.10    2.30
   5  14  -2    9.70    4.30
   5  14  -2    7.80    2.80
  -5  14   2   10.20    3.80
  -4 -14   2   50.59    6.60
  -4 -14   2   38.40    6.00
   4 -14  -2   33.90    4.80
   4 -14  -2   42.80    5.90
   4  14  -2   55.69    7.10
  -4  14   2   40.20    6.80
  -4  14   2   47.90    5.20
   4  14  -2   57.59    8.90
   3 -14  -2  141.79    9.20
  -3 -14   2  112.39   10.20
   3 -14  -2  142.39    9.60
   3 -14  -2  135.89    9.10
   3  14  -2  155.58   10.60
  -3  14   2  154.58    8.40
   3  14  -2  174.78   12.10
  -3  14   2  144.19   10.90
  -2 -14   2  401.36   23.40
  -2 -14   2  506.55   26.40
   2 -14  -2  516.85   23.70
   2 -14  -2  407.16   24.30
   2  14  -2  478.45   25.70
  -2  14   2  464.45   25.60
   2  14  -2  485.05   25.90
  -2  14   2  467.25   22.30
  -1 -14   2  793.42   38.20
  -1 -14   2  819.62   41.50
   1 -14  -2  856.21   38.70
   1  14  -2  808.52   41.90
   1  14  -2  790.62   40.20
  -1  14   2  753.12   39.30
  -1  14   2  745.83   40.70
   0 -14  -2  522.35   27.50
   0 -14  -2  598.04   26.90
   0 -14   2  524.55   27.10
   0 -14  -2  537.65   30.00
   0 -14   2  573.44   30.20
   0 -14  -2  566.04   26.70
   0  14   2  595.54   30.40
   0  14  -2  579.54   31.80
   0  14   2  616.24   29.40
   0  14  -2  551.24   28.40
   1 -14   2  105.59    6.10
  -1 -14  -2  103.99    6.30
  -1 -14  -2  101.49    6.50
  -1 -14  -2  111.19    8.70
   1 -14   2  108.79    7.70
   1  14   2  104.39    8.10
  -1  14  -2  120.39    9.80
   1  14   2   93.49    9.60
  -1  14  -2  101.09    6.10
  -1  14  -2  117.09    6.50
  -2 -14  -2   19.20    4.00
   2 -14   2   15.10    3.00
  -2 -14  -2   18.40    3.00
   2 -14   2   18.90    2.70
   2  14   2   23.90    3.50
   2  14   2   21.20    2.90
  -2  14  -2   21.90    5.10
   2  14   2   16.90    4.10
  -2  14  -2   21.60    2.70
  -2  14  -2   24.10    2.70
   3 -14   2    4.40    1.60
   3 -14   2    2.10    1.20
  -3 -14  -2    7.90    2.40
  -3 -14  -2    5.20    2.50
   3  14   2    5.00    1.70
   3  14   2    0.20    1.70
  -3  14  -2    2.80    1.40
  -3  14  -2    4.50    3.00
   3  14   2    6.20    1.80
  -4 -14  -2   26.80    5.40
  -4 -14  -2   20.50    4.50
   4 -14   2   22.80    3.60
  -4  14  -2   23.80    3.80
   4  14   2   26.00    5.40
  -4  14  -2   43.20    8.20
   4  14   2   25.70    6.00
  -5 -14  -2   88.19   10.40
   5 -14   2   91.69    7.30
  -5  14  -2  102.29    8.10
   5  14   2   84.09   12.20
  -5  14  -2   68.09   11.00
   6  14   2   98.69   19.70
  -6  14  -2   79.19    9.20
  -6 -15   2   50.79   12.50
   6 -15  -2   42.90    6.80
  -6  15   2   55.29    9.40
   5 -15  -2  120.39    9.30
  -5 -15   2  121.59   13.20
   5 -15  -2  123.59    9.80
  -5  15   2  139.49   14.80
   5  15  -2  130.99   10.50
   5  15  -2  177.78   18.00
  -4 -15   2  148.59   10.90
   4 -15  -2  133.29    9.80
   4 -15  -2  113.89    9.00
   4  15  -2  152.18   12.80
   4  15  -2  156.78   11.00
  -4  15   2  137.69   11.60
   3 -15  -2   80.19    6.70
   3 -15  -2   90.69    6.50
   3 -15  -2   82.49    6.80
   3  15  -2   90.69   10.40
   3  15  -2   99.09    9.80
  -3  15   2   93.49   10.80
  -3  15   2   89.49    5.60
  -2 -15   2    3.10    2.10
   2 -15  -2    4.80    1.40
   2 -15  -2    4.30    1.80
  -2 -15   2    2.20    1.10
  -2  15   2    3.40    2.10
  -2  15   2    6.90    1.80
   2  15  -2    5.30    2.50
   2  15  -2    4.20    2.00
  -2  15   2    3.10    0.70
  -1 -15   2   17.80    3.90
  -1 -15   2   21.20    2.30
   1 -15  -2   18.40    3.60
   1 -15  -2   23.40    2.70
   1  15  -2   24.00    4.00
   1  15  -2   14.80    4.10
  -1  15   2   18.90    4.00
  -1  15   2   16.20    2.90
   0 -15   2   54.49    3.40
   0 -15   2   43.40    6.30
   0 -15  -2   46.60    3.00
   0 -15  -2   59.59    4.00
   0 -15  -2   43.80    6.10
   0  15   2   55.19    6.00
   0  15  -2   60.69    3.70
   0  15   2   57.79    6.90
   0  15  -2   54.29    4.50
   0  15  -2   54.79    8.20
  -1 -15  -2  242.08   13.00
   1 -15   2  244.18   14.60
  -1 -15  -2  233.78   15.50
  -1 -15  -2  225.88   12.60
   1 -15   2  237.98   12.50
   1  15   2  260.17   15.10
  -1  15  -2  252.67   13.00
  -1  15  -2  270.77   17.10
   1  15   2  207.88   14.70
  -1  15  -2  253.37   12.60
   2 -15   2  396.66   21.30
   2 -15   2  398.56   19.90
  -2 -15  -2  355.46   20.30
  -2  15  -2  396.56   24.00
  -2  15  -2  383.26   19.50
   2  15   2  386.96   20.80
  -2  15  -2  407.96   19.90
   2  15   2  407.06   20.30
   2  15   2  333.57   22.30
  -3 -15  -2  314.07   19.20
  -3 -15  -2  344.77   21.10
   3 -15   2  334.47   19.10
   3 -15   2  360.56   18.40
   3  15   2  343.47   18.40
   3  15   2  344.27   22.00
  -3  15  -2  337.17   22.60
  -3  15  -2  359.96   18.60
   3  15   2  330.27   18.40
  -4 -15  -2  106.19    9.40
  -4 -15  -2  121.49   10.50
   4 -15   2  118.09    8.30
  -4  15  -2  123.59   14.40
  -4  15  -2  127.29    8.80
   4  15   2  140.89   14.60
  -5 -15  -2   36.10    6.40
   5 -15   2   36.20    5.00
  -5  15  -2   25.80    7.00
   5  15   2   24.90    6.60
  -5  15  -2   27.70    4.70
  -5 -16   2    7.10    3.40
   5 -16  -2    1.20    1.70
   5 -16  -2    2.40    1.80
  -5  16   2    5.60    3.50
   5  16  -2    5.30    4.00
   4 -16  -2   69.89    7.60
   4 -16  -2   49.50    6.00
  -4 -16   2   41.20    6.50
  -4 -16   2   75.19    8.80
   4  16  -2   74.89    8.90
  -4  16   2   70.89    9.40
   4  16  -2   61.19    9.60
  -3 -16   2  162.28   12.10
   3 -16  -2  208.78   12.10
   3 -16  -2  212.88   14.70
   3  16  -2  228.68   15.30
  -3  16   2  212.48   14.60
   3  16  -2  221.18   14.00
   2 -16  -2  246.58   12.90
   2 -16  -2  197.98   13.90
  -2 -16   2  229.28   13.00
  -2 -16   2  249.68   15.80
   2  16  -2  231.08   15.10
   2  16  -2  236.48   15.30
  -2  16   2  224.28   15.20
  -2  16   2  240.18   13.50
   1 -16  -2  268.87   13.10
  -1 -16   2  239.28   15.70
  -1 -16   2  263.37   12.80
   1 -16  -2  210.48   14.80
   1  16  -2  229.88   14.60
  -1  16   2  248.88   16.00
   1  16  -2  207.98   15.80
  -1  16   2  245.68   14.30
   0 -16   2  192.38   13.90
   0 -16   2  218.68   10.90
   0 -16  -2  225.68   11.60
   0 -16  -2  180.58   13.60
   0 -16  -2  194.58   10.50
   0  16   2  232.58   13.40
   0  16   2  215.98   14.20
   0  16  -2  204.48   15.20
   0  16  -2  214.58   12.40
   0  16  -2  237.88   11.20
   1 -16   2  245.98   12.90
  -1 -16  -2  230.88   13.00
   1 -16   2  248.78   15.40
  -1 -16  -2  247.98   16.20
  -1 -16  -2  232.38   13.30
  -1  16  -2  262.87   13.40
   1  16   2  245.68   15.80
  -1  16  -2  260.17   13.00
  -1  16  -2  269.67   17.60
   1  16   2  257.57   15.50
  -2 -16  -2   42.20    4.80
  -2 -16  -2   45.20    6.90
   2 -16   2   46.20    3.70
   2 -16   2   37.80    5.20
  -2  16  -2   40.50    7.20
   2  16   2   38.50    6.50
   2  16   2   50.39    4.00
  -2  16  -2   40.60    4.20
   2  16   2   49.20    5.80
  -2  16  -2   44.00    3.60
   3 -16   2    8.00    2.00
  -3 -16  -2    4.80    2.50
   3 -16   2    7.00    2.20
  -3 -16  -2    5.70    2.00
  -3  16  -2    9.50    2.20
  -3  16  -2    7.60    4.20
   3  16   2    5.10    1.80
   3  16   2   12.80    4.30
   4 -16   2   35.30    4.60
  -4 -16  -2   37.80    5.90
  -4 -16  -2   42.80    6.90
  -4  16  -2   37.10    7.70
  -4  16  -2   36.70    4.90
   4  16   2   31.70    7.00
   5 -16   2   32.80    4.80
  -5 -16  -2   23.60    5.20
   5  16   2   30.50    7.30
  -5  16  -2   25.30    7.10
  -5  16  -2   33.40    5.10
  -5 -17   2   51.79    8.10
   5 -17  -2   54.89    6.70
   5 -17  -2   55.39    8.50
   5  17  -2   75.29   12.10
  -5  17   2   67.39   10.40
   4 -17  -2   76.99    8.20
  -4 -17   2   72.49    9.10
  -4 -17   2   53.79    7.50
   4 -17  -2   74.59    6.30
  -4  17   2   74.59   10.00
   4  17  -2   96.29   12.40
   4  17  -2   73.79    8.90
   3 -17  -2   37.80    4.50
  -3 -17   2   41.10    5.40
  -3 -17   2   27.50    5.70
   3  17  -2   47.80    7.90
  -3  17   2   31.70    6.30
  -3  17   2   43.30    5.20
   3  17  -2   54.09    7.30
  -2 -17   2    9.70    2.10
  -2 -17   2    8.40    3.10
   2 -17  -2   12.80    2.20
   2 -17  -2    7.60    2.50
  -2  17   2   13.20    3.80
   2  17  -2   12.30    3.30
   2  17  -2    7.70    3.00
  -2  17   2    9.90    2.40
  -1 -17   2    1.50    1.60
   1 -17  -2    3.40    1.70
  -1 -17   2    1.40    0.70
   1 -17  -2    0.80    0.90
  -1  17   2    0.90    1.20
   1  17  -2    0.90    1.30
  -1  17   2   -0.30    1.50
   1  17  -2   -2.20    1.20
   0 -17  -2  104.99    5.80
   0 -17   2   93.59    8.80
   0 -17  -2  103.19    9.00
   0 -17  -2  114.79    6.80
   0 -17   2  122.39    6.30
   0  17  -2  113.39    7.80
   0  17   2  128.29    9.80
   0  17  -2  119.49    6.50
   0  17  -2  124.59   13.50
   0  17   2  104.59    8.20
  -1 -17  -2  142.39   11.50
   1 -17   2  160.88   11.50
  -1 -17  -2  126.09    8.80
   1 -17   2  154.28    8.70
  -1 -17  -2  147.99    8.70
  -1  17  -2  174.28    9.30
   1  17   2  169.28   11.80
   1  17   2  187.08   11.60
  -1  17  -2  157.88    8.70
  -1  17  -2  171.08   13.10
  -2 -17  -2  208.58   13.00
   2 -17   2  229.98   12.60
  -2 -17  -2  239.58   16.10
   2 -17   2  226.58   14.70
   2  17   2  216.58   15.60
   2  17   2  252.57   14.40
  -2  17  -2  227.28   12.60
  -2  17  -2  242.68   12.50
  -2  17  -2  233.38   16.90
   2  17   2  228.28   13.00
  -3 -17  -2  112.79    9.10
  -3 -17  -2  128.59   11.10
   3 -17   2  128.59    9.90
   3 -17   2  136.69    8.60
   3  17   2  136.29   14.50
  -3  17  -2  154.88   16.20
  -3  17  -2  139.59    8.60
   3  17   2  139.59    8.70
  -4 -17  -2   65.99    8.10
   4 -17   2   71.89    5.90
  -4 -17  -2   75.89    9.80
   4  17   2   74.19   11.10
  -4  17  -2   64.69   10.70
  -4  17  -2   73.89    6.10
  -5 -17  -2   74.99   10.00
   5 -17   2   76.59    6.80
  -5  17  -2   82.49    7.30
  -5  17  -2  105.59   14.50
   5  17   2  106.09   14.40
   5 -18  -2    2.80    1.80
  -5 -18   2   -0.60    1.80
  -5  18   2    2.80    2.70
   5  18  -2   -0.70    3.20
   4 -18  -2   42.60    5.60
  -4 -18   2   50.29    7.70
  -4 -18   2   62.39    8.00
   4  18  -2   57.79    7.90
   4  18  -2   55.29    9.50
  -4  18   2   51.09    8.50
  -3 -18   2   98.09   11.30
  -3 -18   2   95.79    7.70
   3 -18  -2   96.99    7.00
   3  18  -2  105.79   12.40
   3  18  -2  100.59   11.00
  -3  18   2   95.39   11.30
  -3  18   2  103.19    7.50
  -2 -18   2  254.47   14.00
   2 -18  -2  249.18   15.60
   2 -18  -2  233.78   13.50
  -2 -18   2  258.97   17.00
   2  18  -2  246.88   16.40
   2  18  -2  240.48   16.30
  -2  18   2  244.38   17.00
  -2  18   2  244.98   14.50
   1 -18  -2  110.49    9.10
   1 -18  -2  117.59    7.00
  -1 -18   2  114.19    6.60
  -1 -18   2  113.59    9.50
  -1  18   2  104.39    8.20
   1  18  -2   91.39   11.50
   1  18  -2  102.49    8.40
  -1  18   2  119.39   12.40
   0 -18  -2  282.27   14.10
   0 -18   2  267.17   17.20
   0 -18   2  262.17   13.30
   0 -18  -2  226.68   16.50
   0  18  -2  269.07   18.60
   0  18  -2  269.77   13.60
   0  18  -2  252.97   15.10
   0  18   2  270.97   17.40
   0  18   2  261.67   15.80
   1 -18   2   83.59    5.10
  -1 -18  -2   59.29    8.50
   1 -18   2   69.79    8.60
  -1 -18  -2   80.79    5.00
  -1 -18  -2   57.79    5.00
  -1  18  -2   86.19    5.60
   1  18   2   82.39    8.60
   1  18   2   79.19    9.50
  -1  18  -2   66.69    4.80
  -1  18  -2   90.79   11.40
   2 -18   2   47.40    6.70
  -2 -18  -2   54.19    5.50
  -2 -18  -2   49.80    7.50
   2 -18   2   43.20    3.80
   2  18   2   47.80    7.20
   2  18   2   46.80    5.00
   2  18   2   50.49    6.40
  -2  18  -2   58.79    9.40
  -2  18  -2   43.10    3.60
   3 -18   2    3.30    1.50
   3 -18   2    4.50    2.20
  -3 -18  -2    7.60    3.50
  -3 -18  -2    5.90    2.20
   3  18   2   -0.10    2.20
  -3  18  -2    7.30    4.00
  -3  18  -2    4.50    1.50
   4 -18   2   20.80    3.70
  -4 -18  -2   30.50    5.30
  -4 -18  -2   26.50    6.00
  -4  18  -2   20.70    3.50
   4  18   2   29.80    6.70
  -4  18  -2   25.50    6.80
   5 -18   2   17.30    3.80
  -5 -18  -2   23.60    5.10
   5  18   2   33.40    8.20
  -5  18  -2   23.50    7.60
  -5 -19   2   54.19    8.30
   5 -19  -2   42.50    6.10
   5  19  -2   46.70    9.50
  -5  19   2   55.39    9.90
  -4 -19   2   44.70    6.60
  -4 -19   2   45.40    7.70
   4 -19  -2   45.70    5.70
   4  19  -2   56.29    9.40
   4  19  -2   60.09    8.30
  -4  19   2   62.29    6.60
  -4  19   2   51.99    8.90
  -3 -19   2   56.79    6.50
   3 -19  -2   49.60    5.60
  -3 -19   2   51.49    8.20
  -3  19   2   53.29    9.00
   3  19  -2   73.39    8.80
   3  19  -2   61.79    9.20
  -3  19   2   70.29    7.20
  -2 -19   2   13.30    4.10
   2 -19  -2    9.20    2.80
  -2 -19   2    8.90    2.10
   2 -19  -2    6.00    1.70
   2  19  -2    3.50    2.30
  -2  19   2    6.70    2.30
   2  19  -2    4.80    2.60
  -2  19   2    3.80    3.00
  -1 -19   2   10.50    1.80
   1 -19  -2   11.10    3.30
  -1 -19   2    7.60    3.10
   1 -19  -2    8.60    1.90
  -1  19   2    5.00    2.20
   1  19  -2   10.90    4.00
   1  19  -2    7.30    2.60
  -1  19   2    8.40    3.40
   0 -19   2   58.69    3.60
   0 -19  -2   58.29    4.20
   0 -19  -2   37.20    6.30
   0 -19   2   45.30    7.00
   0  19  -2   55.99    6.10
   0  19   2   52.59    7.80
   0  19   2   50.99    6.30
   0  19  -2   53.89    8.50
  -1 -19  -2  154.08    8.20
  -1 -19  -2  125.19    8.40
  -1 -19  -2  120.39   11.00
   1 -19   2  125.09    8.10
   1 -19   2  139.39   11.20
  -1  19  -2  122.19    7.90
  -1  19  -2  166.58   16.30
   1  19   2  151.88   10.90
   1  19   2  175.88   12.10
  -1  19  -2  163.98    9.00
  -2 -19  -2  130.99    8.80
   2 -19   2  137.49    8.40
  -2 -19  -2  130.99   11.50
   2 -19   2  127.49   10.70
   2  19   2  138.59   10.20
   2  19   2  133.69    8.70
   2  19   2  142.29   11.50
  -2  19  -2  140.99    8.10
  -2  19  -2  154.78   15.70
  -3 -19  -2  140.09   12.10
   3 -19   2  125.79   10.60
  -3 -19  -2  123.99    9.40
   3 -19   2  133.49    8.60
   3  19   2  113.39   13.70
  -3  19  -2  119.59   14.90
  -3  19  -2  143.59    8.50
  -4 -19  -2   86.09   11.10
  -4 -19  -2   89.19    9.70
   4 -19   2   77.89    6.50
  -4  19  -2   70.49   11.90
  -4  19  -2   78.59    6.30
   4  19   2   89.09   13.00
  -5 -19  -2    7.50    3.10
   5 -19   2    6.30    2.30
   5  19   2   10.10    5.30
  -5  19  -2   -2.20    3.90
   5 -20  -2    5.40    2.30
  -5 -20   2   10.30    3.80
  -5  20   2    0.90    3.20
   5  20  -2    8.70    4.70
   4 -20  -2    7.70    2.50
  -4 -20   2    2.40    2.40
  -4 -20   2    7.30    2.70
  -4  20   2    7.70    2.40
  -4  20   2    4.60    3.60
   4  20  -2    8.20    3.40
   4  20  -2    9.70    4.20
  -3 -20   2   63.09    6.90
   3 -20  -2   60.29    5.20
  -3 -20   2   64.69    9.20
  -3  20   2   63.89   10.20
   3  20  -2   60.89    8.50
   3  20  -2   64.79    9.70
  -3  20   2   63.29    7.10
  -2 -20   2  143.69    9.00
   2 -20  -2  141.49    8.60
   2 -20  -2  145.19   10.80
  -2 -20   2  152.28   12.10
  -2  20   2  137.19    9.90
   2  20  -2  133.59   11.40
   2  20  -2  126.59   11.00
  -2  20   2  105.69   13.50
   1 -20  -2  282.77   14.60
  -1 -20   2  286.67   14.30
   1 -20  -2  272.07   17.60
  -1 -20   2  279.87   18.10
   1  20  -2  240.28   18.40
  -1  20   2  267.37   18.70
  -1  20   2  245.78   16.00
   1  20  -2  251.07   16.60
   0 -20  -2  152.18    8.60
   0 -20  -2  143.09   11.40
   0 -20   2  147.69   11.60
   0 -20   2  142.59    7.70
   0 -20   2  144.39    7.70
   0  20  -2  128.79    9.50
   0  20  -2  118.69   14.30
   0  20   2  130.69   10.00
   0  20   2  141.29   11.70
  -1 -20  -2   49.10    4.90
   1 -20   2   46.30    7.20
   1 -20   2   31.80    3.80
  -1 -20  -2   38.90    6.70
  -1  20  -2   42.10    3.40
  -1  20  -2   45.80    8.50
   1  20   2   38.00    6.20
  -1  20  -2   51.69    4.30
   1  20   2   39.30    6.90
   2 -20   2    1.60    1.70
  -2 -20  -2    2.90    2.10
   2 -20   2    0.80    1.10
  -2 -20  -2    2.30    1.10
   2  20   2    3.30    2.60
  -2  20  -2    0.90    0.80
  -2  20  -2   -2.30    2.30
   2  20   2    2.50    1.70
   2  20   2    0.40    0.90
  -3 -20  -2    0.80    1.10
  -3 -20  -2    1.10    2.00
   3 -20   2    1.10    1.60
   3 -20   2   -0.90    0.90
   3  20   2    1.70    2.80
  -3  20  -2   -0.30    2.30
  -3  20  -2    0.10    0.90
  -4 -20  -2   10.60    4.20
   4 -20   2   20.10    3.70
  -4 -20  -2   18.80    4.20
   4  20   2   13.60    4.90
  -4  20  -2   14.10    5.30
   5 -20   2   21.40    4.00
  -5 -20  -2   40.90    6.80
  -5  20  -2   34.60    8.70
   5  20   2   35.60    8.80
   5 -21  -2   39.20    5.70
  -5 -21   2   43.60    7.30
  -5  21   2   46.20    9.70
   5  21  -2   27.40    7.90
  -4 -21   2   22.70    5.80
   4 -21  -2   30.70    4.50
  -4 -21   2   49.30    6.90
  -4  21   2   21.00    6.60
   4  21  -2   41.20    7.40
   4  21  -2   34.10    7.60
  -3 -21   2   47.10    5.90
  -3 -21   2   43.40    7.40
   3 -21  -2   32.30    4.40
   3  21  -2   45.80    8.30
   3  21  -2   46.30    7.90
  -3  21   2   37.30    5.30
  -3  21   2   35.20    7.80
   2 -21  -2    9.00    2.20
  -2 -21   2   10.50    3.90
  -2 -21   2    8.10    2.10
   2 -21  -2   10.10    3.00
   2  21  -2   12.90    4.00
  -2  21   2    8.50    3.50
  -2  21   2    6.20    2.40
   2  21  -2    5.00    2.70
  -1 -21   2    9.20    1.70
   1 -21  -2   13.10    2.20
   1 -21  -2   14.80    3.70
  -1 -21   2    5.80    2.80
   1  21  -2    8.20    2.60
  -1  21   2    3.30    2.80
  -1  21   2   10.30    2.80
   1  21  -2    8.50    3.50
   0 -21   2   26.50    5.50
   0 -21   2   45.90    3.20
   0 -21  -2   52.59    7.70
   0 -21  -2   47.80    3.90
   0 -21   2   41.90    3.10
   0  21  -2   43.60    8.50
   0  21  -2   44.50    5.70
   0  21   2   49.99    6.50
   0  21   2   43.10    7.20
  -1 -21  -2   92.89   11.60
   1 -21   2   99.49    6.50
   1 -21   2  101.19    9.50
  -1 -21  -2   91.09    6.70
  -1  21  -2  109.29   13.30
  -1  21  -2  117.99    8.40
   1  21   2  109.99   12.20
   1  21   2  103.09   10.90
  -1  21  -2  108.89    6.40
  -2 -21  -2   51.99    8.60
   2 -21   2   71.79    5.60
   2 -21   2   74.49    9.50
  -2 -21  -2   85.59    6.20
   2  21   2   69.69    5.60
   2  21   2   91.09   10.90
   2  21   2   63.09    8.20
  -2  21  -2   80.19   11.70
  -2  21  -2   77.99    5.20
  -3 -21  -2   98.59    8.00
   3 -21   2   97.09    7.30
  -3 -21  -2   96.99   12.30
   3 -21   2  101.99    9.40
   3  21   2  109.69   13.50
  -3  21  -2  111.69   14.50
  -4 -21  -2   40.20    6.30
   4 -21   2   34.30    4.80
  -4 -21  -2   36.30    7.40
   4  21   2   31.70    7.40
  -4  21  -2   18.70    6.00
  -5 -21  -2   19.00    4.70
   5 -21   2    9.70    3.40
  -5  21  -2   15.10    6.00
   5  21   2   26.50    9.90
  -5 -22   2    7.90    3.20
   5  22  -2   -3.10    3.10
  -5  22   2    4.20    6.90
  -4 -22   2    2.70    3.30
  -4 -22   2   13.20    3.80
   4 -22  -2    0.40    1.60
   4  22  -2    8.90    3.50
  -4  22   2    1.30    3.50
   4  22  -2    5.20    3.60
   3 -22  -2   23.60    3.80
  -3 -22   2   46.30    7.70
  -3 -22   2   39.10    5.30
   3  22  -2   26.50    6.20
  -3  22   2   26.50    7.30
  -3  22   2   33.50    5.40
   3  22  -2   33.40    6.60
  -2 -22   2   50.09    8.00
   2 -22  -2   51.49    5.30
  -2 -22   2   55.69    5.70
   2 -22  -2   63.79    8.10
   2  22  -2   40.20    7.30
  -2  22   2   45.30    6.30
   2  22  -2   52.59    7.90
  -2  22   2   52.39    9.60
   1 -22  -2  185.88   13.50
  -1 -22   2  168.98   13.50
   1 -22  -2  171.18   10.10
  -1 -22   2  177.48    9.90
   1  22  -2  134.79   15.80
   1  22  -2  191.78   12.90
  -1  22   2  171.18   14.20
  -1  22   2  169.98   11.90
   0 -22   2   52.59    3.60
   0 -22   2   46.90    3.50
   0 -22  -2   61.59    4.50
   0 -22   2   50.49    7.50
   0 -22  -2   49.90    7.90
   0  22   2   49.50    8.40
   0  22  -2   64.19   10.00
   0  22  -2   50.29    6.40
   0  22   2   51.49    6.70
  -1 -22  -2   38.30    4.40
   1 -22   2   32.90    3.50
   1 -22   2   32.40    6.20
  -1 -22  -2   25.80    5.50
   1  22   2   40.70    6.30
  -1  22  -2   32.60    2.90
  -1  22  -2   24.60    6.40
   1  22   2   29.10    6.20
  -2 -22  -2   -1.20    1.70
   2 -22   2    2.30    2.10
   2 -22   2    0.80    1.30
   2  22   2   -1.10    1.30
  -2  22  -2    2.90    3.10
   2  22   2    4.10    2.00
  -2  22  -2    0.80    1.20
   3 -22   2   -0.40    1.40
  -3 -22  -2   -0.30    1.60
  -3 -22  -2    0.30    2.20
   3 -22   2    2.50    2.30
   3  22   2   -2.00    2.40
  -3  22  -2    0.10    2.90
  -4 -22  -2    4.80    3.20
   4 -22   2    1.40    1.70
  -4 -22  -2    5.50    2.60
  -4  22  -2    0.50    3.70
   4  22   2    7.60    4.00
  -5 -22  -2   19.10    5.50
  -5  22  -2   21.90    7.20
  -5 -23   2   12.60    4.50
  -4 -23   2    9.40    4.10
   4 -23  -2   16.40    3.40
  -4 -23   2   19.50    4.30
   4  23  -2   31.70    6.60
   4  23  -2   15.50    5.50
  -4  23   2   19.60    7.10
  -3 -23   2   10.30    4.20
   3 -23  -2    5.50    2.20
  -3 -23   2    8.10    2.30
   3  23  -2    7.20    3.80
  -3  23   2    6.90    2.60
   3  23  -2    8.20    3.50
  -3  23   2    6.70    4.90
  -2 -23   2    2.20    2.60
   2 -23  -2    6.70    2.00
  -2 -23   2    6.30    1.90
   2 -23  -2    9.00    3.30
  -2  23   2    9.60    4.50
  -2  23   2    3.50    2.20
   2  23  -2    2.70    2.70
   2  23  -2   10.70    4.10
  -1 -23   2    5.60    2.50
   1 -23  -2    8.40    1.90
   1 -23  -2    8.50    3.00
  -1 -23   2    3.20    1.20
   1  23  -2   10.30    4.00
  -1  23   2    4.70    3.20
  -1  23   2    0.70    1.80
   1  23  -2    7.50    2.60
   0 -23   2   31.60    4.00
   0 -23   2   16.40    4.40
   0 -23  -2   23.10    5.30
   0 -23   2   24.60    2.60
   0 -23  -2   26.40    3.40
   0  23  -2   35.10    7.60
   0  23   2   23.40    4.60
   0  23   2   26.20    6.00
   0  23  -2   30.20    4.90
  -1 -23  -2   24.50    3.50
  -1 -23  -2   25.90    5.90
   1 -23   2   15.80    4.40
   1 -23   2   20.10    2.80
  -1  23  -2   27.70    2.90
   1  23   2   26.50    5.30
  -1  23  -2   32.50    7.00
   1  23   2   23.60    5.80
   2 -23   2   46.50    7.50
  -2 -23  -2   49.50    8.70
   2 -23   2   47.60    5.20
   2  23   2   58.79    8.00
  -2  23  -2   48.90    9.10
   2  23   2   48.80    8.00
   3 -23   2   25.60    5.50
   3 -23   2   23.80    4.20
  -3 -23  -2   16.60    5.20
  -3  23  -2   28.60    7.20
   3  23   2   25.40    6.40
   4 -23   2   33.10    5.20
  -4 -23  -2   38.80    7.90
  -4  23  -2   41.80    9.10
   4  23   2   40.10    8.30
  -4 -24   2   19.30    4.10
   4 -24  -2    7.40    2.50
  -4 -24   2   15.40    4.70
   4  24  -2   11.50    4.80
  -4  24   2   12.00    5.90
  -3 -24   2   22.50    6.10
   3 -24  -2   20.20    3.50
  -3 -24   2   20.40    3.90
  -3  24   2   25.50    5.00
   3  24  -2    9.50    4.40
  -3  24   2    4.70    4.50
   3  24  -2   16.10    4.70
  -2 -24   2   39.60    7.00
   2 -24  -2   48.70    5.10
  -2 -24   2   48.70    5.30
   2 -24  -2   44.60    6.90
   2  24  -2   40.40    7.80
  -2  24   2   35.40    8.70
   2  24  -2   42.10    7.20
  -2  24   2   31.10    5.70
  -1 -24   2   17.40    2.50
   1 -24  -2   23.60    3.20
   1 -24  -2   22.10    5.10
  -1 -24   2   20.00    5.20
  -1  24   2   17.90    4.20
   1  24  -2   15.50    5.20
   1  24  -2   17.30    4.10
  -1  24   2   18.10    5.60
   0 -24  -2   23.90    3.20
   0 -24  -2   28.50    6.10
   0 -24   2   22.80    2.40
   0 -24   2   16.20    4.40
   0  24  -2   25.50    4.40
   0  24   2   24.70    4.70
   0  24  -2   19.90    5.70
   0  24   2   13.10    4.70
   1 -24   2   28.90    3.40
  -1 -24  -2   28.00    6.20
  -1 -24  -2   32.80    4.00
   1 -24   2   19.70    5.00
   1  24   2   25.90    5.50
   1  24   2   24.70    5.90
  -1  24  -2   25.10    6.70
   2 -24   2    6.30    2.00
   2 -24   2   15.80    4.30
  -2 -24  -2   12.30    4.40
   2  24   2   10.20    3.90
  -2  24  -2   12.10    5.50
  -3 -24  -2    0.50    2.60
   3 -24   2   -0.60    1.90
   3 -24   2    1.20    1.90
   3  24   2    3.00    3.40
  -3  24  -2    1.00    3.30
   4 -24   2   13.00    3.30
  -4 -24  -2   15.40    6.00
   4  24   2   10.60    4.80
  -4  24  -2   14.80    6.30
   4 -25  -2   19.20    3.80
  -4 -25   2   12.70    5.00
  -4 -25   2   21.50    4.40
   4  25  -2   31.80    8.10
  -4  25   2   15.90    7.30
  -3 -25   2   -0.80    2.10
  -3 -25   2    3.80    1.70
   3 -25  -2    2.60    1.60
   3  25  -2    2.10    3.10
   3  25  -2    3.20    3.10
  -3  25   2   -0.40    3.90
   2 -25  -2    9.70    2.40
  -2 -25   2   12.90    2.50
  -2 -25   2   11.70    4.30
   2 -25  -2   12.10    3.70
   2  25  -2   13.00    4.70
  -2  25   2   15.80    5.70
   2  25  -2   15.90    4.20
  -2  25   2   15.70    3.80
   1 -25  -2    1.80    2.20
  -1 -25   2    1.80    1.00
   1 -25  -2    0.90    1.20
  -1 -25   2   -0.50    2.10
   1  25  -2    0.70    2.70
  -1  25   2    2.20    2.00
   1  25  -2    5.80    2.40
  -1  25   2    0.10    2.40
   0 -25   2   31.40    6.30
   0 -25  -2   36.80    4.20
   0 -25  -2   27.60    6.00
   0  25  -2   31.50    7.20
   0  25   2   33.40    5.80
   0  25   2   36.30    7.50
   1 -25   2   12.90    2.30
  -1 -25  -2    7.20    1.90
   1 -25   2   13.30    4.10
  -1 -25  -2   12.90    4.70
  -1  25  -2   10.40    4.60
   1  25   2    9.40    3.30
   1  25   2   13.90    4.10
   2 -25   2   52.49    8.20
  -2 -25  -2   52.89    9.00
   2 -25   2   48.00    5.20
   2  25   2   51.79    8.80
  -2  25  -2   34.60    7.80
   3 -25   2    0.80    2.00
   3 -25   2    1.30    2.00
  -3 -25  -2   -1.20    2.50
   3  25   2    0.30    2.90
  -3  25  -2    3.80    4.10
  -4 -25  -2    8.30    4.30
   4 -25   2   25.70    5.10
  -4  25  -2   28.80    8.20
   4  25   2   41.70    9.10
  -4 -26   2    1.50    1.80
  -4 -26   2    1.40    3.30
   4 -26  -2    4.80    2.30
   4  26  -2    6.00    4.40
  -4  26   2    2.90    5.10
  -3 -26   2   17.90    3.70
  -3 -26   2   21.70    5.80
   3 -26  -2   18.20    3.40
   3  26  -2   13.90    4.60
   3  26  -2   12.10    4.90
  -3  26   2   17.20    6.60
  -2 -26   2   10.80    2.50
  -2 -26   2   20.90    5.40
   2 -26  -2   11.50    3.40
   2 -26  -2   11.90    2.60
   2  26  -2   15.70    5.10
   2  26  -2   26.50    5.90
  -2  26   2   18.10    4.00
  -2  26   2    8.20    4.70
   1 -26  -2   31.30    6.10
   1 -26  -2   34.60    4.10
  -1 -26   2   26.80    5.90
  -1  26   2   25.80    4.80
   1  26  -2   31.70    5.90
   1  26  -2   25.80    6.60
  -1  26   2   41.10    8.30
   0 -26   2   27.40    6.00
   0 -26  -2   22.80    5.60
   0 -26  -2   25.20    3.40
   0  26   2   24.50    4.80
   0  26  -2   21.30    6.50
   0  26   2   20.30    5.30
   1 -26   2   12.80    2.40
  -1 -26  -2    6.40    3.60
   1 -26   2    5.80    3.10
   1  26   2   12.00    3.80
  -1  26  -2    6.10    4.30
   1  26   2   20.40    5.50
  -2 -26  -2   -1.40    2.30
   2 -26   2    1.40    2.20
   2 -26   2    1.70    1.40
  -2  26  -2   -0.60    2.60
   2  26   2    3.50    3.20
  -3 -26  -2    3.90    3.50
   3 -26   2    3.50    2.30
   3 -26   2   11.20    4.30
   3  26   2    6.90    3.60
  -3  26  -2   15.20    6.10
  -4 -26  -2    1.00    3.80
   4 -26   2    0.20    2.50
  -4  26  -2    3.30    4.30
   4  26   2    4.10    4.80
  -4 -27   2    7.00    4.20
   4  27  -2    7.80    4.30
   3 -27  -2   27.30    4.30
  -3 -27   2   20.10    5.80
   3  27  -2   18.20    5.30
  -3  27   2   22.30    7.50
   3  27  -2   17.30    5.70
   2 -27  -2   12.80    3.00
  -2 -27   2   11.20    4.20
   2 -27  -2   11.70    3.90
   2  27  -2   14.90    4.50
  -2  27   2    9.60    5.20
   2  27  -2   13.30    5.40
  -2  27   2   10.60    3.70
   1 -27  -2    0.80    2.10
  -1 -27   2    2.80    2.80
   1 -27  -2   -0.60    1.00
   1  27  -2    5.80    2.80
   1  27  -2    3.10    3.10
  -1  27   2    4.20    2.30
  -1  27   2    3.90    3.40
   0 -27  -2    4.60    3.10
   0 -27   2    3.70    2.90
   0 -27  -2    3.80    1.40
   0  27   2    6.70    2.60
   0  27  -2   11.80    5.20
   0  27   2    6.70    3.90
  -1 -27  -2   48.00    8.80
   1 -27   2   48.30    8.00
  -1  27  -2   53.79   10.50
   1  27   2   58.39    9.50
   1  27   2   47.10    7.50
  -2 -27  -2    4.90    3.60
   2 -27   2    5.30    3.40
   2 -27   2    2.60    1.70
   2  27   2    6.50    3.70
  -2  27  -2    7.40    4.30
  -3 -27  -2   43.50    8.90
   3 -27   2   51.69    6.20
   3  27   2   56.19    9.60
  -3  27  -2   61.69   12.00
   3 -28  -2    1.40    2.10
  -3 -28   2    3.90    3.50
   3  28  -2    6.10    4.00
   3  28  -2    7.50    4.30
  -3  28   2    0.00    4.70
   2 -28  -2   18.40    3.10
  -2 -28   2   13.10    4.90
   2 -28  -2   11.20    3.90
   2  28  -2   18.10    4.90
   2  28  -2   13.40    5.20
  -2  28   2   11.80    5.20
   1 -28  -2    1.60    2.50
  -1 -28   2   -0.30    2.40
   1 -28  -2   -0.20    1.10
   1  28  -2   -0.30    2.80
  -1  28   2    4.00    3.70
  -1  28   2   -0.90    1.80
   0 -28  -2   23.90    5.80
   0 -28   2   24.60    5.80
   0 -28  -2   28.10    3.80
   0  28   2   18.70    4.50
   0  28   2   20.40    5.70
   0  28  -2   21.40    6.80
   1 -28   2    5.30    3.00
  -1 -28  -2    5.00    3.20
   1  28   2    2.90    2.60
  -1  28  -2   -0.80    3.00
   1  28   2    5.00    3.40
   2 -28   2    1.10    1.50
   2 -28   2   -0.60    2.30
  -2 -28  -2    0.80    2.60
   2  28   2    1.70    2.80
  -2  28  -2    2.40    3.30
  -3 -28  -2    4.50    3.70
   3 -28   2    0.50    1.90
   3  28   2    7.50    3.90
  -3  28  -2    2.00    3.30
  -3 -29   2    3.20    3.80
   3 -29  -2    2.00    1.90
  -3  29   2    3.20    5.50
   3  29  -2    4.20    3.80
   3  29  -2    9.00    3.70
   2 -29  -2    2.80    1.60
   2 -29  -2    2.90    2.50
  -2 -29   2    0.50    2.70
   2  29  -2    0.30    3.00
  -2  29   2    4.60    4.60
   2  29  -2    2.20    2.60
   1 -29  -2    0.70    1.30
   1 -29  -2   -0.70    2.30
  -1 -29   2   -1.50    2.20
  -1  29   2   -1.40    2.80
   1  29  -2    0.20    2.70
  -1  29   2   -2.20    1.60
   0 -29  -2   -0.50    3.00
   0 -29   2    1.40    2.90
   0  29   2    5.10    3.80
   0  29  -2    4.40    3.50
   0  29   2    0.90    2.00
   1 -29   2    5.50    3.10
  -1 -29  -2    0.50    2.50
   1  29   2   -2.10    2.40
  -1  29  -2    0.80    3.70
   1  29   2    4.70    3.30
  -2 -29  -2    0.30    3.00
   2 -29   2    6.60    3.20
  -2  29  -2    7.00    4.00
   2  29   2    2.00    2.90
  -3 -29  -2    0.40    4.00
   3 -29   2    3.30    2.50
  -3  29  -2    1.40    7.20
   3  29   2    1.20    2.90
   3 -30  -2   -1.90    2.20
   3  30  -2    9.10    3.50
   2 -30  -2    4.50    2.20
   2 -30  -2    2.50    3.20
  -2 -30   2   -1.00    2.80
  -2  30   2    0.00    3.50
   2  30  -2    6.60    4.00
   1 -30  -2    3.90    3.20
   1 -30  -2    0.30    1.30
  -1 -30   2    2.90    3.00
  -1  30   2   15.10    5.60
   1  30  -2    2.90    3.30
  -1  30   2    5.40    2.40
   0 -30  -2    1.10    2.90
   0 -30   2    1.30    2.70
   0  30  -2    0.60    3.20
   0  30   2    4.60    2.40
   0  30   2    2.40    3.40
   1 -30   2   -0.90    2.40
  -1 -30  -2    1.20    2.60
   1  30   2    5.20    2.90
  -1  30  -2    5.60    4.70
  -2 -30  -2    2.00    3.90
   2 -30   2    4.50    3.60
  -2  30  -2    1.10    3.70
   2  30   2    1.90    2.90
   3 -30   2   -2.40    1.70
  -2 -31   2   -0.50    3.80
   2 -31  -2   -0.20    1.70
   2  31  -2   -1.50    3.00
  -2  31   2    1.80    4.30
  -1 -31   2    2.00    3.30
   1 -31  -2   -1.40    2.70
  -1  31   2    1.00    3.40
   1  31  -2    0.10    3.20
   0 -31   2    2.50    3.20
   0 -31  -2    3.70    3.30
   0  31   2    3.80    3.30
   0  31  -2    2.10    3.80
   0  31   2    9.40    4.60
   1 -31   2    1.70    3.00
  -1 -31  -2    1.20    3.40
  -1  31  -2   -0.80    3.20
   1  31   2    3.20    2.80
   2 -31   2    3.50    3.30
  -2 -31  -2   -2.50    3.60
  -2  31  -2   -1.20    4.00
   2  31   2    2.40    3.10
   2 -32  -2    0.20    1.90
   2  32  -2    0.20    3.70
   1 -32  -2    7.00    4.00
  -1 -32   2    2.10    3.30
  -1  32   2    1.00    4.00
   1  32  -2    4.30    4.10
   0 -32   2    5.00    3.40
   0 -32  -2    4.20    3.30
   0  32   2    3.40    3.50
   0  32   2    5.60    2.70
   0  32  -2    2.00    4.20
  -1 -32  -2    2.40    3.40
   1 -32   2    2.90    3.40
  -1  32  -2    5.60    5.70
   1  32   2    0.10    3.20
   2 -32   2   -4.10    2.80
   2  32   2    4.50    4.90
   1 -33  -2    2.10    3.00
  -1  33   2    2.20    4.40
   1  33  -2   -1.10    3.80
   0 -33  -2    5.30    4.50
   0  33  -2   -2.90    5.00
   0  33   2    3.50    3.90
   1  33   2   -0.40    3.20
   0  34   2   12.00    5.90
   6   0  -3   -0.50    2.10
  -6   0   3    0.10    1.00
  -6   0   3    1.00    1.60
   5   0  -3    1.30    2.00
  -5   0   3   -1.00    0.80
  -5   0   3    0.20    1.00
   5   0  -3   -1.30    0.70
  -4   0   3    0.00    1.00
   4   0  -3    0.90    0.90
   4   0  -3    0.90    1.50
  -4   0   3    0.80    0.90
   3   0  -3   -0.10    1.00
  -3   0   3    0.60    0.60
   3   0  -3    0.40    0.60
  -3   0   3    0.00    0.70
   2   0  -3    0.20    0.70
   2   0  -3    0.80    0.80
   2   0  -3    0.30    0.40
  -2   0   3   -0.10    0.30
  -1   0   3    0.10    0.20
   1   0  -3   -0.30    0.30
   1   0  -3    0.10    0.30
   1   0  -3   -0.20    0.50
   1   0  -3    0.10    0.60
   0   0  -3    0.60    0.40
   0   0  -3    0.00    0.30
   0   0  -3   -0.10    0.40
   0   0  -3   -0.10    0.40
   0   0  -3   -0.20    0.40
  -1   0  -3    0.20    0.40
   1   0   3   -0.10    0.30
   1   0   3    0.60    0.40
  -1   0  -3   -0.20    0.40
  -1   0  -3   -0.10    0.50
   1   0   3    0.20    0.50
  -2   0  -3    0.70    0.70
  -2   0  -3    0.20    0.60
   2   0   3   -0.20    0.50
  -2   0  -3    0.10    0.50
   2   0   3    0.00    0.60
   3   0   3    1.80    1.30
   3   0   3    0.20    0.70
  -3   0  -3    0.60    0.80
  -3   0  -3   -0.30    0.50
  -3   0  -3   -0.10    0.60
   4   0   3    1.00    1.00
  -4   0  -3   -0.30    0.80
   4   0   3    0.50    1.30
  -4   0  -3    0.30    1.00
  -4   0  -3    0.30    0.90
   5   0   3    0.90    1.30
  -5   0  -3   -0.90    1.10
   5   0   3    0.20    1.70
  -6   0  -3    2.30    2.10
   6   0   3   -0.10    1.30
   6  -1  -3    0.20    2.00
  -6  -1   3    1.80    1.70
  -6  -1   3    2.20    1.60
  -6   1   3    0.00    1.30
   6   1  -3    2.20    2.90
  -6   1   3    0.40    1.70
   5  -1  -3    0.30    1.00
  -5  -1   3   -0.90    1.00
   5  -1  -3    0.30    1.60
  -5  -1   3    0.60    1.00
   5   1  -3    0.10    0.80
  -5   1   3   -0.20    1.20
  -5   1   3    0.50    1.30
   5   1  -3   -0.20    1.50
   4  -1  -3    2.10    1.00
   4  -1  -3    0.00    1.30
  -4  -1   3    0.50    1.00
  -4  -1   3    1.00    1.00
   4   1  -3    2.10    1.60
  -4   1   3    0.50    1.00
  -4   1   3    1.00    1.10
   4   1  -3   -0.40    0.60
   3  -1  -3   16.60    3.50
   3  -1  -3   14.70    2.20
  -3  -1   3   18.70    2.80
   3   1  -3   15.00    2.10
  -3   1   3   16.50    3.00
   3   1  -3   19.90    4.10
  -3   1   3   14.10    2.40
   2  -1  -3   23.80    3.40
  -2  -1   3   24.60    2.50
   2  -1  -3   22.80    2.40
  -2   1   3   21.10    1.90
   2   1  -3   27.80    3.80
   2   1  -3   21.20    1.80
   2   1  -3   24.20    3.40
   1  -1  -3   13.30    2.20
   1  -1  -3   17.30    2.40
  -1  -1   3   14.40    1.40
   1  -1  -3   16.30    1.90
   1  -1  -3   14.50    1.30
  -1  -1   3   17.40    1.30
   1   1  -3   14.00    2.30
  -1   1   3   16.10    1.20
   1   1  -3   13.80    1.10
   1   1  -3   18.20    2.40
   0  -1  -3   30.00    2.70
   0  -1  -3   31.90    2.10
   0  -1  -3   29.70    2.20
   0  -1  -3   29.10    2.20
   0   1  -3   31.20    2.70
   0   1  -3   31.40    2.40
   0   1  -3   31.70    2.10
   0   1  -3   34.80    2.20
  -1  -1  -3    7.50    1.70
  -1  -1  -3    8.30    1.50
   1  -1   3    6.30    1.10
   1  -1   3    4.10    1.00
  -1   1  -3    6.70    1.40
   1   1   3    7.60    1.50
  -1   1  -3    3.60    1.20
   1   1   3    4.80    1.10
  -1   1  -3    5.50    1.20
  -2  -1  -3    6.70    1.70
  -2  -1  -3    7.60    1.70
   2  -1   3    6.70    1.50
   2  -1   3    6.00    1.50
   2   1   3    5.30    1.40
  -2   1  -3    4.40    1.50
   2   1   3    6.70    1.50
  -2   1  -3    8.40    1.80
  -2   1  -3    9.60    2.00
  -3  -1  -3    7.10    1.50
  -3  -1  -3    7.40    2.10
  -3  -1  -3   12.50    2.70
   3  -1   3    4.60    1.70
   3  -1   3    5.40    1.60
   3   1   3    9.80    2.40
  -3   1  -3   10.80    2.20
   3   1   3    7.90    1.80
  -3   1  -3    7.50    2.00
  -3   1  -3    6.80    1.90
  -4  -1  -3   45.50    6.00
  -4  -1  -3   35.50    4.40
   4  -1   3   38.50    5.60
  -4  -1  -3   34.00    4.90
   4  -1   3   40.00    5.10
  -4   1  -3   40.60    5.70
   4   1   3   41.30    6.00
  -4   1  -3   39.50    5.20
   4   1   3   39.50    4.80
  -4   1  -3   40.50    5.00
  -5  -1  -3    9.40    3.20
   5  -1   3    7.60    2.20
   5  -1   3    6.70    2.60
  -5   1  -3    5.90    2.40
   5   1   3    8.00    2.30
   5   1   3    3.50    2.40
   6  -1   3    3.60    1.70
  -6  -1  -3    1.10    1.80
   6   1   3    9.30    2.70
   6   1   3    4.70    3.20
  -6   1  -3    2.20    1.80
  -6  -2   3    1.40    1.90
  -6  -2   3    4.90    2.40
   6  -2  -3    1.10    2.10
  -6   2   3    4.00    2.50
   6   2  -3    2.50    2.70
  -6   2   3    2.70    2.10
   5  -2  -3    0.20    1.10
  -5  -2   3    1.30    1.30
   5  -2  -3   -0.90    1.70
  -5  -2   3   -0.30    1.10
  -5   2   3    1.30    1.30
   5   2  -3    0.10    1.00
   5   2  -3   -0.60    1.80
  -5   2   3    3.00    1.70
   4  -2  -3    5.80    2.70
  -4  -2   3    3.40    1.80
  -4  -2   3    6.00    1.90
   4  -2  -3    6.70    1.80
   4   2  -3    8.90    3.20
  -4   2   3    5.50    1.90
   4   2  -3    3.40    1.20
  -4   2   3    4.70    2.00
   3  -2  -3   26.00    3.10
  -3  -2   3   27.90    3.50
   3  -2  -3   34.90    5.10
   3   2  -3   28.70    2.40
  -3   2   3   28.20    3.50
   3   2  -3   23.20    3.80
  -3   2   3   37.60    4.90
   3   2  -3   28.70    4.60
  -2  -2   3   40.50    2.90
   2  -2  -3   33.00    2.70
   2  -2  -3   37.10    4.30
  -2   2   3   33.60    2.70
   2   2  -3   38.80    4.60
   2   2  -3   47.50    4.90
  -2   2   3   41.40    4.30
   2   2  -3   40.90    2.50
   1  -2  -3   80.59    5.00
  -1  -2   3   93.39    4.70
   1  -2  -3   97.89    4.80
   1  -2  -3   86.89    5.50
  -1  -2   3   81.19    4.80
   1   2  -3   87.19    5.70
   1   2  -3   82.69    4.40
   1   2  -3   80.59    5.40
  -1   2   3   87.39    4.50
   0  -2  -3  248.98   12.80
   0  -2  -3  253.37   13.50
   0  -2   3  267.17   12.80
   0  -2  -3  267.67   12.60
   0  -2  -3  240.68   12.70
   0   2  -3  260.47   13.20
   0   2  -3  272.77   12.80
   0   2  -3  240.88   12.60
   0   2  -3  248.48   13.40
   0   2   3  273.37   12.90
  -1  -2  -3   31.00    2.50
   1  -2   3   32.60    2.20
   1  -2   3   30.00    2.50
  -1  -2  -3   33.20    3.10
  -1   2  -3   32.00    2.60
  -1   2  -3   31.00    2.90
  -1   2  -3   36.70    3.00
   1   2   3   31.50    2.70
  -1   2  -3   31.40    2.30
   1   2   3   27.70    2.40
   2  -2   3    9.90    1.70
  -2  -2  -3    9.30    2.20
  -2  -2  -3    7.80    1.70
   2  -2   3    8.60    1.70
  -2   2  -3    6.40    1.60
  -2   2  -3    6.60    1.70
   2   2   3    8.00    1.80
   2   2   3    9.30    1.80
  -2   2  -3   11.60    2.30
   3  -2   3    4.60    1.50
  -3  -2  -3    3.20    1.40
   3  -2   3    5.50    1.70
  -3  -2  -3    3.80    1.00
  -3  -2  -3    3.70    1.60
   3   2   3    5.10    1.60
  -3   2  -3    5.00    1.60
   3   2   3    7.00    2.20
  -3   2  -3    6.80    2.00
  -3   2  -3    5.60    1.70
   4  -2   3    9.70    2.70
  -4  -2  -3    9.10    2.60
   4  -2   3    9.20    2.20
  -4  -2  -3    7.20    2.50
  -4   2  -3    7.80    2.10
   4   2   3    4.60    1.60
  -4   2  -3    9.30    2.60
   4   2   3    7.70    2.90
  -4   2  -3    7.20    2.20
   5  -2   3   -0.40    1.60
   5  -2   3    0.40    1.00
  -5  -2  -3   -0.10    1.20
  -5   2  -3   -0.80    1.20
   5   2   3    0.50    1.10
   5   2   3    0.10    1.80
   6  -2   3    0.40    1.30
  -6  -2  -3    3.20    1.90
   6   2   3    1.90    1.50
   6   2   3    0.90    2.20
  -6   2  -3    2.90    2.40
   6  -3  -3    3.40    1.70
  -6  -3   3    2.90    2.20
  -6  -3   3    0.70    1.50
   6  -3  -3   -1.20    2.10
  -6   3   3    0.10    1.60
   6   3  -3    3.40    3.10
  -6   3   3    0.60    1.60
  -5  -3   3    0.70    1.00
   5  -3  -3   -0.60    0.80
   5  -3  -3    0.40    1.50
  -5  -3   3   -0.50    1.10
  -5   3   3    3.60    2.10
  -5   3   3    0.40    1.20
   5   3  -3   -2.10    1.50
  -4  -3   3    1.50    1.30
  -4  -3   3    2.10    1.50
   4  -3  -3    3.70    1.60
   4  -3  -3    1.10    1.80
   4   3  -3    4.20    2.40
  -4   3   3    3.50    1.40
  -4   3   3    2.70    1.50
   4   3  -3    3.30    1.20
  -3  -3   3    6.10    1.70
   3  -3  -3   10.80    2.00
   3  -3  -3    9.00    2.50
   3   3  -3    9.50    2.70
   3   3  -3    8.80    1.50
   3   3  -3    9.90    2.50
  -3   3   3    9.70    2.00
  -3   3   3    8.60    2.20
  -2  -3   3   71.59    5.10
   2  -3  -3   70.79    4.80
  -2  -3   3   84.69    5.00
   2  -3  -3   85.69    5.90
  -2   3   3   80.09    4.80
   2   3  -3   71.39    5.90
   2   3  -3   84.29    4.30
  -2   3   3   88.59    5.70
   2   3  -3   82.89    5.90
   1  -3  -3   88.99    5.60
   1  -3  -3   95.29    5.00
  -1  -3   3   92.09    4.90
   1  -3  -3   86.79    5.20
  -1  -3   3   85.89    5.00
  -1   3   3   84.99    5.30
   1   3  -3   86.99    5.60
  -1   3   3   90.49    4.60
   1   3  -3   77.19    5.60
   1   3  -3   88.79    4.50
   0  -3   3   10.70    1.40
   0  -3  -3   11.90    1.90
   0  -3  -3   13.80    1.40
   0  -3   3   10.10    1.30
   0  -3  -3   10.90    1.40
   0   3  -3   13.70    1.40
   0   3  -3   14.50    2.20
   0   3   3   10.30    1.30
   0   3  -3   13.20    1.50
   0   3   3   15.20    1.90
  -1  -3  -3    6.70    1.30
   1  -3   3    5.60    1.20
  -1  -3  -3    4.80    1.50
  -1   3  -3    4.40    1.50
   1   3   3    4.90    1.10
   1   3   3    3.90    1.20
  -1   3  -3    6.30    1.30
  -1   3  -3    5.20    1.40
   2  -3   3    2.20    0.90
  -2  -3  -3    4.10    1.50
  -2  -3  -3    2.30    1.00
   2  -3   3    1.80    0.80
   2   3   3    2.10    1.10
  -2   3  -3    2.50    1.40
   2   3   3    4.20    1.20
  -2   3  -3    3.00    1.10
  -2   3  -3    1.10    0.90
  -3  -3  -3    0.40    0.80
  -3  -3  -3    0.10    0.50
   3  -3   3    0.50    0.70
   3  -3   3    0.60    0.90
  -3  -3  -3    0.20    0.80
  -3   3  -3   -0.10    0.60
  -3   3  -3   -0.30    0.60
   3   3   3   -0.70    0.50
  -3   3  -3    0.00    0.80
   3   3   3    0.10    1.00
  -4  -3  -3    2.20    1.40
  -4  -3  -3    2.80    1.60
   4  -3   3    4.70    1.80
   4  -3   3    4.10    1.90
   4   3   3    2.60    1.40
  -4   3  -3    2.80    1.60
  -4   3  -3    4.60    1.80
  -4   3  -3   -0.30    1.00
   4   3   3   -0.40    1.10
  -5  -3  -3   16.40    4.00
   5  -3   3   17.50    3.30
   5  -3   3   16.40    4.10
   5   3   3   16.10    4.30
  -5   3  -3   15.00    3.70
   5   3   3   16.80    3.40
   6  -3   3    2.60    1.70
  -6  -3  -3   -0.80    1.60
  -6   3  -3    3.70    2.30
   6   3   3    2.70    1.70
   6   3   3   -1.80    2.00
   6  -4  -3   -0.10    2.20
   6  -4  -3    5.50    2.10
  -6  -4   3    6.40    2.50
  -6  -4   3    5.80    2.80
  -6   4   3    4.80    2.60
   6   4  -3    5.30    3.20
  -6   4   3    8.20    2.80
  -5  -4   3    6.40    2.30
   5  -4  -3    9.50    2.50
  -5  -4   3    2.50    1.60
   5  -4  -3    8.30    3.50
  -5   4   3    9.00    3.00
   5   4  -3    9.50    4.10
  -5   4   3    5.40    2.10
  -4  -4   3   11.20    2.70
   4  -4  -3   12.60    2.60
  -4  -4   3   11.20    2.70
   4  -4  -3   10.60    3.20
  -4   4   3   11.60    3.10
   4   4  -3   12.70    2.00
  -4   4   3   11.00    2.50
   4   4  -3    8.60    3.30
   3  -4  -3    0.50    1.00
  -3  -4   3    0.20    0.60
   3  -4  -3    0.00    0.70
  -3   4   3    0.50    0.60
   3   4  -3    0.30    0.80
   3   4  -3    1.10    0.60
   3   4  -3    0.90    1.30
  -3   4   3   -0.10    0.70
  -2  -4   3    2.70    1.00
   2  -4  -3    2.10    1.20
  -2  -4   3    4.00    1.10
   2  -4  -3    5.20    1.30
   2   4  -3    3.80    0.60
  -2   4   3    3.90    1.30
   2   4  -3    3.20    1.30
  -2   4   3    3.00    0.80
   2   4  -3    4.80    1.80
  -1  -4   3   42.60    2.90
   1  -4  -3   43.40    3.40
   1  -4  -3   41.40    3.10
   1  -4  -3   44.20    2.90
   1   4  -3   47.00    4.60
  -1   4   3   47.30    3.30
   1   4  -3   41.70    3.40
  -1   4   3   40.50    2.40
   0  -4   3    5.30    0.90
   0  -4  -3    6.90    1.60
   0  -4  -3    6.30    0.90
   0  -4   3    6.10    0.90
   0  -4   3    5.50    1.20
   0  -4  -3    7.70    1.20
   0   4  -3    6.30    1.00
   0   4  -3    4.30    0.80
   0   4  -3    5.50    1.50
   0   4   3    6.30    1.30
   0   4   3    6.70    1.00
  -1  -4  -3   69.39    5.20
   1  -4   3   69.49    4.40
  -1  -4  -3   67.99    4.40
  -1   4  -3   67.19    4.40
   1   4   3   69.29    4.40
   1   4   3   66.79    4.80
  -1   4  -3   70.59    5.30
  -1   4  -3   71.89    5.00
  -2  -4  -3   26.80    3.50
   2  -4   3   23.50    2.90
  -2  -4  -3   32.60    4.40
   2  -4   3   27.10    2.30
   2   4   3   23.60    3.00
  -2   4  -3   24.90    3.20
  -2   4  -3   27.80    3.60
   2   4   3   26.80    3.80
  -2   4  -3   35.60    4.70
   3  -4   3   50.69    4.30
  -3  -4  -3   52.59    6.20
  -3  -4  -3   48.30    5.60
   3  -4   3   48.10    4.30
  -3   4  -3   51.49    4.60
   3   4   3   49.90    4.30
  -3   4  -3   61.49    6.30
  -3   4  -3   62.69    6.40
   3   4   3   51.59    6.10
   4  -4   3   14.80    2.80
   4  -4   3   16.70    3.50
  -4  -4  -3   21.00    4.00
  -4  -4  -3   21.50    4.20
  -4   4  -3   16.30    3.50
  -4   4  -3   17.80    3.70
   4   4   3   15.60    3.80
   4   4   3   12.50    2.60
   5  -4   3    6.30    2.10
  -5  -4  -3    4.20    2.50
   5  -4   3    5.40    2.30
  -5   4  -3    3.50    2.10
   5   4   3    6.60    2.10
   5   4   3    6.50    3.20
  -6  -4  -3    2.50    2.30
   6  -4   3    1.80    1.40
  -6   4  -3   -0.60    1.50
   6   4   3    0.50    1.30
   6   4   3    0.20    2.40
   6  -5  -3    1.70    1.70
   6  -5  -3    1.90    2.20
  -6  -5   3    3.40    2.20
  -6  -5   3    5.00    2.20
  -6   5   3    3.60    2.30
   6   5  -3    2.60    3.10
  -6   5   3    4.00    2.00
  -5  -5   3    2.30    1.60
   5  -5  -3    3.20    1.50
  -5  -5   3    5.70    2.30
   5  -5  -3    3.60    2.90
  -5   5   3    4.40    2.10
   5   5  -3    3.20    3.00
  -5   5   3    3.90    2.20
   4  -5  -3   21.00    4.40
  -4  -5   3   23.00    3.90
   4  -5  -3   12.30    2.70
  -4   5   3   20.30    3.50
  -4   5   3   15.50    3.50
   4   5  -3   16.50    2.20
   4   5  -3   11.80    3.90
   3  -5  -3   19.10    3.80
  -3  -5   3   17.50    2.80
  -3  -5   3   20.10    2.60
   3  -5  -3   13.50    2.50
  -3   5   3   16.00    2.50
   3   5  -3   11.90    1.60
   3   5  -3    9.60    2.80
  -3   5   3   11.20    2.60
   3   5  -3   16.50    3.30
   2  -5  -3   48.70    5.30
   2  -5  -3   58.09    3.90
  -2  -5   3   55.39    3.80
  -2  -5   3   50.99    4.30
   2   5  -3   66.09    6.30
  -2   5   3   57.39    4.40
  -2   5   3   51.89    3.50
   2   5  -3   48.10    5.50
   1  -5  -3   65.29    4.30
   1  -5  -3   64.19    4.50
   1  -5  -3   74.69    4.10
  -1  -5   3   60.69    4.00
  -1   5   3   69.19    4.40
   1   5  -3   56.89    4.40
  -1   5   3   62.29    3.40
   1   5  -3   62.89    4.80
   0  -5  -3   28.00    2.10
   0  -5   3   28.50    2.40
   0  -5  -3   22.80    3.00
   0  -5   3   25.90    1.90
   0  -5   3   25.30    1.80
   0  -5  -3   24.90    1.70
   0   5  -3   25.70    1.80
   0   5  -3   26.50    2.00
   0   5   3   26.50    2.00
   0   5  -3   24.30    3.30
   0   5   3   31.10    3.10
  -1  -5  -3   22.80    2.50
  -1  -5  -3   25.30    3.40
   1  -5   3   26.00    2.60
   1  -5   3   23.00    2.90
  -1   5  -3   25.50    2.70
   1   5   3   16.40    2.70
  -1   5  -3   24.90    3.70
   2  -5   3    0.50    0.70
   2  -5   3    0.70    0.50
  -2  -5  -3   -0.70    0.60
  -2  -5  -3    0.80    0.70
   2   5   3    0.40    0.60
  -2   5  -3    0.80    1.50
  -2   5  -3    0.50    0.60
   2   5   3   -0.10    0.80
  -3  -5  -3   -0.20    0.90
   3  -5   3    0.40    0.70
  -3  -5  -3   -0.10    0.70
   3  -5   3    0.50    0.80
  -3   5  -3    0.70    1.20
   3   5   3   -0.10    0.90
  -3   5  -3    0.60    0.80
   3   5   3    1.00    0.90
  -4  -5  -3    8.40    2.70
   4  -5   3    7.30    2.10
   4  -5   3    7.50    1.90
  -4  -5  -3   10.10    2.80
   4  -5   3    6.30    2.10
  -4   5  -3   14.10    3.40
   4   5   3    8.30    2.70
   4   5   3    8.90    2.20
  -4   5  -3    5.60    2.10
   5  -5   3   15.70    3.20
  -5  -5  -3   13.80    3.90
   5   5   3   11.40    2.70
   5   5   3   18.80    4.80
  -5   5  -3   13.40    3.50
  -6  -5  -3   23.10    5.30
   6  -5   3   24.00    4.20
   6   5   3   19.50    3.80
  -6   5  -3   11.60    3.70
   6   5   3   25.30    6.00
   6  -6  -3   12.00    3.10
  -6  -6   3    7.80    3.00
  -6  -6   3   13.00    4.00
   6  -6  -3   13.60    4.80
  -6   6   3   13.90    3.60
   6   6  -3   14.20    4.80
  -6   6   3   11.60    3.70
   5  -6  -3   31.20    4.50
  -5  -6   3   36.10    6.00
  -5  -6   3   30.70    5.00
   5  -6  -3   31.90    6.00
  -5   6   3   33.90    5.10
  -5   6   3   19.00    4.50
   5   6  -3   36.10    7.30
   4  -6  -3   11.30    2.50
   4  -6  -3   16.00    4.00
  -4  -6   3   12.60    3.10
  -4   6   3   12.00    2.70
  -4   6   3    9.10    2.70
   4   6  -3   12.50    1.80
   4   6  -3    7.10    2.90
   4   6  -3    9.90    2.70
   3  -6  -3    2.90    1.40
  -3  -6   3    4.20    1.40
  -3  -6   3    7.70    1.80
   3  -6  -3    5.10    1.90
   3   6  -3    3.70    1.70
   3   6  -3    2.10    0.60
   3   6  -3    5.50    2.40
  -3   6   3    2.80    1.10
  -3   6   3    1.60    1.00
   2  -6  -3   24.90    3.80
  -2  -6   3   28.20    3.80
  -2  -6   3   28.60    2.50
   2  -6  -3   27.80    3.10
  -2   6   3   26.00    2.20
  -2   6   3   27.00    3.40
   2   6  -3   24.70    3.80
   2   6  -3   26.60    3.80
   1  -6  -3    1.90    0.80
   1  -6  -3    2.40    1.10
  -1  -6   3    2.40    0.90
   1  -6  -3    1.30    0.80
   1   6  -3    2.50    1.00
  -1   6   3    2.30    0.50
  -1   6   3    1.70    0.80
  -1   6   3    1.50    0.40
   1   6  -3    1.20    0.90
   0  -6  -3    0.20    0.50
   0  -6   3    0.40    0.50
   0  -6   3    1.10    0.40
   0  -6  -3    0.50    0.30
   0  -6   3    0.10    0.30
   0  -6  -3    1.20    0.50
   0   6  -3    0.70    0.40
   0   6  -3   -0.10    0.80
   0   6   3    0.60    0.30
   0   6   3    0.50    0.70
   0   6  -3    0.70    0.50
   0   6   3    0.60    0.40
  -1  -6  -3   52.69    3.70
   1  -6   3   55.59    4.00
  -1  -6  -3   55.89    3.70
  -1  -6  -3   58.09    4.70
   1  -6   3   51.89    3.60
  -1   6  -3   54.69    3.70
   1   6   3   49.30    4.30
  -1   6  -3   51.09    5.80
  -2  -6  -3  156.08   10.10
   2  -6   3  151.38    8.10
  -2  -6  -3  156.88    9.30
   2  -6   3  150.08    9.10
   2  -6   3  156.08    9.00
  -2   6  -3  159.08   10.60
   2   6   3  152.28    9.00
  -2   6  -3  152.68    9.10
   2   6   3  170.18   10.20
   3  -6   3  111.49    7.00
   3  -6   3  106.49    7.20
   3  -6   3  110.19    7.30
  -3  -6  -3  108.89    8.30
  -3  -6  -3  112.29    7.90
   3   6   3  113.89    7.40
  -3   6  -3  103.89    8.30
   3   6   3  103.29    8.30
  -3   6  -3  120.79    7.90
   4  -6   3   12.30    2.70
  -4  -6  -3   16.10    3.60
   4  -6   3   16.30    2.80
  -4  -6  -3   12.50    3.20
   4  -6   3    9.60    2.30
   4   6   3   17.00    4.00
  -4   6  -3   18.60    3.70
  -4   6  -3   12.50    3.30
   4   6   3   10.30    2.50
   5  -6   3    5.70    1.90
  -5  -6  -3    3.20    2.20
  -5   6  -3    6.80    2.70
   5   6   3    3.00    2.20
   5   6   3    6.10    2.20
  -6  -6  -3   -0.50    1.70
   6  -6   3    0.70    1.50
  -6   6  -3   -1.20    1.50
   6   6   3   -0.20    1.60
   6   6   3    0.70    2.40
   6  -7  -3    1.00    2.20
  -6  -7   3    3.70    2.40
   6  -7  -3    0.60    1.50
  -6  -7   3    1.70    1.60
  -6   7   3    0.80    1.70
   6   7  -3    1.20    3.10
  -6   7   3    2.70    1.90
  -5  -7   3    2.40    1.50
   5  -7  -3   -0.40    1.00
  -5  -7   3    2.10    1.90
   5  -7  -3    1.20    1.70
  -5   7   3    0.60    1.40
   5   7  -3    3.00    2.90
  -5   7   3    2.80    1.70
  -4  -7   3   54.89    6.20
   4  -7  -3   43.70    5.20
   4  -7  -3   49.20    6.90
   4   7  -3   55.69    8.20
  -4   7   3   56.89    5.00
  -4   7   3   43.30    6.20
   4   7  -3   50.39    6.70
   3  -7  -3   61.59    7.00
  -3  -7   3   52.29    4.40
   3  -7  -3   44.10    4.70
  -3  -7   3   47.60    4.20
  -3   7   3   38.00    5.20
   3   7  -3   60.29    6.70
   3   7  -3   43.80    6.40
  -3   7   3   44.20    3.80
  -2  -7   3  151.18    9.70
   2  -7  -3  152.88    9.50
  -2  -7   3  160.08    8.80
   2  -7  -3  151.68    8.20
   2  -7  -3  165.68    8.80
   2   7  -3  149.59    9.70
  -2   7   3  154.78    9.50
  -2   7   3  150.48    8.30
   2   7  -3  143.69    9.80
  -1  -7   3  223.98   11.60
   1  -7  -3  218.18   11.70
   1   7  -3  214.78   11.80
  -1   7   3  195.48   10.20
  -1   7   3  211.68   11.60
  -1   7   3  221.58   10.30
   1   7  -3  215.88   12.30
   0  -7   3   33.50    2.20
   0  -7   3   30.90    2.20
   0  -7  -3   33.40    3.80
   0  -7   3   30.60    2.70
   0  -7  -3   37.80    2.60
   0  -7  -3   33.80    2.00
   0   7   3   32.10    3.40
   0   7  -3   37.50    4.90
   0   7  -3   34.20    2.30
   0   7  -3   34.40    2.50
   0   7   3   33.50    2.00
   0   7   3   33.00    2.60
  -1  -7  -3   80.99    5.10
   1  -7   3   82.09    5.00
  -1  -7  -3   79.19    6.00
   1  -7   3   82.59    5.40
  -1  -7  -3   82.49    5.00
  -1   7  -3   87.09    6.80
   1   7   3   77.09    5.90
  -1   7  -3   84.89    5.10
  -2  -7  -3   12.70    2.30
   2  -7   3   12.30    2.20
  -2  -7  -3   19.00    3.30
   2  -7   3   16.60    2.50
   2   7   3   15.40    2.50
  -2   7  -3   14.30    3.60
   2   7   3   13.40    2.80
  -2   7  -3   16.60    2.40
   3  -7   3    1.00    0.90
  -3  -7  -3    0.50    0.90
   3  -7   3    0.90    0.80
   3  -7   3    1.50    0.80
  -3  -7  -3    3.10    1.60
   3   7   3    2.20    1.70
  -3   7  -3   -0.70    0.70
   3   7   3    0.80    0.90
  -3   7  -3    2.40    1.90
   4  -7   3   33.40    4.60
  -4  -7  -3   39.00    5.90
   4  -7   3   31.80    4.00
  -4  -7  -3   41.40    5.80
   4  -7   3   29.40    4.20
  -4   7  -3   39.30    5.40
  -4   7  -3   37.30    6.00
   4   7   3   41.10    6.40
   4   7   3   34.40    4.50
  -5  -7  -3   19.60    4.50
   5  -7   3   15.10    3.10
   5   7   3   19.00    3.60
  -5   7  -3   17.70    4.10
   5   7   3   24.70    5.30
  -6  -7  -3   15.20    4.40
   6  -7   3   11.50    3.00
   6   7   3   17.90    5.00
  -6   7  -3   17.60    4.60
  -6  -8   3   23.40    5.40
   6  -8  -3   12.30    3.20
   6  -8  -3   17.50    4.90
  -6  -8   3   17.90    4.10
   6   8  -3   22.50    6.60
  -6   8   3   20.80    5.00
  -6   8   3   16.80    3.90
   5  -8  -3   51.09    7.80
   5  -8  -3   33.40    5.00
  -5  -8   3   35.40    5.40
  -5  -8   3   56.59    7.60
  -5   8   3   36.50    6.40
   5   8  -3   40.40    7.50
  -5   8   3   35.70    5.10
   4  -8  -3   32.10    4.50
  -4  -8   3   49.00    6.20
   4  -8  -3   32.20    5.50
  -4   8   3   29.30    5.10
   4   8  -3   35.50    5.30
  -4   8   3   34.80    4.60
   4   8  -3   48.90    7.70
   3  -8  -3   19.80    3.10
  -3  -8   3   22.80    3.60
   3  -8  -3   19.60    3.70
  -3  -8   3   25.00    3.80
   3   8  -3   26.70    4.50
  -3   8   3   22.50    3.00
   3   8  -3   28.10    5.00
  -3   8   3   19.20    3.60
   2  -8  -3    6.30    1.30
   2  -8  -3    5.50    1.80
  -2  -8   3    5.70    1.30
  -2  -8   3    5.10    1.80
   2  -8  -3    4.30    1.30
  -2   8   3    5.90    1.10
   2   8  -3    4.20    1.60
   2   8  -3    5.40    2.00
  -2   8   3    4.60    1.50
   1  -8  -3   14.00    2.00
   1  -8  -3   15.70    2.30
   1  -8  -3   18.10    2.60
  -1  -8   3   17.90    2.60
  -1   8   3   16.00    2.50
   1   8  -3   17.30    2.60
   1   8  -3   15.60    2.80
   0  -8  -3  418.66   19.30
   0  -8   3  375.16   19.60
   0  -8  -3  368.86   18.30
   0  -8   3  383.46   18.70
   0   8   3  387.86   19.40
   0   8  -3  386.66   21.20
   0   8  -3  387.96   18.90
   0   8   3  389.96   20.00
   0   8  -3  391.56   19.20
   1  -8   3  187.38   10.80
  -1  -8  -3  196.08   10.30
  -1  -8  -3  193.08   10.50
   1  -8   3  191.18   10.30
  -1  -8  -3  210.28   11.90
  -1   8  -3  187.18   10.30
   1   8   3  204.48   10.40
   1   8   3  185.38   11.50
  -1   8  -3  193.38   12.50
   2  -8   3  199.18   11.10
  -2  -8  -3  192.48   11.20
  -2  -8  -3  181.18   12.10
   2  -8   3  193.28   10.80
  -2   8  -3  189.58   11.00
   2   8   3  198.18   11.00
  -2   8  -3  196.28   13.00
   2   8   3  206.68   12.50
   3  -8   3   10.30    2.20
   3  -8   3    8.20    1.70
  -3  -8  -3    9.80    2.50
  -3  -8  -3    8.10    2.40
   3  -8   3   11.80    2.30
   3   8   3    7.40    2.50
   3   8   3    8.90    2.10
  -3   8  -3    7.00    2.80
  -3   8  -3    4.20    1.50
  -4  -8  -3   74.29    8.20
   4  -8   3   63.09    6.40
  -4  -8  -3   64.69    7.80
   4  -8   3   68.59    5.20
   4  -8   3   64.79    6.90
   4   8   3   58.99    8.20
   4   8   3   60.49    6.40
  -4   8  -3   73.39    7.90
  -4   8  -3   74.19    8.90
  -5  -8  -3    6.40    2.70
   5  -8   3    7.60    2.30
  -5   8  -3    5.00    2.20
  -5   8  -3    9.30    4.10
   5   8   3    6.20    2.00
   5   8   3    5.10    2.80
  -6  -8  -3    5.70    3.10
   6  -8   3    5.20    2.10
   6   8   3    3.20    3.10
  -6   8  -3    2.20    2.20
   6  -9  -3   27.00    4.80
  -6  -9   3   31.10    6.20
  -6  -9   3   31.20    5.40
   6  -9  -3   33.10    6.80
   6   9  -3   32.20    7.50
  -6   9   3   28.80    5.80
   5  -9  -3   27.60    4.60
  -5  -9   3   33.70    5.40
   5  -9  -3   47.70    7.40
  -5  -9   3   47.90    6.90
  -5   9   3   35.20    6.40
  -5   9   3   40.20    5.40
   5   9  -3   36.50    7.40
   4  -9  -3   22.30    3.70
   4  -9  -3   44.10    6.50
  -4  -9   3   33.20    4.90
  -4   9   3   36.40    4.60
   4   9  -3   29.10    4.80
   4   9  -3   35.30    6.50
  -4   9   3   19.40    4.40
  -3  -9   3  353.76   19.10
   3  -9  -3  348.07   19.70
   3  -9  -3  350.86   18.60
  -3  -9   3  354.66   19.40
   3   9  -3  353.86   19.90
  -3   9   3  332.27   19.70
  -3   9   3  347.87   18.20
   3   9  -3  357.06   20.80
  -2  -9   3   50.99    4.20
   2  -9  -3   66.69    5.20
  -2  -9   3   63.19    5.50
   2  -9  -3   69.79    4.50
  -2   9   3   62.19    3.90
   2   9  -3   61.49    6.50
  -2   9   3   64.69    5.20
   2   9  -3   52.99    6.10
  -1  -9   3   54.59    4.20
  -1  -9   3   50.69    3.20
   1  -9  -3   38.10    3.30
  -1   9   3   54.29    4.10
   1   9  -3   48.20    5.60
   1   9  -3   51.49    4.10
   0  -9   3  588.14   29.30
   0  -9   3  592.84   28.10
   0  -9  -3  623.74   28.80
   0   9  -3  575.84   28.40
   0   9   3  583.04   29.10
   0   9  -3  589.04   28.70
   0   9   3  569.64   29.60
   0   9  -3  601.14   31.20
   1  -9   3   23.50    2.60
   1  -9   3   16.90    2.60
  -1  -9  -3   16.00    2.90
  -1  -9  -3   23.70    2.50
  -1  -9  -3   29.50    3.00
  -1   9  -3   20.40    4.10
   1   9   3   22.80    2.90
   1   9   3   19.60    3.30
  -1   9  -3   21.10    2.40
  -2  -9  -3   49.00    5.80
  -2  -9  -3   44.10    3.80
   2  -9   3   43.60    3.50
   2  -9   3   38.20    3.60
  -2   9  -3   49.40    6.70
  -2   9  -3   41.80    3.60
   2   9   3   44.60    3.70
   2   9   3   48.60    6.00
  -3  -9  -3  247.68   15.50
  -3  -9  -3  240.68   14.60
   3  -9   3  248.98   13.90
   3  -9   3  242.58   13.90
   3  -9   3  243.88   13.10
   3   9   3  267.07   16.30
   3   9   3  262.47   14.20
  -3   9  -3  249.08   16.30
  -3   9  -3  243.48   14.30
  -4  -9  -3    6.80    2.40
  -4  -9  -3    5.30    2.30
   4  -9   3    7.10    2.10
   4  -9   3    6.90    1.80
   4   9   3    8.60    2.10
  -4   9  -3    3.40    1.70
  -4   9  -3    7.70    3.40
   4   9   3    6.10    2.80
  -5  -9  -3   29.50    5.90
   5  -9   3   28.50    4.40
  -5   9  -3   32.10    5.40
   5   9   3   32.30    4.70
  -5   9  -3   27.20    6.00
   5   9   3   35.30    6.70
  -6  -9  -3   10.40    4.10
   6  -9   3    9.60    2.80
   6   9   3    7.50    4.20
  -6   9  -3    6.30    3.00
  -6 -10   3   46.40    7.70
   6 -10  -3   51.49    8.00
  -6 -10   3   43.00    8.40
   6 -10  -3   42.90    5.70
  -6  10   3   39.60    7.50
   6  10  -3   31.40    8.00
   5 -10  -3   49.40    7.40
  -5 -10   3   47.80    7.00
   5 -10  -3   38.80    5.60
   5  10  -3   43.40    8.50
  -5  10   3   50.59    7.90
  -5  10   3   44.40    5.90
   4 -10  -3   46.60    5.60
   4 -10  -3   68.29    8.00
  -4 -10   3   67.89    7.40
  -4  10   3   54.89    7.30
   4  10  -3   65.29    7.70
   4  10  -3   35.10    6.50
  -4  10   3   43.90    5.20
   3 -10  -3   12.20    2.90
   3 -10  -3   12.10    2.40
  -3 -10   3   11.50    2.80
  -3 -10   3   13.10    2.70
   3  10  -3    9.20    2.90
  -3  10   3   12.20    3.10
   3  10  -3   11.10    3.00
  -3  10   3   11.80    2.00
   2 -10  -3    3.80    1.60
  -2 -10   3    7.10    2.30
   2 -10  -3    7.10    1.60
  -2 -10   3    2.10    0.90
   2 -10  -3    3.80    1.10
  -2  10   3    4.30    0.90
   2  10  -3    2.60    1.40
  -2  10   3    3.50    1.50
   2  10  -3    5.40    1.90
   1 -10  -3   13.40    2.10
  -1 -10   3   12.20    2.50
  -1 -10   3   14.70    1.70
   1 -10  -3   12.00    2.30
   1  10  -3   11.20    2.30
   1  10  -3   18.80    3.60
  -1  10   3    8.20    1.90
  -1  10   3   12.80    2.20
   0 -10   3   96.89    6.10
   0 -10   3   88.19    4.90
   0 -10  -3   86.49    5.40
   0  10   3   90.99    6.40
   0  10  -3   90.39    5.30
   0  10   3   87.19    6.00
   0  10  -3  102.19    7.90
   0  10  -3   85.59    5.40
   1 -10   3  293.57   14.80
  -1 -10  -3  302.47   14.90
  -1 -10  -3  282.97   16.50
  -1 -10  -3  304.27   15.20
   1 -10   3  282.87   15.50
  -1  10  -3  286.97   14.90
  -1  10  -3  271.67   17.50
   1  10   3  297.07   16.50
   1  10   3  276.87   15.50
  -2 -10  -3  192.98   11.40
  -2 -10  -3  198.38   12.70
   2 -10   3  209.68   11.20
   2 -10   3  201.68   11.50
  -2  10  -3  200.28   11.30
  -2  10  -3  205.58   13.80
   2  10   3  185.88   11.20
   2  10   3  198.08   12.90
  -3 -10  -3  175.08   12.20
   3 -10   3  175.78    9.70
   3 -10   3  172.38   10.50
   3 -10   3  183.98   10.70
  -3 -10  -3  191.88   11.60
  -3  10  -3  177.78   11.00
  -3  10  -3  181.88   13.30
   3  10   3  176.58   10.70
   3  10   3  161.78   12.40
   4 -10   3   15.60    2.70
  -4 -10  -3   15.90    3.80
   4 -10   3   16.50    3.10
  -4 -10  -3   21.20    4.20
   4  10   3   26.60    5.60
   4  10   3   12.10    2.70
  -4  10  -3   20.50    3.80
  -4  10  -3   15.80    4.60
  -5 -10  -3   31.10    6.10
   5 -10   3   17.10    3.40
  -5  10  -3   24.20    4.60
  -5  10  -3   17.10    5.10
   5  10   3   19.80    3.60
   5  10   3   21.00    5.50
   6 -10   3    2.20    1.60
  -6 -10  -3    2.70    2.60
   6  10   3    3.00    3.40
  -6  10  -3    0.70    1.80
   6 -11  -3   12.60    4.00
  -6 -11   3   19.50    5.20
   6 -11  -3   23.00    4.20
  -6  11   3   16.00    4.80
   6  11  -3   21.20    6.70
   5 -11  -3    7.20    2.50
  -5 -11   3    9.50    3.40
   5 -11  -3   10.40    3.50
  -5  11   3    9.40    3.50
   5  11  -3    8.80    4.00
  -5  11   3    9.70    2.70
  -4 -11   3   58.99    7.10
   4 -11  -3   58.59    7.30
   4 -11  -3   44.40    5.60
   4  11  -3   53.39    7.20
  -4  11   3   57.69    7.80
   4  11  -3   70.09    9.70
  -4  11   3   52.79    4.70
   3 -11  -3   75.79    6.20
  -3 -11   3   59.99    7.30
   3 -11  -3   72.79    5.40
  -3 -11   3   63.39    5.50
  -3  11   3   72.99    7.70
  -3  11   3   68.19    4.80
   3  11  -3   80.39    8.10
   3  11  -3   66.09    8.10
   2 -11  -3  250.57   15.10
  -2 -11   3  286.77   16.50
   2 -11  -3  267.37   14.70
   2 -11  -3  301.17   14.60
   2  11  -3  275.57   16.20
  -2  11   3  269.97   15.80
  -2  11   3  264.27   13.50
   2  11  -3  268.07   16.10
  -1 -11   3  374.66   20.50
   1 -11  -3  389.66   19.10
   1 -11  -3  369.46   20.10
  -1 -11   3  388.66   18.80
   1  11  -3  366.36   19.90
  -1  11   3  381.06   20.20
  -1  11   3  375.06   19.60
   1  11  -3  376.36   21.20
   0 -11   3   54.49    4.40
   0 -11  -3   50.09    3.80
   0 -11   3   57.59    3.30
   0 -11  -3   60.59    5.10
   0  11  -3   61.19    3.90
   0  11   3   56.19    4.70
   0  11   3   56.69    4.90
   0  11  -3   76.59    8.70
   0  11  -3   49.00    3.80
   1 -11   3   37.90    3.50
  -1 -11  -3   38.70    3.00
  -1 -11  -3   41.40    5.20
   1 -11   3   36.40    2.90
  -1 -11  -3   43.50    3.40
   1  11   3   39.80    5.30
   1  11   3   37.90    4.60
  -1  11  -3   42.50    3.10
  -1  11  -3   46.30    7.00
  -2 -11  -3    1.20    1.40
   2 -11   3    0.50    0.60
   2 -11   3    1.20    0.80
  -2 -11  -3    0.60    0.80
   2  11   3    0.70    0.80
  -2  11  -3    5.10    2.60
  -2  11  -3   -0.10    0.60
   2  11   3    1.30    1.50
   3 -11   3    5.60    1.60
   3 -11   3    4.20    1.40
   3 -11   3    4.20    1.40
  -3 -11  -3    5.00    1.90
  -3 -11  -3    2.50    1.80
  -3  11  -3    2.00    2.20
  -3  11  -3    5.20    1.70
   3  11   3    7.40    3.00
   3  11   3    3.20    1.40
   4 -11   3   53.29    5.80
  -4 -11  -3   48.20    7.00
   4 -11   3   48.50    4.40
  -4 -11  -3   58.69    7.40
  -4  11  -3   48.50    6.10
   4  11   3   51.69    8.20
   4  11   3   52.09    5.80
  -4  11  -3   52.79    8.60
   5 -11   3   55.99    6.40
  -5 -11  -3   74.19    9.40
   5  11   3   48.50    8.80
  -5  11  -3   58.19    7.50
   5  11   3   62.09    7.30
  -5  11  -3   56.39    9.50
   6 -11   3   51.39    6.50
  -6 -11  -3   55.79    9.10
   6  11   3   43.30    8.90
  -6  11  -3   55.89    7.80
   6 -12  -3   31.10    6.10
  -6 -12   3   41.90    7.30
   6 -12  -3   31.10    5.10
  -6  12   3   24.30    5.90
   6  12  -3   47.10    9.90
   5 -12  -3   57.39    7.60
   5 -12  -3   44.60    5.90
  -5 -12   3   79.19    9.50
  -5  12   3   43.20    7.50
   5  12  -3   49.20    7.40
   5  12  -3   43.90    8.60
   4 -12  -3   25.30    4.70
  -4 -12   3   23.30    4.50
  -4 -12   3   30.80    5.00
   4 -12  -3   26.60    4.20
   4  12  -3   28.60    5.00
   4  12  -3   28.60    6.20
  -4  12   3   28.20    3.70
  -4  12   3   25.10    5.00
   3 -12  -3   52.79    5.30
   3 -12  -3   48.70    6.00
  -3 -12   3   20.80    4.50
  -3 -12   3   31.20    4.40
  -3  12   3   39.80    5.70
  -3  12   3   39.20    3.20
   3  12  -3   43.20    6.80
   3  12  -3   39.40    5.90
   2 -12  -3    2.20    1.10
  -2 -12   3    1.50    0.90
   2 -12  -3    1.80    1.00
  -2 -12   3    3.50    1.70
   2 -12  -3    3.40    1.50
   2  12  -3    1.30    1.30
  -2  12   3    2.70    0.70
   2  12  -3    3.50    1.80
  -2  12   3    2.90    1.50
   1 -12  -3   43.20    5.00
   1 -12  -3   46.50    3.50
  -1 -12   3   43.30    5.50
  -1 -12   3   42.30    3.00
  -1  12   3   36.70    4.80
   1  12  -3   42.60    5.00
   1  12  -3   48.50    6.30
  -1  12   3   45.40    4.60
   0 -12  -3  190.78   11.40
   0 -12   3  179.98    8.90
   0 -12   3  183.18   10.60
   0 -12  -3  143.29    9.40
   0  12   3  191.18   11.10
   0  12  -3  179.88    9.70
   0  12   3  176.28   10.90
   0  12  -3  167.28    9.50
   0  12  -3  172.88   12.50
  -1 -12  -3  109.09    6.80
   1 -12   3  114.89    7.40
   1 -12   3  112.89    6.40
  -1 -12  -3  109.89    6.40
  -1 -12  -3  107.29    8.30
   1  12   3  106.89    8.10
  -1  12  -3  110.09    6.50
   1  12   3   92.39    7.30
  -1  12  -3  110.29   11.60
  -2 -12  -3  210.38   12.30
   2 -12   3  215.08   11.90
   2 -12   3  212.78   12.40
  -2 -12  -3  221.38   14.00
   2  12   3  212.48   11.50
   2  12   3  213.78   14.10
  -2  12  -3  219.48   12.00
   2  12   3  213.78   12.20
  -2  12  -3  219.58   15.00
  -3 -12  -3  201.58   13.90
   3 -12   3  211.88   12.00
  -3 -12  -3  205.58   12.80
   3 -12   3  203.38   12.10
   3  12   3  202.08   12.10
   3  12   3  206.48   14.60
  -3  12  -3  194.58   12.10
  -3  12  -3  207.98   15.30
   4 -12   3  105.49    7.60
  -4 -12  -3  110.39    9.10
   4 -12   3  114.99    7.90
  -4 -12  -3  104.19    9.30
  -4  12  -3  112.89    8.40
   4  12   3  106.39    7.90
  -4  12  -3  112.19   13.20
   4  12   3  111.89   12.70
  -5 -12  -3   12.50    3.70
   5 -12   3   20.50    3.60
  -5  12  -3   20.60    6.30
  -5  12  -3   24.30    4.60
   5  12   3   20.50    5.70
  -6 -12  -3    0.00    2.10
   6 -12   3    0.10    1.70
  -6  12  -3    0.40    1.90
   6  12   3    4.50    4.20
  -6 -13   3    8.20    3.60
   6 -13  -3    8.40    2.60
   6 -13  -3    3.30    2.60
  -6  13   3    5.70    3.60
   6  13  -3    9.30    5.10
   5 -13  -3   14.90    3.60
   5 -13  -3   12.60    3.20
  -5 -13   3   10.40    3.40
   5  13  -3   14.20    5.30
  -5  13   3    9.20    3.40
   5  13  -3    8.20    3.00
  -4 -13   3   66.99    7.70
   4 -13  -3   73.79    8.30
  -4 -13   3   69.89    6.50
   4 -13  -3   70.09    5.90
   4  13  -3   80.89   10.50
   4  13  -3   77.79    8.70
  -4  13   3   57.39    8.10
   3 -13  -3  113.79    8.30
   3 -13  -3  117.09    7.50
   3  13  -3   96.99    9.90
  -3  13   3  100.49    8.70
  -3  13   3  109.79    6.70
   3  13  -3  124.69    9.90
   2 -13  -3  313.17   16.50
   2 -13  -3  314.77   17.30
  -2 -13   3  331.67   19.00
   2  13  -3  320.77   18.50
  -2  13   3  295.77   15.20
  -2  13   3  336.47   18.50
   2  13  -3  319.77   18.70
   1 -13  -3  366.66   19.50
   1 -13  -3  368.36   18.00
  -1 -13   3  361.66   17.50
  -1 -13   3  335.77   20.00
  -1  13   3  329.37   18.50
  -1  13   3  332.57   19.20
   1  13  -3  340.17   19.00
   1  13  -3  344.67   20.50
   0 -13  -3  117.39    8.50
   0 -13   3  112.99    6.00
   0 -13   3  115.49    7.90
   0  13  -3  115.59    6.90
   0  13  -3  101.19   11.10
   0  13  -3  110.89    6.70
   0  13   3  118.79    8.40
   0  13   3  114.29    8.10
   1 -13   3   68.69    5.60
   1 -13   3   69.89    4.60
  -1 -13  -3   76.49    5.20
  -1 -13  -3   72.09    4.70
  -1  13  -3   71.09    9.20
  -1  13  -3   78.89    4.90
   1  13   3   77.19    6.50
   1  13   3   71.99    6.10
  -2 -13  -3    1.30    1.40
   2 -13   3    1.60    1.10
  -2 -13  -3    2.50    1.10
   2 -13   3    0.80    0.80
   2  13   3    0.80    1.50
   2  13   3    1.90    1.00
   2  13   3    2.60    1.00
  -2  13  -3    2.30    1.10
  -2  13  -3    1.30    2.20
  -3 -13  -3    0.40    1.10
   3 -13   3    0.30    0.80
  -3 -13  -3    1.70    1.70
   3 -13   3    1.90    1.10
   3  13   3    1.60    1.90
  -3  13  -3    0.00    0.80
   3  13   3   -0.60    0.60
  -3  13  -3    0.60    2.30
   4 -13   3   54.89    6.30
  -4 -13  -3   57.09    8.00
   4 -13   3   56.39    6.00
  -4 -13  -3   58.09    7.40
   4  13   3   69.89    9.90
  -4  13  -3   62.59    9.90
   4  13   3   60.89    6.50
  -4  13  -3   58.39    6.50
  -5 -13  -3   62.09    8.40
   5 -13   3   52.29    6.30
   5  13   3   61.09    9.90
  -5  13  -3   65.59   11.00
  -5  13  -3   65.59    7.70
  -6 -13  -3   45.10    9.90
   6  13   3   44.20    9.70
  -6  13  -3   58.99    7.90
   6 -14  -3   35.90    6.20
  -6 -14   3   49.00   12.10
   6 -14  -3   37.30    5.50
  -6  14   3   37.10    7.80
  -5 -14   3   79.79   10.00
   5 -14  -3   77.99    9.10
   5 -14  -3   62.29    7.50
  -5  14   3   67.69   10.20
   5  14  -3   90.29   12.50
   5  14  -3   73.49    9.40
  -4 -14   3   61.59    8.00
   4 -14  -3   91.89    6.70
   4 -14  -3   80.69    8.70
  -4 -14   3   74.69    7.20
   4  14  -3   82.19    9.40
   4  14  -3   98.79   12.50
  -4  14   3   89.19   10.60
   3 -14  -3   18.40    3.10
  -3 -14   3    7.90    2.90
   3 -14  -3   18.90    3.70
  -3  14   3   24.20    4.70
   3  14  -3   11.80    3.50
   3  14  -3   19.20    4.10
  -2 -14   3    0.90    0.80
   2 -14  -3    0.10    1.00
   2 -14  -3    1.60    1.00
  -2 -14   3    0.40    1.30
  -2  14   3    0.00    0.90
   2  14  -3    1.10    1.30
   2  14  -3    1.30    1.50
  -1 -14   3   83.29    7.40
  -1 -14   3   90.19    5.20
   1 -14  -3   91.09    5.60
   1 -14  -3   88.49    7.00
   1  14  -3   94.59   10.10
   1  14  -3   86.49    6.50
  -1  14   3   79.29    6.80
  -1  14   3   67.19    5.90
   0 -14  -3   94.79    7.50
   0 -14   3   83.39    4.80
   0 -14   3   76.19    6.50
   0  14   3   94.29    7.10
   0  14  -3   89.99    5.50
   0  14   3   84.19    8.90
   0  14  -3   95.59    6.00
   0  14  -3   73.39    9.80
  -1 -14  -3  408.36   20.20
  -1 -14  -3  380.36   19.50
   1 -14   3  384.96   20.90
   1 -14   3  379.56   19.40
  -1  14  -3  381.66   19.50
  -1  14  -3  381.86   23.80
   1  14   3  376.66   21.40
   1  14   3  421.06   22.10
  -2 -14  -3  285.27   16.20
  -2 -14  -3  320.37   18.70
   2 -14   3  300.27   15.80
   2 -14   3  319.47   16.90
  -2  14  -3  303.77   15.90
   2  14   3  291.97   15.80
   2  14   3  291.67   16.20
  -2  14  -3  270.87   19.10
   2  14   3  272.87   18.20
  -3 -14  -3  201.88   14.20
   3 -14   3  188.18   11.60
   3 -14   3  217.58   12.50
  -3 -14  -3  198.88   12.80
   3  14   3  204.18   12.20
  -3  14  -3  204.88   12.10
   3  14   3  190.48   14.60
  -3  14  -3  190.68   15.20
   4 -14   3   60.89    6.50
  -4 -14  -3   62.29    8.60
  -4 -14  -3   74.19    8.40
  -4  14  -3   63.79   10.10
  -4  14  -3   56.99    6.50
   4  14   3   65.99    6.90
   4  14   3   59.29    8.90
   5 -14   3   11.90    3.00
  -5 -14  -3   14.20    4.10
   5  14   3    9.00    4.20
  -5  14  -3   17.10    3.80
  -5  14  -3   10.00    4.80
  -6  14  -3    0.10    2.10
   5 -15  -3   12.40    3.70
   5 -15  -3   15.40    3.30
  -5 -15   3   10.20    3.70
   5  15  -3   11.20    4.70
   5  15  -3   12.80    3.90
  -5  15   3   11.30    4.10
   4 -15  -3   86.09    7.40
   4 -15  -3   73.59    6.20
  -4 -15   3   51.99    7.80
  -4 -15   3   93.19    8.00
   4  15  -3   91.79   10.30
   4  15  -3   93.79   11.50
  -4  15   3   95.49   11.20
   3 -15  -3  211.48   12.00
  -3 -15   3  188.28   13.90
   3 -15  -3  215.98   13.10
   3  15  -3  193.28   14.40
  -3  15   3  207.68   14.30
   3  15  -3  200.28   13.80
  -2 -15   3  411.86   23.30
  -2 -15   3  386.56   20.50
   2 -15  -3  397.86   21.70
   2  15  -3  404.46   23.10
   2  15  -3  391.16   22.70
  -2  15   3  386.16   22.60
  -2  15   3  392.36   21.10
  -1 -15   3  284.27   13.90
   1 -15  -3  291.47   14.40
   1 -15  -3  273.67   16.30
  -1 -15   3  237.18   16.50
  -1  15   3  257.37   15.20
   1  15  -3  255.47   17.30
  -1  15   3  271.17   16.30
   1  15  -3  254.97   15.50
   0 -15   3  213.98   11.40
   0 -15  -3  243.38   14.80
   0 -15   3  239.08   14.20
   0  15   3  227.28   13.80
   0  15  -3  240.18   12.10
   0  15  -3  211.98   12.60
   0  15   3  227.98   14.60
   0  15  -3  219.98   16.00
   1 -15   3   59.69    5.70
  -1 -15  -3   69.59    4.70
  -1 -15  -3   74.39    5.30
   1 -15   3   73.39    4.60
  -1  15  -3   83.69   10.70
   1  15   3   80.39    8.30
   1  15   3   72.39    7.80
  -1  15  -3   77.29    4.90
  -2 -15  -3    6.80    2.70
   2 -15   3    4.50    1.40
  -2 -15  -3    5.60    1.70
   2 -15   3    4.50    1.70
   2  15   3    5.80    1.70
  -2  15  -3    3.30    1.20
  -2  15  -3    1.40    2.10
   2  15   3    5.70    1.60
   2  15   3    3.80    2.20
   3 -15   3   39.30    4.60
  -3 -15  -3   51.59    7.60
   3 -15   3   48.50    5.60
  -3 -15  -3   42.00    5.60
  -3  15  -3   44.70    8.00
   3  15   3   51.69    5.60
   3  15   3   50.49    8.10
  -3  15  -3   39.90    4.80
  -4 -15  -3   97.29   10.00
  -4 -15  -3  104.59   11.50
   4 -15   3   94.19    7.10
  -4  15  -3  101.49   13.20
   4  15   3   83.59    7.00
   4  15   3   85.79   11.50
  -4  15  -3   92.39    7.40
  -5 -15  -3   80.49    9.80
   5 -15   3   60.29    6.80
   5  15   3   69.59   10.80
  -5  15  -3   51.89   10.30
  -5  15  -3   51.29    6.80
  -6  15  -3   32.20    6.40
   5 -16  -3   44.20    5.70
   5 -16  -3   36.40    5.90
  -5 -16   3   21.90    5.20
   5  16  -3   24.90    6.50
   5  16  -3   38.90    6.90
  -5  16   3   26.70    6.30
   4 -16  -3   82.79    6.40
  -4 -16   3   63.59    8.40
  -4 -16   3   66.79    8.70
   4 -16  -3   82.59    7.20
  -4  16   3   86.19   10.60
   4  16  -3   94.49   10.30
   4  16  -3   86.89   11.60
  -3 -16   3   28.50    5.50
  -3 -16   3   24.70    4.10
   3 -16  -3   23.30    3.50
  -3  16   3   34.60    6.20
   3  16  -3   22.40    5.10
   3  16  -3   19.70    4.40
   2 -16  -3   61.19    5.80
  -2 -16   3   58.49    7.70
  -2 -16   3   62.99    4.90
   2 -16  -3   65.19    4.90
   2  16  -3   83.89    9.60
   2  16  -3   60.79    7.60
  -2  16   3   59.09    7.60
  -2  16   3   62.59    5.40
   1 -16  -3  255.97   13.40
  -1 -16   3  258.87   12.90
  -1 -16   3  248.18   16.10
   1 -16  -3  231.18   15.20
   1  16  -3  233.08   14.60
  -1  16   3  249.68   14.60
  -1  16   3  231.38   15.50
   1  16  -3  244.18   16.70
   0 -16   3  254.97   15.60
   0 -16  -3  255.27   15.90
   0 -16   3  222.48   12.40
   0 -16  -3  217.78   13.10
   0  16  -3  273.67   13.10
   0  16   3  268.77   15.10
   0  16  -3  237.48   17.10
   0  16  -3  243.28   13.70
   0  16   3  261.57   15.80
  -1 -16  -3  340.97   18.30
  -1 -16  -3  341.47   19.00
  -1 -16  -3  369.66   21.90
   1 -16   3  378.96   20.60
   1 -16   3  356.16   18.30
  -1  16  -3  376.06   18.60
  -1  16  -3  398.16   23.80
   1  16   3  357.86   20.90
   1  16   3  389.46   21.30
   2 -16   3  148.09   10.30
  -2 -16  -3  140.99    9.40
  -2 -16  -3  148.59   11.80
   2 -16   3  155.78    9.10
   2  16   3  154.68   11.90
  -2  16  -3  160.28    9.10
  -2  16  -3  165.28   13.20
   2  16   3  151.08    9.60
   2  16   3  158.48    9.70
  -3 -16  -3  176.48   13.40
   3 -16   3  164.18   10.20
   3 -16   3  167.68   11.20
  -3 -16  -3  157.28   11.10
   3  16   3  158.98   13.40
   3  16   3  169.28   10.70
  -3  16  -3  175.48   17.60
  -3  16  -3  179.08   10.60
   4 -16   3  168.78   10.60
  -4 -16  -3  144.99   11.50
  -4 -16  -3  168.88   13.30
  -4  16  -3  150.48   10.50
  -4  16  -3  173.58   18.20
   4  16   3  155.28   16.50
  -5 -16  -3    7.60    2.80
   5 -16   3    8.60    2.50
  -5  16  -3    7.10    4.10
   5  16   3   12.70    4.90
  -5  16  -3   13.60    3.20
  -5 -17   3   10.70    3.40
   5 -17  -3   14.20    3.70
   5 -17  -3   20.60    3.90
   5  17  -3   18.20    5.60
  -5  17   3   22.40    6.10
   5  17  -3   26.60    5.60
  -4 -17   3   66.89    9.00
  -4 -17   3   71.89    8.60
   4 -17  -3   77.79    6.30
   4 -17  -3   70.09    8.20
  -4  17   3   90.29   11.30
   4  17  -3   83.29    9.80
   4  17  -3   66.69   10.10
   3 -17  -3  202.28   12.00
  -3 -17   3  215.88   15.00
  -3 -17   3  192.28   12.70
  -3  17   3  209.68   14.90
   3  17  -3  221.18   14.80
   3  17  -3  197.48   15.00
  -2 -17   3  301.57   15.60
   2 -17  -3  263.77   16.80
  -2 -17   3  284.67   18.30
   2 -17  -3  296.97   15.40
  -2  17   3  264.97   16.10
   2  17  -3  270.27   17.70
   2  17  -3  284.17   18.30
  -2  17   3  294.67   18.30
   1 -17  -3  371.66   17.90
  -1 -17   3  356.16   21.10
   1 -17  -3  338.47   20.20
  -1 -17   3  356.66   17.30
  -1  17   3  329.37   20.60
   1  17  -3  302.77   21.10
   1  17  -3  302.47   19.10
  -1  17   3  331.07   19.20
   0 -17   3  178.98   13.00
   0 -17  -3  203.38   13.50
   0 -17  -3  196.18   10.80
   0 -17   3  172.28    9.80
   0  17  -3  175.28   14.40
   0  17   3  198.08   13.20
   0  17   3  190.28   12.30
   0  17  -3  183.08   11.20
   0  17  -3  200.38   10.30
   1 -17   3   73.29    4.50
  -1 -17  -3   65.29    8.30
  -1 -17  -3   55.99    4.80
   1 -17   3   67.79    6.30
  -1 -17  -3   58.49    4.30
   1  17   3   84.29    9.10
  -1  17  -3   71.39    4.70
  -1  17  -3   65.79    4.70
   1  17   3   75.89    8.20
  -1  17  -3   75.99   10.70
   2 -17   3    1.60    1.60
   2 -17   3    3.00    1.20
  -2 -17  -3    0.20    0.90
  -2 -17  -3    1.30    1.60
   2  17   3    1.50    1.00
  -2  17  -3    0.40    0.80
  -2  17  -3    0.60    2.20
   2  17   3    1.60    1.20
   2  17   3    4.20    2.40
   3 -17   3   15.90    3.40
  -3 -17  -3   17.30    3.50
  -3 -17  -3   19.90    4.90
   3 -17   3   14.20    2.70
   3  17   3   11.20    3.90
  -3  17  -3    8.20    4.00
   3  17   3   19.20    3.30
  -3  17  -3   17.30    2.80
  -4 -17  -3   56.09    7.60
  -4 -17  -3   72.99    9.80
   4 -17   3   64.09    6.60
  -4  17  -3   55.49    9.80
  -4  17  -3   62.09    6.60
   4  17   3   70.49   11.40
  -5 -17  -3   52.49    8.00
  -5 -17  -3   64.09   14.10
   5 -17   3   63.99    7.10
  -5  17  -3   49.30    9.70
   5  17   3   86.49   12.60
  -5  17  -3   72.99    7.80
  -5 -18   3  125.59   13.30
   5 -18  -3  130.39    9.30
   5 -18  -3  108.99    9.60
  -5  18   3  126.79   14.90
   5  18  -3  130.09   16.30
   5  18  -3  140.99   14.10
   4 -18  -3   29.60    4.40
  -4 -18   3   44.30    6.40
  -4 -18   3   17.80    4.50
   4  18  -3   43.80    7.00
   4  18  -3   32.50    7.00
  -4  18   3   33.70    6.90
  -3 -18   3   64.19    8.60
  -3 -18   3   50.29    5.90
   3 -18  -3   36.10    4.60
  -3  18   3   27.00    5.80
   3  18  -3   53.29    7.70
   3  18  -3   53.49    8.50
  -3  18   3   55.49    6.30
  -2 -18   3  105.29    7.20
  -2 -18   3  117.09    9.90
   2 -18  -3  101.59    7.00
   2 -18  -3  101.99    8.50
  -2  18   3  112.89   11.90
   2  18  -3  105.79    9.30
   2  18  -3  122.69   12.60
  -2  18   3  112.49    8.10
   1 -18  -3   31.50    5.10
  -1 -18   3   26.50    2.90
   1 -18  -3   31.50    3.60
  -1 -18   3   28.60    5.40
  -1  18   3   19.20    3.90
   1  18  -3   20.60    5.30
  -1  18   3   24.80    5.40
   1  18  -3   21.70    4.20
   0 -18   3  205.88   15.30
   0 -18   3  224.28   11.80
   0 -18  -3  247.98   12.90
   0 -18  -3  201.08   15.00
   0  18  -3  259.77   12.40
   0  18  -3  218.98   16.90
   0  18   3  252.17   14.80
   0  18  -3  206.88   13.20
   0  18   3  233.18   15.40
   1 -18   3  187.98   10.00
   1 -18   3  190.28   12.90
  -1 -18  -3  171.58    9.90
  -1 -18  -3  183.08   13.60
   1  18   3  187.98   12.80
  -1  18  -3  175.08   14.70
   1  18   3  191.28   13.00
  -1  18  -3  181.08   10.30
   2 -18   3  508.35   25.50
   2 -18   3  521.05   28.00
  -2 -18  -3  514.15   29.80
  -2 -18  -3  468.65   26.00
   2  18   3  493.85   29.20
  -2  18  -3  520.25   25.60
   2  18   3  490.05   26.30
   2  18   3  523.35   27.00
  -2  18  -3  499.25   30.80
   3 -18   3  213.38   12.60
  -3 -18  -3  205.68   13.50
  -3 -18  -3  246.28   16.90
   3 -18   3  212.38   14.20
  -3  18  -3  188.28   16.50
  -3  18  -3  232.38   12.80
   3  18   3  189.28   15.90
   3  18   3  218.98   13.10
  -4 -18  -3   38.90    6.10
   4 -18   3   30.50    4.30
  -4 -18  -3   34.20    6.90
  -4  18  -3   15.30    5.60
   4  18   3   23.40    6.60
  -4  18  -3   37.80    4.80
  -5 -18  -3   49.70    7.60
   5 -18   3   54.99    6.40
  -5  18  -3   48.20    6.30
  -5  18  -3   50.09   10.20
   5  18   3   68.29   12.10
   5 -19  -3   26.30    4.30
  -5 -19   3   31.60    6.10
   5  19  -3   41.10    9.00
  -5  19   3   30.40    7.30
   5  19  -3   42.60    9.40
   4 -19  -3   73.09    6.40
  -4 -19   3   84.49    9.40
  -4  19   3   88.79   11.80
   4  19  -3   83.49   12.10
   4  19  -3   96.19   11.00
  -4  19   3   88.59    7.30
  -3 -19   3  242.88   14.70
   3 -19  -3  208.88   13.40
  -3 -19   3  250.07   17.20
  -3  19   3  247.68   17.50
   3  19  -3  232.88   17.20
  -3  19   3  251.97   14.90
   3  19  -3  256.07   16.90
  -2 -19   3  176.18   13.40
  -2 -19   3  196.58   10.90
   2 -19  -3  165.18   10.40
   2 -19  -3  161.28   12.00
   2  19  -3  161.98   12.80
  -2  19   3  183.58   11.80
  -2  19   3  180.08   13.80
   2  19  -3  195.58   14.00
   1 -19  -3  292.77   14.80
  -1 -19   3  278.17   18.00
   1 -19  -3  235.78   16.80
  -1 -19   3  298.37   14.20
  -1  19   3  265.27   16.40
   1  19  -3  235.88   18.20
  -1  19   3  231.98   17.60
   1  19  -3  254.77   16.30
   0 -19  -3  205.08   16.30
   0 -19   3  251.67   17.30
   0 -19   3  262.47   13.10
   0 -19  -3  259.87   14.20
   0  19  -3  261.17   15.00
   0  19  -3  252.87   18.80
   0  19   3  279.97   16.30
   0  19   3  247.18   16.90
   0  19  -3  284.17   13.80
   1 -19   3   63.49    8.20
  -1 -19  -3   51.99    4.90
   1 -19   3   70.89    4.60
  -1 -19  -3   69.99    9.00
   1  19   3   86.79    9.60
  -1  19  -3   69.49   10.50
   1  19   3   79.69    8.90
  -1  19  -3   59.99    4.70
   2 -19   3    3.10    1.80
   2 -19   3    4.40    1.50
  -2 -19  -3    3.70    2.30
  -2 -19  -3    2.90    1.40
   2  19   3    2.10    1.30
  -2  19  -3    8.90    3.80
   2  19   3    4.30    1.90
  -2  19  -3    3.90    1.40
   2  19   3    4.90    2.90
  -3 -19  -3   58.49    9.00
   3 -19   3   43.60    6.70
  -3 -19  -3   41.40    5.70
   3 -19   3   41.80    4.90
  -3  19  -3   34.50    7.80
   3  19   3   36.40    7.30
  -3  19  -3   60.79    4.70
   3  19   3   40.70    5.30
  -4 -19  -3   22.60    4.60
   4 -19   3   22.90    4.00
  -4 -19  -3   29.20    6.40
  -4  19  -3   22.00    3.70
  -4  19  -3   18.10    6.00
   4  19   3   16.80    6.20
   5 -19   3   63.29    7.10
  -5 -19  -3   80.99    9.90
  -5  19  -3   64.19   11.70
   5  19   3   61.99   11.50
  -5 -20   3   73.19    9.50
   5 -20  -3   69.59    7.70
  -5  20   3  100.29   14.10
   5  20  -3   81.09   13.10
  -4 -20   3   96.69   10.30
   4 -20  -3   77.09    6.60
  -4  20   3   75.69   11.40
  -4  20   3   80.09    7.20
   4  20  -3   79.89   10.70
   4  20  -3   99.29   13.10
   3 -20  -3   11.10    2.70
  -3 -20   3   10.70    2.60
  -3 -20   3   11.30    3.70
   3  20  -3    8.10    3.60
  -3  20   3   10.60    4.30
  -3  20   3   14.80    3.30
   3  20  -3   19.20    5.10
  -2 -20   3    6.80    1.80
   2 -20  -3    7.00    2.00
   2 -20  -3    3.00    2.00
  -2 -20   3    2.80    2.40
  -2  20   3    3.40    1.80
  -2  20   3   -0.90    1.90
   2  20  -3    2.50    2.20
   2  20  -3    0.90    1.80
  -1 -20   3   82.69   10.00
   1 -20  -3   84.39    9.50
   1 -20  -3   96.49    6.30
  -1 -20   3   90.39    5.70
   1  20  -3   68.09   10.50
   1  20  -3   87.99    9.30
  -1  20   3   79.09   10.70
  -1  20   3   87.59    9.10
   0 -20   3  124.09    6.70
   0 -20  -3  109.99   10.10
   0 -20  -3  127.29    7.90
   0 -20   3  124.19   10.70
   0  20  -3  120.69    7.20
   0  20   3  130.39   10.80
   0  20  -3   94.79   12.80
   0  20  -3  118.99    8.50
   0  20   3  120.29    9.40
   1 -20   3  316.97   15.70
  -1 -20  -3  273.67   16.20
   1 -20   3  289.47   19.30
  -1 -20  -3  259.47   19.20
   1  20   3  337.97   19.50
  -1  20  -3  352.26   22.40
  -1  20  -3  263.57   15.50
   1  20   3  338.27   19.10
   2 -20   3  319.27   19.50
  -2 -20  -3  271.87   19.80
   2 -20   3  287.67   15.70
  -2  20  -3  309.47   15.80
   2  20   3  309.97   19.90
  -2  20  -3  292.77   21.20
   2  20   3  263.37   16.40
  -3 -20  -3  200.08   15.70
   3 -20   3  194.88   11.50
   3 -20   3  180.98   13.80
  -3 -20  -3  186.38   12.40
  -3  20  -3  192.38   11.30
  -3  20  -3  159.78   18.30
   3  20   3  194.68   15.70
  -4 -20  -3  101.49    8.90
   4 -20   3   93.59    7.50
  -4 -20  -3  118.59   14.20
   4  20   3   90.29   13.30
  -4  20  -3  100.59   13.70
  -4  20  -3  103.59    7.60
  -5 -20  -3   29.20    5.60
   5 -20   3   14.80    3.70
   5  20   3   15.60    6.90
  -5  20  -3   18.50    6.60
   5 -21  -3   16.80    3.70
  -5 -21   3   24.20    5.40
  -5  21   3   11.90    5.60
   5  21  -3   28.80    7.90
  -4 -21   3  100.89   10.20
   4 -21  -3   57.59    6.70
  -4 -21   3   58.29    9.10
   4  21  -3   81.79   10.80
  -4  21   3   85.69    8.90
  -4  21   3   87.49   12.90
   4  21  -3   80.79   12.10
   3 -21  -3  142.39   10.10
  -3 -21   3  168.58   13.80
  -3 -21   3  171.18   11.30
  -3  21   3  174.08   11.70
   3  21  -3  167.08   14.10
  -3  21   3  193.08   15.40
   3  21  -3  173.98   13.70
   2 -21  -3  356.16   21.90
  -2 -21   3  404.36   23.80
  -2 -21   3  385.36   19.80
   2 -21  -3  374.76   19.60
   2  21  -3  331.87   22.30
  -2  21   3  371.46   21.50
  -2  21   3  344.67   23.90
   2  21  -3  332.77   23.00
  -1 -21   3  342.17   22.30
  -1 -21   3  367.16   18.30
   1 -21  -3  359.26   22.00
   1 -21  -3  404.46   19.10
  -1  21   3  311.67   22.50
  -1  21   3  336.07   20.70
   1  21  -3  329.37   23.30
   1  21  -3  330.97   20.70
   0 -21  -3  188.78   10.60
   0 -21  -3  158.48   13.10
   0 -21   3  171.88   13.60
   0 -21   3  181.88    9.40
   0  21  -3  153.78   17.00
   0  21   3  196.48   14.00
   0  21   3  164.08   12.10
   0  21  -3  170.48   11.30
   1 -21   3   22.10    5.10
  -1 -21  -3   27.60    5.80
   1 -21   3   29.90    3.50
  -1 -21  -3   41.30    4.80
  -1  21  -3   37.00    3.90
   1  21   3   36.50    5.90
   1  21   3   34.40    5.90
  -1  21  -3   46.60    8.90
   2 -21   3    2.20    2.30
  -2 -21  -3    2.00    2.40
   2 -21   3    2.20    1.20
   2  21   3    3.60    1.50
   2  21   3    1.00    2.00
  -2  21  -3    2.50    1.20
  -2  21  -3   -2.20    2.00
   3 -21   3   19.60    3.40
  -3 -21  -3   14.70    4.90
   3 -21   3   11.00    4.00
  -3  21  -3   20.60    3.00
   3  21   3   25.50    6.30
  -3  21  -3   12.30    5.00
   4 -21   3   61.09    6.80
  -4 -21  -3   90.59   12.70
  -4 -21  -3   57.49   10.60
   4  21   3   64.29   11.50
  -4  21  -3   74.89   12.10
  -5  21  -3   73.19   12.30
  -5 -22   3   93.19   11.40
   5  22  -3   58.19   16.20
  -4 -22   3   70.99   10.30
  -4 -22   3   93.89    9.80
   4 -22  -3   70.79    7.40
   4  22  -3   52.39    9.00
  -4  22   3   88.49    7.50
  -4  22   3   54.79   10.60
   4  22  -3   82.49   12.20
   3 -22  -3   35.30    4.80
  -3 -22   3   46.90    7.90
  -3 -22   3   50.69    6.10
   3  22  -3   47.10    8.00
  -3  22   3   40.40    8.30
   3  22  -3   37.40    7.40
  -3  22   3   43.40    6.30
   2 -22  -3    4.90    1.60
  -2 -22   3    2.10    2.30
   2 -22  -3    5.60    2.30
  -2 -22   3    2.90    1.40
  -2  22   3    2.10    1.80
   2  22  -3    2.30    2.30
  -2  22   3    0.30    2.20
   2  22  -3    8.20    3.10
   1 -22  -3   90.99    6.20
   1 -22  -3   80.39    9.60
  -1 -22   3   76.89    9.80
  -1 -22   3   79.89    5.50
   1  22  -3   69.79   10.80
  -1  22   3   81.39    9.00
  -1  22   3   83.39   10.90
   1  22  -3   79.69    9.00
   0 -22  -3  207.58   15.80
   0 -22   3  215.88   16.10
   0 -22  -3  222.48   12.70
   0 -22   3  224.48   11.70
   0  22   3  229.08   16.30
   0  22   3  219.48   14.60
   0  22  -3  225.98   17.80
   1 -22   3  294.57   20.30
   1 -22   3  293.27   16.10
  -1 -22  -3  304.57   16.90
  -1 -22  -3  263.57   20.00
   1  22   3  330.97   19.80
  -1  22  -3  314.07   16.10
   1  22   3  324.77   20.10
   2 -22   3  251.87   18.20
   2 -22   3  260.07   14.60
  -2 -22  -3  214.78   18.30
  -2  22  -3  257.17   20.20
   2  22   3  244.68   15.10
   2  22   3  291.47   19.00
  -2  22  -3  292.17   14.70
   3 -22   3  150.68    9.80
   3 -22   3  142.89   12.40
  -3 -22  -3  151.58   14.00
   3  22   3  168.48   17.60
  -3  22  -3  142.29   17.00
   4 -22   3   96.49    7.60
  -4 -22  -3   98.09   13.50
  -4  22  -3   73.39   12.60
   4  22   3  102.09   14.50
  -4 -23   3  106.79   12.50
  -4 -23   3  121.59    9.50
   4 -23  -3   80.89    7.20
   4  23  -3   82.89   11.40
  -4  23   3  101.09   14.60
   4  23  -3   97.99   13.70
  -3 -23   3  218.08   13.30
  -3 -23   3  203.08   16.00
   3 -23  -3  181.68   12.10
   3  23  -3  184.08   15.60
   3  23  -3  199.98   16.20
  -3  23   3  232.58   14.50
  -3  23   3  197.78   20.80
   2 -23  -3  251.37   14.40
  -2 -23   3  263.37   18.40
  -2 -23   3  262.47   14.60
   2 -23  -3  264.57   17.20
   2  23  -3  237.98   18.20
   2  23  -3  234.58   17.30
  -2  23   3  246.28   16.40
  -2  23   3  240.58   19.50
  -1 -23   3  209.98   11.60
  -1 -23   3  204.78   15.60
   1 -23  -3  221.58   12.30
   1 -23  -3  193.98   14.90
   1  23  -3  214.38   14.30
  -1  23   3  194.78   16.10
  -1  23   3  194.58   13.90
   1  23  -3  225.88   17.20
   0 -23  -3  204.38   12.00
   0 -23   3  204.48   10.90
   0 -23   3  213.78   15.70
   0 -23  -3  199.08   15.30
   0  23   3  237.08   16.30
   0  23   3  183.38   13.70
   0  23  -3  200.48   17.00
  -1 -23  -3  101.99   12.20
   1 -23   3   91.79   11.70
  -1 -23  -3  104.19    7.50
   1 -23   3  113.49    6.90
  -1  23  -3   88.69   12.90
   1  23   3  130.99   13.20
  -1  23  -3  105.69    6.80
   1  23   3  109.29   12.00
  -2 -23  -3    3.30    2.80
   2 -23   3    2.60    2.20
   2 -23   3    0.40    1.20
  -2  23  -3   -0.40    2.70
   2  23   3    0.80    1.80
  -2  23  -3    0.20    1.10
   3 -23   3   35.10    6.60
   3 -23   3   40.10    5.00
  -3 -23  -3   28.20    7.30
   3  23   3   37.90    7.90
  -3  23  -3   32.40    8.20
   4 -23   3   81.29    7.10
  -4 -23  -3   83.59   12.30
   4  23   3   77.49   12.60
  -4  23  -3   85.09   13.40
   4 -24  -3   44.60    5.80
  -4 -24   3   59.29    9.00
  -4 -24   3   65.19    7.90
   4  24  -3   47.80    9.40
   4  24  -3   47.40    8.40
  -4  24   3   48.70   10.90
   3 -24  -3   24.90    3.90
  -3 -24   3   25.50    6.10
  -3 -24   3   34.20    5.10
  -3  24   3   18.60    6.20
   3  24  -3   22.30    5.90
  -3  24   3   32.90    5.70
   3  24  -3   21.20    5.80
   2 -24  -3    5.00    1.80
  -2 -24   3    2.40    2.20
   2 -24  -3    4.40    2.50
  -2 -24   3    1.90    1.20
  -2  24   3    1.40    2.80
   2  24  -3   -1.80    1.90
  -2  24   3    4.70    2.50
   2  24  -3    6.60    3.50
   1 -24  -3   52.19    7.90
  -1 -24   3   53.59    8.30
  -1 -24   3   58.39    4.50
   1 -24  -3   65.59    5.20
   1  24  -3   50.09    9.00
   1  24  -3   71.49    8.40
  -1  24   3   45.40    8.60
  -1  24   3   70.69    8.60
   0 -24   3  162.68    8.90
   0 -24  -3  176.78   13.90
   0 -24  -3  172.08   10.10
   0 -24   3  139.49   12.80
   0  24   3  140.89   15.20
   0  24   3  150.18   11.80
   0  24  -3  160.38   18.40
  -1 -24  -3  209.78   17.40
   1 -24   3  252.97   17.90
  -1 -24  -3  254.37   14.30
   1 -24   3  238.28   13.10
  -1  24  -3  243.18   13.10
  -1  24  -3  240.78   19.40
   1  24   3  233.18   16.60
   1  24   3  230.88   16.90
   2 -24   3  230.68   16.60
   2 -24   3  183.48   12.20
  -2 -24  -3  187.48   16.40
   2  24   3  240.58   16.90
  -2  24  -3  220.48   21.80
   3 -24   3  165.28   11.10
   3 -24   3  191.08   14.70
  -3 -24  -3  116.59   15.80
  -3  24  -3  168.48   19.30
   3  24   3  180.08   15.50
   4 -24   3   98.39    8.30
  -4 -24  -3   86.29   13.10
  -4  24  -3   95.79   14.50
   4  24   3  100.69   14.40
  -4 -25   3   67.19    8.20
   4 -25  -3   53.09    6.50
  -4 -25   3   75.29   10.60
  -4  25   3   56.79   12.00
   4  25  -3   68.49   11.30
   4  25  -3   52.59    9.10
  -3 -25   3  111.09   12.90
   3 -25  -3   85.09    7.30
  -3 -25   3  106.59    8.30
  -3  25   3  109.09    9.40
  -3  25   3   94.09   14.50
   3  25  -3  118.89   14.20
   3  25  -3   86.99   11.90
  -2 -25   3  286.87   16.20
   2 -25  -3  257.57   18.60
  -2 -25   3  328.97   21.20
   2 -25  -3  265.97   15.90
  -2  25   3  319.57   19.00
   2  25  -3  272.37   20.40
   2  25  -3  292.97   19.80
  -2  25   3  275.47   22.00
   1 -25  -3  294.87   20.50
  -1 -25   3  315.87   16.50
  -1 -25   3  318.17   21.40
   1 -25  -3  291.67   16.80
  -1  25   3  278.07   21.40
   1  25  -3  305.97   22.40
   1  25  -3  352.66   23.80
  -1  25   3  317.37   19.50
   0 -25   3   88.09    5.60
   0 -25   3   65.59    9.90
   0 -25  -3   92.39    6.70
   0 -25  -3   98.09   11.70
   0  25  -3   92.79   13.10
   0  25   3  102.69   12.70
   0  25   3   92.59   10.10
   1 -25   3   28.40    6.40
  -1 -25  -3   40.70    4.90
  -1 -25  -3   39.10    7.40
   1  25   3   38.10    6.80
  -1  25  -3   32.50    8.10
   1  25   3   37.30    6.40
  -2 -25  -3    1.40    2.40
   2 -25   3    1.20    2.30
   2 -25   3    1.80    1.70
  -2  25  -3   10.10    4.60
   2  25   3    2.50    2.70
   3 -25   3    1.80    2.30
   3 -25   3    2.60    1.60
  -3 -25  -3   -0.20    2.80
  -3  25  -3    1.20    2.80
   3  25   3   -0.80    2.60
   4 -25   3   61.19    7.20
  -4 -25  -3   33.10    8.10
   4  25   3   67.09   12.40
  -4  25  -3   39.60    9.40
   4 -26  -3   44.10    8.20
  -4 -26   3   64.09    7.90
  -4 -26   3   55.39    9.10
   4  26  -3   55.69    9.80
  -4  26   3   33.40   14.90
   4  26  -3   32.30    8.60
  -3 -26   3   18.80    5.20
   3 -26  -3   20.90    3.70
  -3 -26   3   18.80    3.90
  -3  26   3   10.00    5.50
   3  26  -3   26.50    6.90
  -3  26   3   16.50    4.60
   3  26  -3   25.60    7.00
  -2 -26   3    4.40    3.10
   2 -26  -3    4.20    1.60
  -2 -26   3    1.20    1.10
   2 -26  -3    7.70    2.80
  -2  26   3    6.70    2.90
   2  26  -3    5.30    2.90
   2  26  -3    5.10    3.30
  -2  26   3    3.30    3.80
  -1 -26   3   54.99    8.80
  -1 -26   3   63.29    4.90
   1 -26  -3   67.39    5.40
   1 -26  -3   68.69    9.30
  -1  26   3   65.09    8.50
   1  26  -3   56.09   10.00
  -1  26   3   53.89    9.50
   0 -26  -3   97.59   12.20
   0 -26   3   81.99   11.10
   0 -26  -3  119.19    7.70
   0  26   3  106.99   11.50
   0  26   3   98.09   12.70
   0  26  -3  111.49   15.10
  -1 -26  -3  219.18   17.30
   1 -26   3  218.28   16.80
  -1 -26  -3  213.88   12.90
  -1  26  -3  181.38   20.30
   1  26   3  210.88   15.60
   1  26   3  208.88   15.90
  -2 -26  -3  155.48   14.50
   2 -26   3  131.39   12.50
   2 -26   3  147.19    9.50
  -2  26  -3  122.69   16.40
   2  26   3  148.49   15.60
   3 -26   3  290.37   19.20
   3 -26   3  218.58   14.60
  -3 -26  -3  188.88   18.60
  -3  26  -3  231.48   23.90
   3  26   3  286.97   20.50
   4 -26   3   41.00    6.70
  -4 -26  -3   33.60    9.80
  -4 -27   3   51.99    6.80
  -4 -27   3   56.49    9.30
   4  27  -3   57.99   10.40
  -3 -27   3  175.38   11.50
  -3 -27   3  181.58   15.10
   3 -27  -3  138.69   10.30
   3  27  -3  167.28   17.80
   3  27  -3  141.09   16.60
  -3  27   3  143.79   19.10
   2 -27  -3  167.88   13.80
  -2 -27   3  179.78   11.60
  -2 -27   3  207.68   16.10
   2 -27  -3  174.08   11.30
  -2  27   3  162.38   18.90
   2  27  -3  178.58   18.60
  -2  27   3  189.78   13.70
   2  27  -3  190.88   15.00
   1 -27  -3  204.28   15.40
   1 -27  -3  189.58   11.60
  -1 -27   3  181.28   15.40
  -1  27   3  172.28   18.30
   1  27  -3  144.59   18.00
  -1  27   3  214.18   14.30
   0 -27  -3  176.68   10.90
   0 -27  -3  166.68   14.50
   0 -27   3  174.38   14.80
   0  27   3  167.18   13.00
   0  27   3  206.98   15.80
   0  27  -3  139.59   17.20
  -1 -27  -3   42.60    8.20
   1 -27   3   28.10    6.10
  -1  27  -3   21.40    6.80
   1  27   3   32.20    6.40
   2 -27   3    7.50    2.10
   2 -27   3    7.10    3.50
  -2 -27  -3    6.60    3.70
  -2  27  -3    4.30    4.00
   2  27   3    4.60    3.70
   3 -27   3   24.60    5.40
   3 -27   3   26.60    4.70
  -3 -27  -3   23.70    7.20
   3  27   3   39.00    8.30
  -3  27  -3   26.70    7.90
   3 -28  -3   20.80    3.80
  -3 -28   3   33.60    7.50
   3  28  -3   34.00    7.60
   3  28  -3   17.90    5.80
  -3  28   3   15.80    6.90
  -2 -28   3    7.80    4.20
   2 -28  -3    7.30    3.10
   2 -28  -3    7.40    2.20
  -2  28   3   -0.80    3.00
  -2  28   3    0.80    2.50
   2  28  -3    6.00    3.80
  -1 -28   3   25.20    5.90
   1 -28  -3   20.10    5.10
   1 -28  -3   18.00    3.20
  -1  28   3   15.70    4.00
   1  28  -3   12.00    4.90
  -1  28   3   23.70    6.30
   0 -28  -3  150.28   13.80
   0 -28  -3  157.58   10.20
   0 -28   3  150.98   14.00
   0  28   3  170.98   18.00
   0  28   3  174.78   12.90
   0  28  -3  144.19   17.60
   1 -28   3  187.48   15.60
  -1 -28  -3  185.18   16.10
  -1  28  -3  156.58   19.20
   1  28   3  188.38   14.70
   2 -28   3  287.47   21.30
  -2 -28  -3  334.57   23.70
  -2  28  -3  256.17   23.00
   2  28   3  321.97   22.20
   3 -28   3   87.09    7.30
  -3 -28  -3   87.69   13.60
   3  28   3   89.99   13.00
  -3  28  -3   51.09   11.00
   3 -29  -3  117.09    9.00
  -3 -29   3  129.79   15.00
   3  29  -3  131.69   15.90
  -3  29   3  132.79   18.80
   2 -29  -3  141.09   10.40
  -2 -29   3  191.98   15.80
   2  29  -3  188.28   19.00
  -2  29   3  169.88   19.40
  -2  29   3  166.18   13.60
  -1 -29   3  169.88   15.30
   1 -29  -3  200.08   15.30
   1 -29  -3  166.18   10.90
  -1  29   3  171.28   13.30
  -1  29   3  148.09   17.60
   1  29  -3  175.08   19.00
   0 -29   3  142.09   13.10
   0 -29  -3  128.89    9.00
   0 -29  -3  126.49   14.60
   0  29  -3  134.59   17.10
   0  29   3  110.19   14.20
   0  29   3  136.89   11.50
  -1 -29  -3   51.09    9.10
   1 -29   3   43.40    7.90
   1  29   3   72.69    9.70
  -1  29  -3   44.60    9.70
  -2 -29  -3    9.10    4.10
   2 -29   3    4.20    3.30
  -2  29  -3    8.30    4.60
   2  29   3    8.10    4.10
   3 -29   3   31.40    4.80
   3  30  -3   20.10    5.90
   2 -30  -3   10.50    2.60
  -2 -30   3    4.50    3.70
   2  30  -3   14.00    5.50
  -2  30   3    3.60    4.30
  -1 -30   3   45.60    8.40
   1 -30  -3   52.49    8.70
   1 -30  -3   59.29    6.00
   1  30  -3   52.79    9.70
  -1  30   3   48.70    9.70
  -1  30   3   45.10    7.20
   0 -30  -3  113.79   13.80
   0 -30   3   97.49   12.60
   0  30   3  125.29   13.30
   0  30   3  110.59   14.00
   0  30  -3   89.49   14.00
  -1 -30  -3  169.18   15.80
   1 -30   3  176.38   15.60
  -1  30  -3  144.69   18.50
   1  30   3  192.18   14.90
  -2 -30  -3  154.78   17.80
   2 -30   3  132.99   15.20
  -2  30  -3  140.19   18.60
   2  30   3  151.68   16.60
  -2 -31   3  133.89   17.00
   2 -31  -3  118.89    8.80
   2  31  -3  111.29   14.50
  -2  31   3  115.79   16.30
   1 -31  -3  148.49   13.00
   1 -31  -3  103.09    8.30
  -1 -31   3  107.69   13.80
  -1  31   3  104.49   14.90
   1  31  -3  123.19   15.80
  -1  31   3  149.09   11.60
   0 -31  -3  108.79   13.60
   0 -31   3   78.29   11.70
   0  31   3  123.29   14.50
   0  31  -3   59.89   11.40
   0  31   3   89.29   11.00
  -1 -31  -3   47.10    9.00
   1 -31   3   39.60    7.80
  -1  31  -3   29.20    8.40
   1  31   3   43.30    7.60
   2 -31   3   10.50    4.40
   2  31   3    5.70    3.80
   2 -32  -3    6.30    2.60
  -1 -32   3   15.50    7.70
   1 -32  -3   14.60    4.70
   1  32  -3   16.20    6.10
  -1  32   3   23.20    6.60
   0 -32  -3   55.59    9.20
   0 -32   3   59.99   10.20
   0  32  -3   43.90    9.80
   0  32   3   59.39    8.60
  -1 -32  -3  102.89   18.50
   1 -32   3  108.29   14.00
   1  32   3  117.19   13.50
   1 -33  -3  136.89   16.10
  -1  33   3  115.89   17.50
   0  33   3   61.79    8.90
  -6   0   4   37.40    6.10
   6   0  -4   50.79    8.70
  -6   0   4   38.80    6.80
  -5   0   4   55.59    6.80
   5   0  -4   43.10    4.90
   5   0  -4   50.79    7.90
  -5   0   4   46.20    6.70
   4   0  -4  317.87   18.30
   4   0  -4  378.96   21.50
  -4   0   4  371.96   19.60
  -4   0   4  364.36   20.40
  -3   0   4  379.76   20.00
   3   0  -4  346.57   18.20
  -3   0   4  366.26   19.00
   3   0  -4  369.26   20.60
   2   0  -4 3876.51  172.38
   2   0  -4 3509.35  174.08
  -2   0   4 3760.02  172.68
   2   0  -4 3618.74  174.18
   1   0  -4  322.97   16.30
   1   0  -4  317.17   17.00
   1   0  -4  318.97   17.40
   1   0  -4  331.97   17.30
   1   0  -4  380.76   16.60
   0   0  -4  477.85   24.10
   0   0  -4  479.95   25.00
   0   0  -4  517.65   24.00
   0   0  -4  498.35   24.30
   0   0  -4  503.65   24.20
  -1   0  -4  184.58    9.80
  -1   0  -4  192.48   10.50
   1   0   4  200.18   10.60
  -1   0  -4  178.28   11.20
   1   0   4  210.58   10.40
   2   0   4    0.00    0.70
   2   0   4    1.00    0.80
  -2   0  -4    0.20    0.60
  -2   0  -4    0.60    0.90
  -3   0  -4   71.89    5.60
   3   0   4   75.89    5.80
  -3   0  -4   71.29    5.90
  -3   0  -4   72.59    6.40
   3   0   4   80.99    6.10
   4   0   4  484.25   26.20
  -4   0  -4  469.95   26.10
   4   0   4  453.25   25.10
  -4   0  -4  487.25   26.20
   5   0   4  236.08   15.70
  -5   0  -4  247.78   15.90
   5   0   4  215.28   14.10
   6   0   4  153.28   11.10
  -6   0  -4  161.28   12.80
  -6  -1   4   92.49   10.50
  -6  -1   4  116.59    9.60
   6  -1  -4  111.59   13.40
   6   1  -4  134.39   14.70
  -6   1   4   98.49    9.10
  -6   1   4  102.39   11.20
  -5  -1   4  155.58   11.00
   5  -1  -4  180.08   13.10
   5  -1  -4  138.19    9.50
  -5  -1   4  147.59   11.30
  -5   1   4  170.18   11.20
   5   1  -4  180.48   13.20
  -5   1   4  176.58   12.00
   5   1  -4  135.29   10.10
   4  -1  -4   92.89    8.10
   4  -1  -4   85.39    6.00
  -4  -1   4   91.49    6.90
  -4  -1   4   92.39    7.40
   4   1  -4   91.19    5.90
  -4   1   4   83.09    6.60
  -4   1   4   86.09    7.40
   4   1  -4  103.09   10.70
   3  -1  -4   35.60    5.10
   3  -1  -4   34.10    3.00
  -3  -1   4   37.70    4.20
   3   1  -4   31.10    5.10
  -3   1   4   37.10    4.00
   3   1  -4   42.90    3.00
  -3   1   4   37.70    4.90
  -2  -1   4  195.18   10.40
   2  -1  -4  197.38   11.70
  -2  -1   4  171.58    9.80
   2  -1  -4  215.28   10.20
   2   1  -4  188.48   11.60
  -2   1   4  191.38   10.30
   2   1  -4  215.08   10.00
   1  -1  -4  542.25   26.80
   1  -1  -4  544.55   27.00
   1  -1  -4  543.75   26.10
   1  -1  -4  537.15   27.10
   1   1  -4  556.14   27.00
   1   1  -4  524.35   25.90
   1   1  -4  558.64   27.30
   0  -1  -4 1170.38   57.39
   0  -1  -4 1153.88   56.39
   0  -1  -4 1128.49   56.39
   0  -1  -4 1228.98   56.29
   0   1  -4 1202.58   57.39
   0   1  -4 1170.78   56.29
   0   1  -4 1249.38   56.39
   0   1  -4 1231.08   56.79
   1  -1   4 1283.37   58.59
  -1  -1  -4 1217.78   59.99
  -1  -1  -4 1221.38   58.89
   1  -1   4 1247.48   58.99
  -1   1  -4 1248.88   58.99
   1   1   4 1225.48   58.99
  -1   1  -4 1205.78   58.59
   1   1   4 1315.87   59.09
  -1   1  -4 1161.58   59.79
   2  -1   4 1062.39   50.19
  -2  -1  -4 1026.60   50.69
   2  -1   4 1033.90   50.59
  -2  -1  -4 1051.39   51.69
  -2   1  -4 1008.50   50.69
   2   1   4 1054.09   50.59
   2   1   4 1063.99   50.59
  -2   1  -4 1063.49   50.29
  -2   1  -4 1017.20   51.39
  -3  -1  -4  582.94   30.20
  -3  -1  -4  581.74   29.50
   3  -1   4  581.34   29.20
   3  -1   4  577.84   29.00
   3   1   4  559.24   29.30
  -3   1  -4  546.55   29.70
  -3   1  -4  516.95   28.80
  -3   1  -4  564.04   29.40
   3   1   4  567.64   29.00
  -4  -1  -4   97.19    8.10
   4  -1   4  107.69    7.70
   4  -1   4  101.39    8.10
  -4  -1  -4  100.59    8.30
   4   1   4  105.89    7.70
  -4   1  -4  106.09    8.30
  -4   1  -4  102.59    8.20
   4   1   4  108.39    8.50
   5  -1   4   11.80    2.80
  -5  -1  -4    9.90    3.50
   5  -1   4   10.90    3.50
  -5   1  -4    8.50    3.00
   5   1   4   13.70    3.00
   5   1   4    8.20    3.10
  -6  -1  -4   13.80    3.90
   6  -1   4   13.80    3.20
   6   1   4    7.80    2.70
  -6   1  -4    5.40    2.90
  -6  -2   4   15.50    4.10
  -6  -2   4    9.10    3.00
   6  -2  -4   15.50    4.90
   6   2  -4   12.50    4.60
  -6   2   4    7.40    2.70
  -6   2   4   11.10    3.30
   5  -2  -4  130.59    9.30
  -5  -2   4  159.78   11.00
   5  -2  -4  175.48   12.70
  -5  -2   4  137.69   10.90
  -5   2   4  163.38   11.60
  -5   2   4  146.79   10.60
   5   2  -4  155.78   12.50
  -4  -2   4  298.17   17.60
   4  -2  -4  329.97   19.40
  -4  -2   4  343.67   18.70
   4  -2  -4  284.87   16.60
  -4   2   4  334.57   17.70
  -4   2   4  332.77   18.80
   4   2  -4  296.97   16.20
   4   2  -4  318.67   19.50
  -3  -2   4  898.91   44.70
   3  -2  -4  844.42   44.00
   3  -2  -4  978.90   46.60
   3   2  -4  935.71   43.70
  -3   2   4  951.10   45.90
  -3   2   4  894.91   44.50
   3   2  -4  932.51   46.60
   3   2  -4  917.31   46.30
   2  -2  -4  393.66   18.50
  -2  -2   4  387.86   18.70
  -2  -2   4  346.97   18.30
   2  -2  -4  382.16   20.10
   2   2  -4  379.76   20.20
  -2   2   4  356.56   18.50
  -2   2   4  365.06   19.60
   2   2  -4  387.16   18.10
   2   2  -4  365.26   20.10
   1  -2  -4 1162.68   52.09
   1  -2  -4 1070.69   52.69
   1  -2  -4 1078.69   52.99
  -1  -2   4 1101.39   52.49
   1  -2  -4 1098.49   52.99
   1   2  -4 1098.69   52.89
   1   2  -4 1113.89   53.39
   1   2  -4 1095.69   51.89
   0  -2  -4  434.06   22.10
   0  -2  -4  450.75   23.10
   0  -2   4  460.45   22.10
   0  -2  -4  469.45   21.90
   0  -2  -4  429.36   22.00
   0   2  -4  479.25   22.10
   0   2  -4  428.76   22.90
   0   2  -4  453.05   22.60
   0   2  -4  446.76   21.90
   0   2   4  464.95   22.20
  -1  -2  -4  213.38   12.40
   1  -2   4  216.48   10.80
   1  -2   4  217.58   11.50
  -1  -2  -4  212.38   11.40
  -1   2  -4  209.28   11.40
   1   2   4  205.28   11.50
  -1   2  -4  206.68   12.10
  -1   2  -4  207.48   11.40
   1   2   4  220.78   11.50
   2  -2   4   90.09    5.50
  -2  -2  -4   82.79    5.90
  -2  -2  -4   90.89    6.80
   2  -2   4   74.49    5.60
  -2   2  -4   85.69    5.90
   2   2   4   81.69    5.90
  -2   2  -4   77.79    5.80
  -2   2  -4   86.49    6.40
   2   2   4   89.49    5.90
  -3  -2  -4  320.97   19.10
   3  -2   4  345.37   18.10
   3  -2   4  323.17   18.00
  -3  -2  -4  356.96   18.70
  -3   2  -4  329.27   18.50
  -3   2  -4  323.47   18.70
   3   2   4  326.27   18.00
  -3   2  -4  316.57   18.30
   3   2   4  337.67   18.60
  -4  -2  -4  233.88   14.40
   4  -2   4  219.88   13.80
  -4  -2  -4  227.88   14.50
   4  -2   4  222.88   13.40
  -4   2  -4  232.88   14.20
   4   2   4  213.98   13.30
   4   2   4  224.18   14.40
  -4   2  -4  201.88   13.80
   5  -2   4  233.88   14.50
  -5  -2  -4  247.48   16.10
   5   2   4  227.18   16.00
   5   2   4  232.78   14.60
  -5   2  -4  236.28   15.70
   6  -2   4  140.29   10.10
  -6  -2  -4  119.89   12.90
   6   2   4  143.19   10.40
  -6   2  -4  129.59   11.30
   6  -3  -4  119.19   14.00
  -6  -3   4  117.99   12.20
  -6  -3   4  113.79   12.10
   6   3  -4  158.68   16.40
  -6   3   4  112.39   12.30
  -6   3   4  122.69   10.00
   5  -3  -4   97.69    7.70
   5  -3  -4  133.79   10.90
  -5  -3   4  114.49    9.20
  -5  -3   4  108.29    8.90
  -5   3   4  126.39    9.90
   5   3  -4  127.89   13.60
  -5   3   4  122.09    9.00
   4  -3  -4   75.09    8.90
  -4  -3   4   81.99    6.80
   4  -3  -4   77.19    5.70
  -4  -3   4   74.49    6.20
  -4   3   4   86.39    8.80
   4   3  -4   81.19    5.10
   4   3  -4   82.29    9.80
  -4   3   4   73.69    6.00
   3  -3  -4    0.40    1.00
  -3  -3   4    2.30    1.00
   3  -3  -4    3.30    1.10
  -3   3   4    1.00    1.00
   3   3  -4    3.60    1.90
   3   3  -4    2.10    1.30
  -3   3   4    1.90    0.80
   2  -3  -4   21.40    3.60
   2  -3  -4   25.60    2.10
  -2  -3   4   22.00    1.90
  -2  -3   4   24.40    2.80
  -2   3   4   16.60    2.80
  -2   3   4   21.90    2.40
   2   3  -4   20.20    3.50
   2   3  -4   20.70    1.60
   2   3  -4   20.00    3.30
  -1  -3   4  479.95   24.20
   1  -3  -4  499.15   24.80
   1  -3  -4  502.35   23.90
   1  -3  -4  492.95   24.50
  -1   3   4  523.05   23.40
   1   3  -4  497.75   24.60
   1   3  -4  461.85   23.90
   1   3  -4  496.05   25.10
   1   3  -4  487.25   23.50
  -1   3   4  479.55   24.40
   0  -3  -4  962.60   47.80
   0  -3  -4  969.80   46.40
   0  -3  -4  974.90   46.80
   0  -3   4 1006.30   46.80
   0   3  -4  953.00   47.30
   0   3  -4  965.50   46.50
   0   3   4 1005.00   47.00
   0   3  -4 1031.10   46.80
   0   3  -4  978.40   47.70
   1  -3   4 1489.85   71.29
  -1  -3  -4 1446.46   71.99
   1  -3   4 1622.64   71.29
  -1  -3  -4 1525.45   73.49
   1  -3   4 1523.75   72.19
   1   3   4 1571.24   72.69
   1   3   4 1494.95   72.19
  -1   3  -4 1474.65   72.09
  -1   3  -4 1529.35   72.59
  -1   3  -4 1530.85   73.09
  -2  -3  -4  767.82   38.10
   2  -3   4  775.42   38.00
  -2  -3  -4  771.52   39.30
   2  -3   4  792.62   37.30
  -2   3  -4  752.12   38.40
   2   3   4  790.62   38.40
  -2   3  -4  771.82   38.10
  -2   3  -4  761.22   38.70
   2   3   4  747.93   37.90
  -3  -3  -4  473.65   25.50
   3  -3   4  476.75   24.20
   3  -3   4  470.55   24.00
  -3  -3  -4  450.55   24.60
   3   3   4  467.65   24.20
  -3   3  -4  456.05   25.00
   3   3   4  460.95   24.80
  -3   3  -4  459.45   24.80
  -3   3  -4  433.46   24.40
  -4  -3  -4  177.08   12.30
   4  -3   4  179.08   11.20
   4  -3   4  177.38   11.50
  -4  -3  -4  182.78   12.20
  -4   3  -4  198.58   19.20
  -4   3  -4  185.68   11.80
  -4   3  -4  165.78   11.70
   4   3   4  164.28   12.10
   4   3   4  169.48   11.10
   5  -3   4   42.50    5.70
  -5  -3  -4   37.70    6.10
  -5   3  -4   35.50    5.90
   5   3   4   42.80    5.60
   5   3   4   31.30    5.90
  -6  -3  -4    2.10    2.20
   6  -3   4    1.80    1.50
  -6   3  -4   -0.90    1.60
   6   3   4    2.70    1.80
  -6  -4   4   13.60    3.90
  -6  -4   4   15.50    4.10
   6  -4  -4   13.40    4.80
  -6   4   4   20.50    4.10
   6   4  -4   27.00    6.50
  -6   4   4   13.30    4.10
   5  -4  -4  125.99   10.80
   5  -4  -4  134.09    8.70
  -5  -4   4  133.99    9.90
  -5  -4   4  112.79    9.40
  -5   4   4  110.79    9.00
  -5   4   4  126.29   10.20
   5   4  -4  118.99   13.20
   4  -4  -4  318.87   19.20
  -4  -4   4  293.77   17.60
   4  -4  -4  309.07   16.90
   4   4  -4  318.97   15.90
   4   4  -4  305.87   19.50
  -4   4   4  328.47   18.80
  -4   4   4  309.77   17.40
   3  -4  -4  664.53   34.10
   3  -4  -4  622.84   31.90
  -3  -4   4  659.63   32.60
  -3   4   4  646.84   32.20
  -3   4   4  679.33   33.70
   3   4  -4  637.14   34.30
   3   4  -4  638.24   31.00
   3   4  -4  664.43   34.00
  -2  -4   4  710.83   32.50
   2  -4  -4  650.63   32.20
   2  -4  -4  692.73   33.90
  -2  -4   4  655.53   32.30
  -2   4   4  673.63   32.10
   2   4  -4  654.03   33.90
   2   4  -4  669.43   33.90
   2   4  -4  633.34   31.40
  -2   4   4  662.03   33.40
   1  -4  -4  830.32   41.30
   1  -4  -4  947.41   40.80
   1  -4  -4  851.61   41.50
  -1  -4   4  824.82   40.90
   1   4  -4  812.52   41.80
   1   4  -4  845.42   40.30
   1   4  -4  802.82   41.30
  -1   4   4  904.11   40.10
  -1   4   4  843.42   41.20
   0  -4  -4  257.07   13.20
   0  -4  -4  246.28   12.70
   0  -4  -4  265.27   14.30
   0  -4   4  263.37   13.10
   0   4  -4  269.27   13.20
   0   4   4  256.97   12.90
   0   4  -4  247.58   12.80
   0   4   4  267.57   13.50
   0   4  -4  253.57   13.90
   1  -4   4   86.69    5.50
  -1  -4  -4   83.99    5.30
  -1  -4  -4   88.79    6.50
  -1   4  -4   87.89    5.50
   1   4   4   81.09    5.90
   1   4   4   92.89    5.60
  -1   4  -4   77.69    5.90
  -1   4  -4   86.19    6.10
   2  -4   4   22.90    2.50
   2  -4   4   18.90    2.90
  -2  -4  -4   18.90    2.90
  -2  -4  -4   26.30    4.20
  -2   4  -4   23.60    4.00
   2   4   4   20.20    3.30
   2   4   4   27.30    3.40
  -2   4  -4   20.60    3.40
  -2   4  -4   18.50    2.80
  -3  -4  -4  196.58   12.00
   3  -4   4  197.18   11.20
   3  -4   4  190.48   11.50
  -3  -4  -4  199.38   12.80
  -3   4  -4  180.58   11.90
   3   4   4  194.88   12.30
  -3   4  -4  187.58   11.80
   3   4   4  193.08   11.60
  -3   4  -4  190.38   12.60
  -4  -4  -4  256.97   16.30
   4  -4   4  266.97   15.20
   4  -4   4  257.77   15.00
  -4  -4  -4  254.57   15.90
   4   4   4  234.78   14.80
   4   4   4  265.67   16.40
  -4   4  -4  252.07   15.70
  -4   4  -4  256.17   16.30
  -5  -4  -4  290.87   17.80
   5  -4   4  255.77   15.80
   5   4   4  263.87   16.00
   5   4   4  236.78   17.30
  -5   4  -4  277.87   17.30
   6  -4   4  119.69    9.40
  -6  -4  -4  131.39   11.40
  -6   4  -4  116.99   10.60
   6   4   4  123.19    9.60
   6  -5  -4  110.29    8.50
  -6  -5   4  121.79   10.60
   6  -5  -4  148.49   15.10
  -6  -5   4  120.39   10.10
   6   5  -4  121.39   14.40
  -6   5   4  118.49    9.90
  -6   5   4  136.89   13.60
  -5  -5   4  106.79    8.80
   5  -5  -4  102.69    7.60
  -5  -5   4  120.69    9.20
   5  -5  -4  120.29   12.90
   5   5  -4  108.49   12.30
  -5   5   4  122.99    9.80
  -5   5   4   89.69    8.00
   4  -5  -4   89.99    6.60
   4  -5  -4   94.99    8.40
  -4  -5   4   94.99    7.40
   4   5  -4  119.09    9.50
   4   5  -4  105.29   10.50
  -4   5   4   92.89    7.00
  -4   5   4  100.39   10.10
  -3  -5   4    9.40    2.00
   3  -5  -4    8.50    2.60
   3  -5  -4   10.90    2.00
  -3  -5   4   10.00    2.20
  -3   5   4    8.00    2.30
   3   5  -4   10.60    1.20
  -3   5   4   11.20    2.10
   3   5  -4   10.50    2.60
   3   5  -4   10.90    3.00
   2  -5  -4   35.00    3.10
  -2  -5   4   41.60    3.20
  -2  -5   4   44.30    3.40
   2  -5  -4   46.90    5.30
  -2   5   4   50.09    4.90
  -2   5   4   43.00    3.00
   2   5  -4   50.29    5.70
   2   5  -4   44.70    5.20
   1  -5  -4  544.35   28.30
   1  -5  -4  552.74   28.20
  -1  -5   4  607.34   27.00
  -1  -5   4  559.84   27.80
  -1   5   4  563.94   28.10
  -1   5   4  585.54   26.80
   1   5  -4  551.04   28.80
   1   5  -4  561.24   28.30
   0  -5  -4 1241.28   58.99
   0  -5  -4 1250.17   60.09
   0  -5   4 1249.28   58.69
   0  -5  -4 1176.08   58.29
   0  -5   4 1263.97   59.49
   0   5   4 1258.87   59.39
   0   5  -4 1245.48   59.99
   0   5  -4 1208.18   58.39
   0   5   4 1243.88   58.69
   0   5  -4 1298.57   58.89
  -1  -5  -4  830.52   40.40
   1  -5   4  843.82   40.50
  -1  -5  -4  853.31   42.00
  -1   5  -4  832.32   40.40
  -1   5  -4  904.61   42.00
   1   5   4  769.02   41.10
   2  -5   4  901.11   43.50
  -2  -5  -4  904.01   45.00
  -2  -5  -4  860.61   43.60
   2   5   4  894.71   43.50
  -2   5  -4  884.21   43.60
  -2   5  -4  929.51   44.30
  -2   5  -4  817.42   44.50
   2   5   4  916.21   44.40
   3  -5   4  368.76   19.70
  -3  -5  -4  367.76   21.20
  -3  -5  -4  380.96   20.40
   3  -5   4  370.06   19.10
   3   5   4  374.56   19.80
  -3   5  -4  338.07   20.90
  -3   5  -4  354.76   20.00
   3   5   4  369.86   20.80
   4  -5   4  197.78   12.20
  -4  -5  -4  187.88   13.40
  -4  -5  -4  211.48   13.50
   4  -5   4  188.48   12.10
   4  -5   4  201.78   12.20
   4   5   4  199.78   13.70
  -4   5  -4  198.28   13.00
   4   5   4  188.08   12.20
  -4   5  -4  224.68   14.40
   5  -5   4    7.60    2.40
  -5  -5  -4    5.10    2.50
   5   5   4    8.20    2.40
   5   5   4    7.90    3.00
  -5   5  -4    7.30    2.70
   6  -5   4    4.00    1.80
  -6  -5  -4    1.50    2.20
   6   5   4    6.00    2.30
   6   5   4    6.90    3.30
  -6   5  -4   -1.00    1.70
  -6  -6   4   17.80    4.40
   6  -6  -4   21.10    5.60
   6  -6  -4   27.70    4.20
  -6  -6   4   18.10    4.40
  -6   6   4   20.30    5.00
  -6   6   4   10.90    3.20
   6   6  -4   12.30    4.50
  -5  -6   4   98.19    8.20
   5  -6  -4  116.79   12.20
   5  -6  -4   95.89    7.20
  -5  -6   4   99.49    8.50
  -5   6   4   92.69    7.70
  -5   6   4   93.69   10.30
   5   6  -4   78.59   10.90
  -4  -6   4  371.96   20.10
   4  -6  -4  350.96   18.90
   4  -6  -4  353.56   21.10
  -4   6   4  351.76   19.30
  -4   6   4  330.17   20.50
   4   6  -4  357.36   20.90
   4   6  -4  345.67   21.70
   3  -6  -4  576.04   28.10
  -3  -6   4  577.34   28.70
  -3  -6   4  554.74   28.40
   3  -6  -4  575.24   30.00
   3   6  -4  559.94   30.40
   3   6  -4  515.85   26.60
  -3   6   4  566.24   28.10
  -3   6   4  576.94   29.70
   3   6  -4  586.44   30.10
   2  -6  -4  787.22   40.10
  -2  -6   4  822.42   39.30
  -2  -6   4  823.62   38.90
  -2   6   4  815.72   39.80
  -2   6   4  790.42   38.30
   2   6  -4  754.62   40.20
   2   6  -4  814.72   40.50
   1  -6  -4  818.32   40.40
  -1  -6   4  834.92   40.10
   1  -6  -4  802.82   40.50
   1  -6  -4  910.51   39.90
   1   6  -4  806.32   40.40
  -1   6   4  829.82   40.30
   1   6  -4  794.92   39.70
   1   6  -4  859.61   41.30
  -1   6   4  812.12   38.90
   0  -6  -4  468.15   23.00
   0  -6   4  469.25   22.70
   0  -6   4  481.35   23.60
   0  -6  -4  467.35   24.20
   0  -6  -4  430.26   22.30
   0   6   4  474.05   23.50
   0   6  -4  501.45   23.00
   0   6  -4  480.65   24.30
   0   6   4  462.15   22.80
   0   6  -4  447.66   22.40
  -1  -6  -4   13.70    2.80
   1  -6   4   12.80    2.00
   1  -6   4   12.80    2.20
  -1  -6  -4   13.50    2.00
  -1   6  -4   19.50    3.70
  -1   6  -4   12.40    1.90
   1   6   4   11.90    2.50
  -2  -6  -4   99.19    6.70
  -2  -6  -4   93.19    7.50
   2  -6   4   92.19    6.40
   2   6   4  100.79    6.60
   2   6   4  121.09    7.80
  -2   6  -4   88.69    7.60
  -2   6  -4   97.49    6.60
  -3  -6  -4  191.88   13.20
   3  -6   4  203.58   11.90
   3  -6   4  195.78   11.90
  -3  -6  -4  213.18   12.70
   3  -6   4  200.38   11.10
  -3   6  -4  188.18   13.40
   3   6   4  202.38   12.00
   3   6   4  218.78   13.40
  -3   6  -4  200.08   12.30
   4  -6   4  188.68   12.40
   4  -6   4  207.68   12.50
  -4  -6  -4  216.48   13.80
  -4  -6  -4  217.88   14.20
  -4   6  -4  211.48   13.40
  -4   6  -4  222.18   14.90
   4   6   4  174.38   13.70
   4   6   4  211.58   12.80
  -5  -6  -4  166.98   12.80
   5  -6   4  194.68   11.80
   5   6   4  156.68   11.30
  -5   6  -4  166.08   12.40
   5   6   4  170.08   13.50
  -6  -6  -4  142.29   12.10
   6  -6   4  123.99    9.80
   6   6   4  133.99   10.10
   6   6   4  133.29   14.50
  -6   6  -4  142.99   11.60
  -6  -7   4  190.18   14.30
  -6  -7   4  177.18   13.30
   6  -7  -4  195.58   12.20
   6  -7  -4  191.38   14.90
  -6   7   4  174.28   12.90
  -6   7   4  190.98   14.60
   6   7  -4  185.38   15.90
  -5  -7   4  151.88   11.30
   5  -7  -4  127.79   11.40
  -5  -7   4  130.69   10.50
   5  -7  -4  145.09    9.70
  -5   7   4  159.28   10.60
  -5   7   4  157.48   11.90
   5   7  -4  156.48   16.20
  -4  -7   4  118.49    8.60
   4  -7  -4  119.59    7.80
   4  -7  -4  111.99    9.30
  -4   7   4  110.99    9.00
  -4   7   4  109.79    7.80
   4   7  -4  103.89   11.60
   4   7  -4  104.89    8.90
   3  -7  -4   16.50    2.60
  -3  -7   4   16.30    2.90
  -3  -7   4   21.60    3.40
   3  -7  -4   14.70    3.30
   3   7  -4   20.40    3.90
  -3   7   4   17.70    2.60
  -3   7   4   15.50    3.30
   3   7  -4   20.40    4.20
  -2  -7   4   94.29    6.30
   2  -7  -4   82.69    5.30
  -2  -7   4   86.39    5.60
   2  -7  -4   86.49    6.50
   2  -7  -4   81.59    5.50
  -2   7   4   93.29    5.20
   2   7  -4  100.99    7.10
  -2   7   4   86.09    6.30
   2   7  -4   86.19    6.80
   1  -7  -4  119.29    6.60
  -1  -7   4  104.69    6.60
   1  -7  -4  106.79    7.00
   1  -7  -4  105.59    7.00
   1   7  -4  107.99    7.00
  -1   7   4  108.39    5.50
   1   7  -4  107.29    7.60
  -1   7   4  112.29    6.90
   1   7  -4  117.69    6.50
   0  -7   4  856.01   41.10
   0  -7  -4  742.23   39.60
   0  -7  -4  910.71   40.70
   0  -7  -4  832.22   41.80
   0  -7   4  849.12   40.10
   0   7  -4  849.61   42.10
   0   7  -4  896.41   40.50
   0   7   4  856.11   41.20
   0   7  -4  812.52   39.80
   0   7   4  841.12   40.30
  -1  -7  -4 1365.46   67.79
   1  -7   4 1452.75   66.19
  -1  -7  -4 1389.16   65.99
  -1  -7  -4 1325.57   66.19
   1  -7   4 1404.16   66.79
   1   7   4 1346.47   67.29
  -1   7  -4 1397.76   66.19
  -1   7  -4 1450.35   68.39
  -2  -7  -4 1229.18   59.09
   2  -7   4 1193.18   59.09
   2  -7   4 1241.68   58.79
  -2  -7  -4 1206.28   60.49
   2   7   4 1209.68   58.89
  -2   7  -4 1209.58   60.79
   2   7   4 1275.27   60.29
  -2   7  -4 1197.58   58.89
   3  -7   4  171.08   10.80
   3  -7   4  176.58    9.80
  -3  -7  -4  184.68   11.60
  -3  -7  -4  186.98   12.50
   3  -7   4  172.38   10.90
  -3   7  -4  177.78   11.30
   3   7   4  191.38   11.20
  -3   7  -4  189.68   13.00
   3   7   4  185.58   12.40
  -4  -7  -4   68.69    7.90
   4  -7   4   54.69    5.00
   4  -7   4   60.09    6.50
  -4  -7  -4   55.09    7.50
   4   7   4   48.20    7.30
  -4   7  -4   60.59    7.30
   4   7   4   62.79    6.50
  -4   7  -4   67.29    9.10
   5  -7   4   15.00    3.30
  -5  -7  -4    9.70    3.50
  -5   7  -4    6.80    2.60
   5   7   4    8.60    2.60
   5   7   4   14.60    4.40
  -6  -7  -4    4.80    2.90
   6  -7   4    6.70    2.40
   6   7   4    1.70    1.80
   6   7   4    6.00    2.90
  -6   7  -4    1.90    2.10
   6  -8  -4   18.10    3.70
   6  -8  -4   12.80    4.10
  -6  -8   4   10.30    3.20
  -6  -8   4    8.70    3.30
   6   8  -4   15.30    5.50
  -6   8   4    8.30    3.00
   5  -8  -4  111.59    7.80
  -5  -8   4   88.29   10.10
  -5  -8   4   96.19    8.30
   5  -8  -4  117.59   12.10
  -5   8   4  111.19   11.50
   5   8  -4  102.99   12.70
  -5   8   4   96.29    8.00
   4  -8  -4  215.28   15.00
   4  -8  -4  256.87   13.60
  -4  -8   4  245.48   14.60
  -4   8   4  230.08   13.60
   4   8  -4  209.08   15.70
   4   8  -4  224.88   15.00
  -4   8   4  228.38   15.10
  -3  -8   4  547.25   27.40
   3  -8  -4  540.85   28.50
   3  -8  -4  558.34   26.80
  -3   8   4  517.95   28.20
   3   8  -4  508.55   28.50
   3   8  -4  515.55   29.00
  -3   8   4  510.75   26.50
  -2  -8   4  747.33   36.20
   2  -8  -4  673.43   34.70
   2  -8  -4  726.13   34.80
  -2  -8   4  616.64   34.60
   2  -8  -4  726.63   36.10
  -2   8   4  728.03   36.00
  -2   8   4  743.53   34.30
   2   8  -4  748.43   36.70
   2   8  -4  731.83   36.50
   1  -8  -4  810.72   39.80
  -1  -8   4  839.92   39.50
   1  -8  -4  814.42   39.10
   1  -8  -4  832.22   39.90
   1   8  -4  790.02   40.60
  -1   8   4  815.02   37.90
  -1   8   4  836.52   39.70
  -1   8   4  750.72   37.90
   1   8  -4  806.42   39.70
   0  -8  -4  156.98    8.50
   0  -8  -4  136.29    7.40
   0  -8   4  158.88    8.90
   0  -8   4  153.48    7.90
   0  -8  -4  136.29    9.30
   0   8  -4  155.08    8.40
   0   8   4  152.98    9.10
   0   8  -4  155.08   10.10
   0   8   4  153.88    8.30
   0   8  -4  146.59    7.80
   1  -8   4   30.80    3.10
  -1  -8  -4   26.70    2.50
  -1  -8  -4   28.30    4.10
  -1  -8  -4   27.20    3.10
   1  -8   4   31.30    3.80
   1   8   4   32.30    4.40
  -1   8  -4   32.90    3.40
  -1   8  -4   34.40    5.50
  -2  -8  -4  116.29    7.40
   2  -8   4  113.59    7.10
  -2  -8  -4  121.19    8.70
   2  -8   4  106.09    7.30
  -2   8  -4  103.29    7.10
   2   8   4  103.99    8.20
   2   8   4  104.59    7.10
  -2   8  -4  113.59    9.00
  -3  -8  -4   56.49    7.10
  -3  -8  -4   51.69    6.00
   3  -8   4   53.79    4.70
   3  -8   4   58.49    4.90
   3   8   4   59.19    6.00
  -3   8  -4   50.89    7.50
   3   8   4   57.79    7.50
  -3   8  -4   49.40    5.60
  -4  -8  -4  292.77   17.20
  -4  -8  -4  249.97   17.00
   4  -8   4  251.77   15.50
   4  -8   4  271.27   15.50
  -4   8  -4  279.17   16.50
   4   8   4  269.47   15.90
   4   8   4  267.27   17.80
  -4   8  -4  272.97   18.30
   5  -8   4  165.38   10.80
  -5  -8  -4  148.09   12.10
   5   8   4  173.88   13.60
   5   8   4  159.98   10.90
  -5   8  -4  139.19   11.30
   6  -8   4  119.09    9.50
  -6  -8  -4  147.59   12.30
   6   8   4  113.59   13.60
  -6   8  -4  131.19   11.10
   6  -9  -4   40.30    5.70
  -6  -9   4   48.70    7.80
   6  -9  -4   39.50    7.40
  -6  -9   4   45.00    6.80
  -6   9   4   48.30    8.40
   6   9  -4   45.30    8.90
  -5  -9   4  117.09   10.00
   5  -9  -4  126.59   13.10
   5  -9  -4  127.99    8.70
  -5   9   4  118.39   12.60
  -5   9   4  115.39    8.90
   5   9  -4  130.79   14.80
   4  -9  -4   17.10    4.20
  -4  -9   4   32.30    5.00
   4  -9  -4   32.40    4.10
   4   9  -4   28.50    6.00
  -4   9   4   39.10    6.30
   4   9  -4   34.40    5.60
  -4   9   4   26.00    3.80
   3  -9  -4   56.79    7.00
   3  -9  -4   59.39    4.60
  -3  -9   4   54.39    4.80
  -3   9   4   57.09    6.70
   3   9  -4   50.99    7.10
  -3   9   4   56.99    4.30
   3   9  -4   61.59    7.20
   2  -9  -4   48.70    3.80
  -2  -9   4   50.49    6.00
   2  -9  -4   48.20    3.80
   2  -9  -4   42.80    5.20
   2   9  -4   56.79    6.10
   2   9  -4   51.19    6.00
  -2   9   4   51.89    3.30
  -2   9   4   39.80    4.90
   1  -9  -4  627.84   31.10
  -1  -9   4  626.14   30.70
   1  -9  -4  554.14   30.00
  -1   9   4  639.94   30.90
   1   9  -4  624.64   30.80
   1   9  -4  633.24   32.00
   0  -9  -4  462.35   23.00
   0  -9   4  485.65   24.70
   0  -9   4  503.65   23.60
   0  -9  -4  508.45   24.30
   0  -9  -4  474.45   25.40
   0   9   4  474.45   24.20
   0   9  -4  498.75   26.40
   0   9  -4  475.45   23.50
   0   9  -4  510.65   24.20
   0   9   4  482.45   23.30
   0   9   4  482.55   25.10
  -1  -9  -4  913.51   43.00
  -1  -9  -4  879.31   43.40
   1  -9   4  954.60   43.20
  -1  -9  -4  847.02   44.90
   1  -9   4  911.01   43.90
   1   9   4  870.11   44.60
  -1   9  -4  896.91   46.10
  -1   9  -4  871.41   43.10
  -2  -9  -4  265.07   16.70
   2  -9   4  289.47   15.10
  -2  -9  -4  295.17   15.50
   2  -9   4  267.87   15.40
  -2   9  -4  275.07   17.50
   2   9   4  272.57   16.60
   2   9   4  277.37   15.30
  -2   9  -4  280.07   15.20
   3  -9   4  571.54   30.10
   3  -9   4  595.54   30.10
  -3  -9  -4  571.64   32.00
  -3  -9  -4  613.04   31.00
   3   9   4  562.24   30.20
   3   9   4  617.64   32.50
  -3   9  -4  578.24   30.40
  -3   9  -4  614.74   33.00
  -4  -9  -4   96.49    9.00
   4  -9   4  107.69    7.90
  -4  -9  -4  104.09    8.80
   4  -9   4  107.59    7.70
  -4   9  -4  109.49    8.50
   4   9   4  114.49    8.20
   4   9   4  115.59   12.10
  -4   9  -4  101.59   12.20
  -5  -9  -4   10.40    4.00
   5  -9   4   15.10    3.40
  -5  -9  -4   15.50    4.00
  -5   9  -4   10.50    3.30
   5   9   4   11.20    2.70
   5   9   4   11.90    4.50
   6  -9   4   11.20    2.90
  -6  -9  -4   16.50    4.90
  -6   9  -4   14.30    4.20
   6   9   4    4.20    4.10
  -6 -10   4   17.10    4.30
   6 -10  -4   19.20    3.80
   6 -10  -4   22.90    5.80
  -6 -10   4   29.10    6.30
  -6  10   4   21.50    5.30
   6  10  -4   13.80    5.70
   5 -10  -4   76.29    9.60
  -5 -10   4   61.79    8.40
   5 -10  -4   70.29    6.00
  -5  10   4   72.69    9.70
   5  10  -4   67.89   10.50
   4 -10  -4  220.68   12.70
  -4 -10   4  186.48   13.30
   4 -10  -4  218.88   14.40
   4  10  -4  215.18   14.40
  -4  10   4  218.28   14.60
   4  10  -4  210.38   15.40
  -4  10   4  218.78   12.60
   3 -10  -4  431.86   20.80
   3 -10  -4  397.26   22.10
  -3 -10   4  371.46   21.10
   3  10  -4  392.06   22.60
   3  10  -4  383.66   22.90
  -3  10   4  395.26   20.20
  -3  10   4  387.16   22.20
  -2 -10   4  503.65   29.10
   2 -10  -4  562.04   28.80
   2 -10  -4  558.54   27.80
   2 -10  -4  594.44   27.70
  -2  10   4  552.64   28.80
   2  10  -4  557.34   29.30
  -2  10   4  552.24   26.60
   2  10  -4  540.15   29.40
  -1 -10   4  194.48   11.50
   1 -10  -4  191.38   11.70
   1  10  -4  196.88   11.50
  -1  10   4  212.28   11.70
   1  10  -4  199.28   12.60
  -1  10   4  182.78   11.20
   1  10  -4  223.28   10.90
   0 -10  -4  336.17   18.70
   0 -10  -4  343.47   17.50
   0 -10  -4  323.47   16.10
   0 -10   4  359.86   18.10
   0 -10   4  343.17   16.70
   0  10   4  332.77   18.40
   0  10  -4  328.77   16.80
   0  10  -4  362.46   20.00
   0  10   4  348.07   17.70
   0  10  -4  331.07   17.30
  -1 -10  -4   21.50    2.60
   1 -10   4   21.60    2.60
  -1 -10  -4   19.80    3.60
  -1 -10  -4   23.10    3.10
   1 -10   4   17.80    2.90
  -1  10  -4   18.30    2.40
   1  10   4   23.10    3.10
  -1  10  -4   26.30    5.10
   1  10   4   15.80    3.40
   2 -10   4   11.70    2.50
   2 -10   4   12.30    2.30
  -2 -10  -4   10.00    2.80
  -2 -10  -4   13.10    2.40
  -2  10  -4   11.80    3.60
   2  10   4   13.80    3.50
   2  10   4    8.80    2.10
  -2  10  -4   13.00    2.40
  -3 -10  -4  254.57   16.90
   3 -10   4  273.97   15.30
  -3 -10  -4  271.27   15.90
   3 -10   4  257.07   15.00
   3  10   4  262.37   17.20
  -3  10  -4  275.27   15.50
  -3  10  -4  278.17   18.00
   3  10   4  271.27   15.40
  -4 -10  -4  183.38   12.70
   4 -10   4  179.78   11.30
   4 -10   4  192.68   11.60
  -4 -10  -4  170.58   13.00
  -4  10  -4  162.28   13.90
  -4  10  -4  178.38   12.10
   4  10   4  192.18   14.10
   4  10   4  178.68   11.70
  -5 -10  -4  202.88   14.50
   5 -10   4  184.98   12.30
  -5 -10  -4  177.58   14.70
   5  10   4  175.98   15.00
   5  10   4  190.38   12.60
  -5  10  -4  208.28   13.70
   6 -10   4   63.29    8.70
  -6 -10  -4   73.79   10.40
   6  10   4   61.79   10.30
  -6  10  -4   78.59    9.50
   6 -11  -4   64.89    9.60
  -6 -11   4   88.09   11.00
  -6 -11   4   68.59    8.90
   6 -11  -4   70.29    7.70
   6  11  -4   76.19   12.30
  -6  11   4   52.59    9.00
  -5 -11   4   67.99    9.00
   5 -11  -4   74.89    6.10
   5 -11  -4   55.29    8.30
   5  11  -4   74.19   11.10
  -5  11   4   50.19    8.00
   5  11  -4   56.49    8.30
  -4 -11   4   65.19    7.60
   4 -11  -4   53.59    5.90
   4 -11  -4   57.79    7.40
  -4  11   4   51.59    4.60
  -4  11   4   52.29    7.20
   4  11  -4   57.49    7.80
   4  11  -4   58.99    8.60
  -3 -11   4    6.50    2.30
   3 -11  -4    2.20    1.60
   3 -11  -4    7.50    1.80
  -3 -11   4    4.40    1.60
  -3  11   4    6.80    1.40
   3  11  -4    5.60    2.30
   3  11  -4    6.60    2.60
  -3  11   4    6.00    2.10
  -2 -11   4   40.30    5.70
  -2 -11   4   34.70    3.80
   2 -11  -4   42.60    3.80
   2 -11  -4   43.90    3.60
   2 -11  -4   44.20    5.20
   2  11  -4   43.70    5.70
  -2  11   4   43.10    2.70
   2  11  -4   36.20    5.30
  -2  11   4   36.70    4.90
   1 -11  -4  211.98   12.40
  -1 -11   4  215.78   12.30
   1  11  -4  219.58   12.20
   1  11  -4  201.28   13.30
  -1  11   4  200.68   11.90
  -1  11   4  207.48   12.20
   0 -11   4  619.54   28.70
   0 -11   4  634.34   30.40
   0 -11  -4  586.04   31.00
   0  11  -4  594.84   29.00
   0  11  -4  539.95   29.30
   0  11   4  596.14   30.00
   0  11  -4  627.94   32.60
   0  11   4  597.94   30.80
  -1 -11  -4  409.56   23.50
  -1 -11  -4  438.96   22.00
   1 -11   4  440.86   21.40
   1 -11   4  448.56   22.50
  -1 -11  -4  427.76   21.30
   1  11   4  446.86   23.40
   1  11   4  362.76   21.70
  -1  11  -4  451.95   21.60
  -1  11  -4  394.86   24.60
   2 -11   4  590.94   30.30
  -2 -11  -4  582.64   32.00
   2 -11   4  607.14   29.80
  -2 -11  -4  607.04   30.20
   2  11   4  549.05   31.80
   2  11   4  590.24   30.10
  -2  11  -4  618.84   33.30
  -2  11  -4  601.74   29.90
   3 -11   4  268.37   15.40
  -3 -11  -4  256.47   17.10
   3 -11   4  266.07   15.20
  -3 -11  -4  291.57   16.30
   3  11   4  253.07   17.40
  -3  11  -4  278.77   15.70
   3  11   4  281.47   15.70
  -3  11  -4  258.37   18.00
   4 -11   4   94.39    7.10
  -4 -11  -4   94.99   10.50
   4 -11   4  104.19    7.50
  -4 -11  -4   90.69    8.30
  -4  11  -4  112.39   12.60
   4  11   4  104.69    7.80
   4  11   4   90.79   11.10
  -4  11  -4   95.49    7.80
  -5 -11  -4   11.40    3.60
  -5 -11  -4   13.50    3.80
   5 -11   4   11.30    2.60
   5  11   4   10.20    2.60
   5  11   4    9.40    3.80
  -5  11  -4   14.70    3.70
  -6 -11  -4    7.20    4.70
  -6  11  -4   11.20    3.80
   6  11   4    7.30    4.20
  -6 -12   4    8.50    4.00
   6 -12  -4   11.80    3.00
  -6 -12   4   12.60    3.50
   6 -12  -4    8.20    3.20
  -6  12   4   15.00    4.90
   6  12  -4   14.60    5.40
   5 -12  -4   57.89    8.10
  -5 -12   4   54.39    8.00
   5 -12  -4   47.90    6.10
  -5  12   4   54.59    8.50
   5  12  -4   59.19    8.30
   5  12  -4   63.99   10.20
   4 -12  -4  192.98   11.50
  -4 -12   4  171.68   12.40
   4 -12  -4  195.78   13.10
   4  12  -4  184.18   14.30
  -4  12   4  185.98   13.50
   4  12  -4  185.68   13.30
   3 -12  -4  350.06   19.90
   3 -12  -4  360.46   18.50
  -3 -12   4  313.37   19.90
  -3  12   4  335.37   17.60
  -3  12   4  354.36   20.40
   3  12  -4  369.66   21.30
   3  12  -4  350.66   20.60
   2 -12  -4  482.15   22.10
   2 -12  -4  429.36   23.00
  -2 -12   4  420.26   24.00
   2 -12  -4  421.06   22.30
  -2 -12   4  382.76   21.60
  -2  12   4  424.86   23.30
   2  12  -4  431.76   23.70
   2  12  -4  430.86   24.10
   1 -12  -4  329.07   19.50
   1 -12  -4  390.06   20.90
  -1 -12   4  390.46   20.80
  -1  12   4  398.36   20.40
  -1  12   4  404.16   20.80
   1  12  -4  404.46   20.60
   1  12  -4  392.36   22.10
   0 -12   4  141.79    7.40
   0 -12  -4  149.88    9.90
   0 -12   4  148.99    9.10
   0  12  -4  118.79    8.00
   0  12  -4  146.69    7.90
   0  12   4  147.59    9.10
   0  12   4  140.89    9.50
   0  12  -4  147.59   11.10
  -1 -12  -4   16.20    2.20
  -1 -12  -4   12.30    3.00
   1 -12   4   16.60    2.30
  -1 -12  -4   16.40    2.60
   1 -12   4   15.50    3.00
   1  12   4   15.10    3.40
  -1  12  -4   13.50    4.30
   1  12   4   16.60    3.00
  -1  12  -4   21.30    2.60
   2 -12   4   36.30    4.60
  -2 -12  -4   32.80    5.30
   2 -12   4   32.70    3.90
  -2 -12  -4   36.90    4.30
   2  12   4   31.20    5.60
  -2  12  -4   45.40    7.50
   2  12   4   38.90    4.50
  -2  12  -4   39.20    4.20
   3 -12   4  103.09    7.30
   3 -12   4  107.09    7.60
  -3 -12  -4  105.69    8.10
  -3 -12  -4   92.49    8.80
   3  12   4  112.59    9.80
  -3  12  -4  108.19    7.70
  -3  12  -4  110.39   12.40
   3  12   4  116.69    8.00
   4 -12   4  137.29    9.50
  -4 -12  -4  143.39   10.90
   4 -12   4  134.29    9.50
  -4 -12  -4  132.09   11.30
   4  12   4  157.68   10.30
  -4  12  -4  149.79   10.40
   4  12   4  157.98   12.80
  -4  12  -4  157.48   15.80
  -5 -12  -4  114.29   10.50
  -5 -12  -4  138.69   11.20
   5 -12   4  113.79    8.90
   5  12   4  118.39    9.40
  -5  12  -4  124.99    9.80
   5  12   4  122.99   14.20
  -6  12  -4   80.49   13.00
   6  12   4   55.39   10.50
   6 -13  -4   55.69    8.60
  -6 -13   4   63.29    8.80
   6 -13  -4   62.69    7.20
  -6  13   4   53.49    9.00
   5 -13  -4   67.79    7.40
   5 -13  -4   86.39   10.20
  -5 -13   4   84.79   10.00
   5  13  -4   78.29   10.00
  -5  13   4   87.89   11.00
   5  13  -4   74.39   11.40
   4 -13  -4   59.59    7.50
   4 -13  -4   51.09    5.70
  -4 -13   4   50.69    7.10
   4  13  -4   57.69    7.90
   4  13  -4   39.90    7.30
  -4  13   4   52.89    7.70
   3 -13  -4    5.80    2.30
   3 -13  -4    7.10    1.90
  -3 -13   4    6.90    2.60
  -3  13   4    9.40    2.80
   3  13  -4    4.60    2.50
   3  13  -4    9.50    3.10
  -2 -13   4   34.90    3.90
   2 -13  -4   43.20    4.40
  -2 -13   4   34.50    5.50
   2 -13  -4   44.40    4.10
   2  13  -4   37.60    5.60
   2  13  -4   67.29    7.90
  -2  13   4   41.30    5.60
   1 -13  -4  256.47   14.90
  -1 -13   4  239.78   14.70
   1 -13  -4  234.78   13.40
  -1  13   4  257.57   14.30
   1  13  -4  268.27   16.20
  -1  13   4  263.07   14.80
   1  13  -4  241.68   14.20
   0 -13  -4  379.96   21.70
   0 -13   4  439.76   20.80
   0 -13   4  442.16   22.90
   0 -13  -4  458.25   23.90
   0  13   4  439.26   23.00
   0  13  -4  394.86   21.60
   0  13   4  430.06   23.40
   0  13  -4  445.96   21.50
   0  13  -4  444.16   25.40
   1 -13   4  525.25   26.50
   1 -13   4  565.74   28.00
  -1 -13  -4  512.95   26.40
  -1 -13  -4  543.05   27.40
  -1 -13  -4  541.75   29.40
  -1  13  -4  555.24   31.20
   1  13   4  526.95   27.80
   1  13   4  561.74   29.00
  -1  13  -4  527.45   26.70
   2 -13   4  363.26   19.80
   2 -13   4  356.66   18.90
  -2 -13  -4  371.16   21.70
  -2 -13  -4  366.46   19.40
  -2  13  -4  367.96   19.10
   2  13   4  301.87   20.90
   2  13   4  381.26   19.70
  -2  13  -4  381.86   23.00
   3 -13   4  198.18   12.00
  -3 -13  -4  198.08   14.30
   3 -13   4  206.68   12.50
  -3 -13  -4  203.48   12.90
  -3  13  -4  208.38   12.40
  -3  13  -4  204.58   15.40
   3  13   4  204.88   12.50
   3  13   4  192.68   14.60
  -4 -13  -4   50.49    7.80
   4 -13   4   45.70    5.50
   4 -13   4   40.70    5.20
  -4 -13  -4   43.80    6.50
   4  13   4   42.30    5.50
   4  13   4   63.59    9.30
  -4  13  -4   40.80    8.00
  -4  13  -4   46.40    5.90
  -5 -13  -4    4.90    2.70
   5 -13   4    5.50    2.10
  -5 -13  -4    8.20    3.30
  -5  13  -4    3.00    2.20
   5  13   4   11.80    4.00
   6 -14  -4   12.50    3.10
   6 -14  -4   16.40    4.40
   5 -14  -4   40.60    5.40
  -5 -14   4   36.10    6.50
   5 -14  -4   46.80    7.10
   5  14  -4   36.60    6.70
   5  14  -4   29.70    7.10
  -5  14   4   32.30    6.60
   4 -14  -4  107.69    8.90
   4 -14  -4  112.29    7.70
  -4 -14   4   76.09    9.50
   4  14  -4  118.69   13.20
   4  14  -4  122.19    9.90
  -4  14   4  116.99   12.00
  -3 -14   4  236.78   16.10
   3 -14  -4  269.67   15.80
   3 -14  -4  244.28   14.20
   3  14  -4  256.97   17.10
  -3  14   4  278.17   16.70
   3  14  -4  255.47   16.50
  -2 -14   4  450.05   26.20
   2 -14  -4  504.95   24.00
  -2 -14   4  474.85   23.80
   2 -14  -4  452.05   24.50
  -2  14   4  455.95   25.60
  -2  14   4  461.65   24.50
   2  14  -4  457.75   26.30
   2  14  -4  446.56   25.60
  -1 -14   4  369.66   21.40
  -1 -14   4  396.46   19.10
   1 -14  -4  380.46   19.70
  -1  14   4  367.46   20.90
   1  14  -4  395.46   22.70
   1  14  -4  365.56   20.40
  -1  14   4  376.46   20.50
   0 -14  -4   54.09    6.50
   0 -14   4   48.80    5.70
   0 -14   4   59.99    3.40
   0 -14  -4   42.30    4.60
   0  14  -4   55.79    4.00
   0  14   4   50.89    6.20
   0  14   4   53.79    6.40
   0  14  -4   58.69    8.70
   0  14  -4   51.49    4.00
  -1 -14  -4    1.60    1.60
   1 -14   4    2.60    1.40
  -1 -14  -4    1.90    0.80
   1 -14   4    0.80    0.70
  -1 -14  -4    1.80    1.10
  -1  14  -4    0.50    2.00
   1  14   4    3.50    1.70
   1  14   4    2.30    1.70
  -1  14  -4    2.30    1.00
   2 -14   4   21.80    3.10
   2 -14   4   25.10    4.00
  -2 -14  -4   35.50    5.90
  -2 -14  -4   30.70    4.00
   2  14   4   26.20    3.80
  -2  14  -4   24.40    3.30
  -2  14  -4   32.30    6.80
   2  14   4   21.70    4.80
  -3 -14  -4   54.99    8.10
   3 -14   4   53.89    5.10
   3 -14   4   50.49    5.40
  -3 -14  -4   57.99    6.60
   3  14   4   45.70    7.40
   3  14   4   49.50    5.80
  -3  14  -4   56.89    8.90
  -3  14  -4   58.89    6.10
  -4 -14  -4  133.89   11.50
   4 -14   4  123.39    9.10
   4 -14   4  129.39    9.10
  -4 -14  -4  120.09   10.10
   4  14   4  137.09    9.60
  -4  14  -4  141.59   15.40
   4  14   4  145.59   15.40
  -4  14  -4  135.99    9.60
  -5 -14  -4  110.89   12.20
   5 -14   4  106.89    8.50
  -5 -14  -4  107.19   12.30
  -5  14  -4  113.89    9.20
   5  14   4  105.29   13.80
   6 -15  -4   54.19    8.00
   5 -15  -4   60.89    6.70
   5 -15  -4   67.99    8.80
  -5 -15   4   43.40    7.70
   5  15  -4   72.79    9.50
  -5  15   4   62.59    9.40
   5  15  -4   64.99   10.80
   4 -15  -4   27.70    4.20
   4 -15  -4   39.60    6.00
   4  15  -4   36.30    7.20
   4  15  -4   40.70    6.90
  -4  15   4   35.80    6.50
  -3 -15   4    0.80    1.00
   3 -15  -4    2.60    1.50
  -3 -15   4    1.80    1.60
   3 -15  -4    0.40    1.20
  -3  15   4    0.80    1.70
   3  15  -4    3.00    2.10
   3  15  -4   -0.70    1.40
   2 -15  -4   46.30    5.50
   2 -15  -4   48.40    4.20
  -2 -15   4   47.50    4.00
  -2 -15   4   43.50    6.60
   2  15  -4   47.00    6.70
  -2  15   4   49.90    5.70
  -2  15   4   42.20    6.30
   2  15  -4   48.80    7.00
  -1 -15   4   74.69    7.00
   1 -15  -4   92.69    5.80
  -1 -15   4   71.69    4.80
   1  15  -4   73.79    6.10
  -1  15   4   78.49    6.30
  -1  15   4   70.49    7.80
   1  15  -4   72.49    8.90
   0 -15   4  256.87   15.30
   0 -15   4  254.67   12.80
   0  15   4  252.97   15.80
   0  15   4  257.47   15.60
   0  15  -4  232.48   17.20
   0  15  -4  261.17   13.80
   0  15  -4  270.37   13.90
   1 -15   4  414.56   22.20
  -1 -15  -4  411.76   23.70
  -1 -15  -4  381.36   20.10
   1 -15   4  393.86   20.30
  -1 -15  -4  409.66   21.40
   1  15   4  393.46   22.20
  -1  15  -4  419.06   20.70
   1  15   4  415.46   23.00
  -1  15  -4  410.06   25.40
   2 -15   4  380.06   19.90
  -2 -15  -4  355.16   20.20
  -2 -15  -4  379.36   23.10
   2 -15   4  383.56   21.10
  -2  15  -4  403.46   24.70
   2  15   4  370.06   22.80
  -2  15  -4  382.06   20.00
   2  15   4  410.56   20.90
   3 -15   4  128.09    9.20
   3 -15   4  128.49    8.60
  -3 -15  -4  127.29   11.10
  -3 -15  -4  121.09    9.20
   3  15   4  138.09    9.30
   3  15   4  129.99   14.30
  -3  15  -4  135.09   14.70
  -3  15  -4  139.49    9.00
  -4 -15  -4   24.80    5.60
   4 -15   4   23.90    4.00
   4 -15   4   16.90    3.30
  -4 -15  -4   19.20    4.30
  -4  15  -4   21.60    3.90
   4  15   4   35.40    7.60
  -4  15  -4   24.20    6.50
   4  15   4   21.30    3.70
  -5 -15  -4    9.50    3.50
   5 -15   4    3.80    1.80
  -5 -15  -4    3.50    2.70
   5  15   4   -1.40    2.90
  -5  15  -4    4.60    2.10
   6 -16  -4    1.60    3.00
   5 -16  -4   44.60    6.90
   5 -16  -4   46.40    5.70
  -5 -16   4   29.20    6.10
  -5  16   4   43.60    7.80
   5  16  -4   57.79    8.50
   5  16  -4   74.09   11.50
   4 -16  -4  131.59    9.80
  -4 -16   4   88.89    8.70
   4 -16  -4  118.69    8.20
  -4  16   4  109.59   12.40
   4  16  -4  122.09   13.90
   4  16  -4  144.49   11.20
   3 -16  -4  132.39    9.20
  -3 -16   4  147.49   10.10
  -3 -16   4  156.88   11.80
   3  16  -4  160.18   12.30
   3  16  -4  156.48   11.90
  -3  16   4  162.18   12.00
  -2 -16   4  160.18   11.90
  -2 -16   4  164.38    9.50
   2 -16  -4  146.79    9.40
   2  16  -4  172.68   12.40
  -2  16   4  158.58   10.40
  -2  16   4  135.89   11.00
   2  16  -4  162.68   11.40
  -1 -16   4  148.39    8.30
  -1 -16   4  137.09   10.90
   1 -16  -4  158.98    9.10
  -1  16   4  134.49    9.80
  -1  16   4  146.89   10.50
   1  16  -4  144.29   11.70
   1  16  -4  145.89    9.80
   0 -16   4  169.38   11.30
   0 -16   4  157.38    8.60
   0  16  -4  170.38    9.70
   0  16  -4  146.49   12.90
   0  16   4  176.78   11.50
   0  16  -4  173.78    9.60
   0  16   4  167.38   11.80
  -1 -16  -4    9.90    2.30
   1 -16   4   15.80    3.30
   1 -16   4   16.20    2.20
  -1 -16  -4   22.10    4.70
  -1 -16  -4   14.00    2.00
   1  16   4   19.20    3.80
  -1  16  -4   18.00    2.60
   1  16   4   15.20    3.90
  -1  16  -4   15.90    4.60
   2 -16   4   28.10    4.40
   2 -16   4   24.30    3.20
  -2 -16  -4   26.30    5.40
  -2 -16  -4   28.20    3.80
   2  16   4   27.60    5.50
   2  16   4   24.40    3.80
  -2  16  -4   19.20    5.30
  -2  16  -4   31.00    3.70
  -3 -16  -4   82.19   10.10
  -3 -16  -4   70.09    6.30
   3 -16   4   71.99    6.30
   3 -16   4   71.69    5.70
  -3  16  -4   77.89   10.80
   3  16   4   81.09    6.40
   3  16   4   54.39    9.00
  -3  16  -4   66.99    5.70
   4 -16   4   73.99    9.70
   4 -16   4   57.69    6.50
  -4 -16  -4   69.59   10.00
  -4 -16  -4   66.39    8.30
  -4  16  -4   73.69    7.50
  -4  16  -4   78.79   11.50
   4  16   4   70.39    7.50
   4  16   4   75.89   10.90
  -5 -16  -4   49.10    7.70
   5 -16   4   61.79    6.90
  -5 -16  -4   65.79    9.70
  -5  16  -4   68.39    7.80
  -5  16  -4   40.00    9.30
   5  16   4   68.99   11.80
   5 -17  -4   24.10    4.10
  -5 -17   4   20.90    5.10
   5 -17  -4   32.00    6.00
  -5  17   4   26.10    6.00
   5  17  -4   28.60    7.50
   5  17  -4   26.70    6.10
  -4 -17   4   10.00    3.10
   4 -17  -4   10.60    2.60
   4 -17  -4   10.00    3.20
  -4 -17   4    1.90    2.40
   4  17  -4   19.70    5.50
  -4  17   4   14.80    4.50
   4  17  -4   18.10    4.60
  -3 -17   4    2.00    2.00
   3 -17  -4    3.10    1.50
  -3 -17   4    0.20    1.00
   3  17  -4    1.10    1.80
   3  17  -4    3.80    2.10
  -3  17   4    2.50    1.50
  -3  17   4    1.60    1.80
   2 -17  -4    0.80    1.10
  -2 -17   4    1.00    1.50
  -2 -17   4    1.50    1.00
   2 -17  -4    3.30    1.80
  -2  17   4   -0.40    1.10
   2  17  -4   -0.10    1.00
  -2  17   4    1.50    1.30
   2  17  -4    3.40    1.90
  -1 -17   4  118.09   10.30
   1 -17  -4  124.29    8.10
  -1 -17   4  141.69    7.60
   1  17  -4  136.89   11.40
  -1  17   4  131.49   10.10
  -1  17   4  120.69    9.30
   1  17  -4  116.09    8.80
   0 -17  -4  154.88   10.30
   0 -17   4  176.58    9.20
   0 -17   4  185.08   12.40
   0  17  -4  189.38   10.60
   0  17  -4  156.48   16.60
   0  17   4  176.08   12.40
   0  17  -4  187.08   10.10
   0  17   4  171.38   11.80
   1 -17   4  288.27   17.00
   1 -17   4  286.17   14.60
  -1 -17  -4  243.48   15.50
  -1 -17  -4  285.17   18.50
   1  17   4  285.97   17.60
  -1  17  -4  318.87   20.60
  -1  17  -4  280.47   15.10
   1  17   4  294.57   17.30
  -2 -17  -4  149.79   11.80
  -2 -17  -4  121.39    8.40
   2 -17   4  125.99    9.50
   2 -17   4  132.69    8.20
   2  17   4  140.19    9.20
  -2  17  -4  132.69    8.30
   2  17   4  132.89   11.10
  -2  17  -4  147.89   15.70
   3 -17   4   67.29    5.40
   3 -17   4   62.79    6.10
  -3 -17  -4   70.69    7.30
  -3 -17  -4   69.39    9.50
  -3  17  -4   66.79    5.50
   3  17   4   46.80    8.50
   3  17   4   59.39    6.70
  -3  17  -4   71.69   10.50
   4 -17   4  102.69    8.00
  -4 -17  -4  102.99   10.90
  -4 -17  -4  130.09   11.60
  -4  17  -4  114.09    8.50
   4  17   4  102.29   13.60
  -4  17  -4  118.09   14.70
  -5 -17  -4    0.30    2.10
   5 -17   4    0.00    1.50
  -5 -17  -4    0.40    2.30
  -5  17  -4    0.10    1.60
  -5  17  -4    3.50    3.80
   5  17   4    6.50    4.40
   5 -18  -4   34.10    4.90
  -5 -18   4   32.00    5.90
   5 -18  -4   35.50    6.40
   5  18  -4   49.60    8.00
  -5  18   4   37.90    7.70
   5  18  -4   52.49   10.40
  -4 -18   4   45.30    8.90
  -4 -18   4   66.49    8.00
   4 -18  -4   55.39    6.40
  -4  18   4   52.89    8.60
   4  18  -4   84.59   10.20
   4  18  -4   72.99   10.80
  -3 -18   4  153.88   12.50
   3 -18  -4  132.79    9.60
  -3 -18   4  166.38   10.80
  -3  18   4  177.08   13.10
  -3  18   4  164.38   11.00
   3  18  -4  173.78   13.00
   3  18  -4  156.48   12.80
   2 -18  -4   72.89    5.60
   2 -18  -4   85.59    7.20
  -2 -18   4   78.09    9.70
  -2 -18   4   68.59    5.40
   2  18  -4   73.39    9.00
  -2  18   4   72.89    9.10
  -2  18   4   67.89    7.60
   2  18  -4   62.79    8.80
  -1 -18   4  148.79   12.50
   1 -18  -4  183.08   10.30
  -1 -18   4  179.28    9.50
   1  18  -4  163.38   11.10
  -1  18   4  164.28   12.50
  -1  18   4  169.98   11.70
   1  18  -4  136.79   14.90
   0 -18  -4   50.59    7.20
   0 -18   4   41.00    3.00
   0 -18  -4   42.30    4.70
   0 -18   4   36.50    5.90
   0  18   4   44.40    6.60
   0  18  -4   46.60    3.70
   0  18  -4   45.70    8.30
   0  18   4   46.50    6.30
   0  18  -4   40.20    4.70
   1 -18   4   26.30    4.70
  -1 -18  -4   13.50    2.80
   1 -18   4   20.80    2.60
  -1 -18  -4   26.50    5.30
  -1  18  -4   21.50    3.00
   1  18   4   22.40    4.40
  -1  18  -4   18.20    5.10
   1  18   4   29.70    5.30
  -2 -18  -4   27.80    5.90
   2 -18   4   13.80    2.50
  -2 -18  -4   14.90    2.70
   2 -18   4   19.40    4.00
  -2  18  -4   26.30    3.30
   2  18   4   15.30    3.00
  -2  18  -4   22.40    5.80
   2  18   4   21.70    4.80
  -3 -18  -4   43.20    5.60
   3 -18   4   43.30    6.20
   3 -18   4   40.40    4.80
  -3 -18  -4   44.00    7.90
  -3  18  -4   50.59    5.30
   3  18   4   31.10    6.80
   3  18   4   40.60    5.40
  -3  18  -4   51.69    9.10
   4 -18   4   51.49    6.00
  -4 -18  -4   62.39    9.70
  -4 -18  -4   46.60    6.70
   4  18   4   42.40    8.50
  -4  18  -4   58.29    6.40
  -4  18  -4   64.39   10.80
   5 -18   4   48.20    6.30
  -5 -18  -4   47.40    8.30
  -5 -18  -4   43.80    7.10
  -5  18  -4   64.99   11.60
  -5  18  -4   56.69    6.80
   5  18   4   54.09   10.60
  -5 -19   4   21.40    5.00
   5 -19  -4   17.60    3.60
  -5  19   4   23.10    6.40
   5  19  -4   22.10    5.30
   5  19  -4   29.10    7.80
  -4 -19   4   13.50    3.60
  -4 -19   4   15.40    4.60
   4 -19  -4   15.90    3.20
   4  19  -4   25.50    5.90
  -4  19   4   21.80    5.50
   4  19  -4   16.00    5.00
  -4  19   4   29.10    4.60
  -3 -19   4    4.00    1.80
  -3 -19   4   -1.00    1.70
   3 -19  -4    0.20    1.20
  -3  19   4    4.60    2.30
   3  19  -4    0.60    1.90
  -3  19   4    0.50    1.90
   3  19  -4    1.00    2.10
  -2 -19   4   29.50    5.80
  -2 -19   4   22.30    3.20
   2 -19  -4   22.90    4.40
   2 -19  -4   25.90    3.60
  -2  19   4   19.50    4.80
   2  19  -4   21.70    5.20
  -2  19   4   18.30    3.90
   2  19  -4   18.70    4.40
   1 -19  -4   58.69    7.60
  -1 -19   4   57.09    8.60
   1 -19  -4   64.79    5.10
  -1 -19   4   65.99    4.40
  -1  19   4   45.90    7.30
   1  19  -4   57.99    7.00
  -1  19   4   58.59    7.30
   1  19  -4   66.79    9.90
   0 -19  -4  150.18    9.60
   0 -19   4  150.18   11.90
   0 -19   4  132.89    8.20
   0  19   4  166.28   12.00
   0  19   4  164.58   11.50
   0  19  -4  143.19   16.00
   0  19  -4  177.78    9.20
   1 -19   4  141.49   10.50
   1 -19   4  133.39    7.60
  -1 -19  -4   98.99    8.30
  -1 -19  -4  159.88   12.20
   1  19   4  152.58   10.60
  -1  19  -4  115.19    8.00
  -1  19  -4  172.48   17.40
   1  19   4  153.78   11.00
  -2 -19  -4  139.29   12.30
   2 -19   4  141.59   10.70
   2 -19   4  143.89    8.70
   2  19   4  122.19    9.30
  -2  19  -4  147.39    8.80
  -2  19  -4  125.79   15.00
   2  19   4  149.49   12.10
  -3 -19  -4   89.19    7.30
   3 -19   4   88.29    6.60
   3 -19   4   90.49    8.00
  -3 -19  -4  114.89   13.30
   3  19   4   77.19   11.10
   3  19   4   80.19    7.00
  -3  19  -4   99.29   13.40
  -3  19  -4   83.69    6.50
  -4 -19  -4    6.40    2.80
  -4 -19  -4    4.10    3.40
   4 -19   4    1.60    1.40
   4  19   4    5.80    4.20
  -4  19  -4    2.80    1.80
  -4  19  -4    7.70    4.20
  -5 -19  -4    6.80    3.40
   5 -19   4    2.50    2.20
  -5 -19  -4    6.80    3.80
   5  19   4   -0.50    3.90
  -5  19  -4    5.70    2.70
  -5  19  -4   -1.80    2.90
   5 -20  -4   10.50    2.90
  -5 -20   4    6.40    3.00
   5  20  -4   11.40    4.30
   5  20  -4   19.00    6.80
  -5  20   4    8.50    4.80
  -5  20   4    9.90    3.10
   4 -20  -4   42.40    5.50
  -4 -20   4   58.99    7.60
  -4 -20   4   35.40    7.30
  -4  20   4   56.39    7.10
   4  20  -4   50.59    9.30
  -4  20   4   46.50    8.70
   4  20  -4   47.50    8.30
   3 -20  -4   84.89    6.60
  -3 -20   4   93.79   11.20
  -3 -20   4   76.89    6.90
  -3  20   4   83.29   10.90
  -3  20   4   87.09    7.60
   3  20  -4   77.59   10.60
   3  20  -4  107.49   12.20
   2 -20  -4  168.38   10.70
  -2 -20   4  168.38   13.50
  -2 -20   4  185.78   10.80
  -2  20   4  177.98   12.30
  -2  20   4  194.08   14.40
   2  20  -4  174.08   13.10
   2  20  -4  171.78   14.00
  -1 -20   4   71.59    9.90
   1 -20  -4   80.89    9.40
   1 -20  -4  105.59    6.80
  -1 -20   4   99.29    5.90
   1  20  -4   68.09   10.60
  -1  20   4   81.19   10.60
   1  20  -4   90.99    9.40
  -1  20   4   71.09    8.70
   0 -20   4   15.00    4.10
   0 -20  -4   21.10    4.70
   0 -20  -4   17.70    3.00
   0  20   4   22.60    4.60
   0  20  -4   21.40    2.80
   0  20  -4   21.20    5.90
   0  20   4   24.40    5.00
  -1 -20  -4    0.60    1.00
   1 -20   4    2.00    0.90
  -1 -20  -4    1.20    1.90
   1 -20   4   -0.70    1.20
   1  20   4   -0.40    1.70
   1  20   4   -0.30    1.60
  -1  20  -4   -0.40    0.90
  -1  20  -4    1.10    2.10
  -2 -20  -4    6.90    3.30
   2 -20   4    8.00    3.10
   2 -20   4    3.80    1.40
   2  20   4    3.40    1.70
   2  20   4    4.40    2.70
  -2  20  -4    2.20    1.40
  -2  20  -4    5.40    3.70
   3 -20   4   38.00    4.80
  -3 -20  -4   38.00    7.50
   3 -20   4   38.30    6.20
   3  20   4   39.00    7.60
  -3  20  -4   47.40    9.20
  -3  20  -4   40.40    4.70
   3  20   4   41.60    5.40
  -4 -20  -4   54.69    9.10
   4 -20   4   50.19    6.00
  -4  20  -4   63.09   11.20
   4  20   4   42.10    8.90
  -4  20  -4   44.30    5.50
  -5 -20  -4   45.60    8.70
  -5  20  -4   40.20    8.40
  -5 -21   4   16.20    4.50
   5  21  -4   19.50    6.40
   5  21  -4   28.10    6.20
   4 -21  -4   13.10    2.90
  -4 -21   4   10.80    3.90
  -4 -21   4   20.00    4.40
   4  21  -4    9.70    4.00
  -4  21   4   17.30    6.20
  -4  21   4   16.90    3.80
   4  21  -4   22.80    6.70
   3 -21  -4    0.80    1.40
  -3 -21   4    0.30    2.20
  -3 -21   4    2.20    1.70
   3  21  -4    2.20    2.50
  -3  21   4    0.40    1.70
   3  21  -4    6.60    3.60
  -3  21   4   -1.40    2.30
   2 -21  -4   17.10    3.90
  -2 -21   4   20.20    3.30
   2 -21  -4   34.70    4.40
  -2 -21   4   17.20    4.70
  -2  21   4   20.60    5.50
   2  21  -4   18.20    5.20
   2  21  -4   22.80    5.00
  -2  21   4   21.70    4.60
  -1 -21   4   50.99    3.80
   1 -21  -4   48.80    7.20
   1 -21  -4   63.09    5.80
  -1 -21   4   44.40    7.50
   1  21  -4   39.80    6.10
  -1  21   4   41.40    6.40
   1  21  -4   30.10    7.10
  -1  21   4   37.50    7.40
   0 -21   4   92.39   11.50
   0 -21  -4  109.39    7.50
   0  21  -4  111.89    6.80
   0  21  -4   98.09   13.50
   0  21   4   96.19    8.80
   0  21   4  117.69   12.30
  -1 -21  -4   65.89    6.80
   1 -21   4   67.39    4.90
   1 -21   4   67.69    9.30
  -1 -21  -4   69.79    9.80
   1  21   4   91.09   10.00
  -1  21  -4   60.49   10.20
   1  21   4   65.49    8.30
  -1  21  -4   64.39    5.10
   2 -21   4  115.09    7.50
   2 -21   4  120.19   10.40
  -2 -21  -4  124.19   13.90
  -2  21  -4  126.69    7.80
   2  21   4   90.29    8.00
   2  21   4  130.79   11.20
  -2  21  -4  105.49   14.60
  -3 -21  -4   47.30    8.80
   3 -21   4   29.30    5.50
   3 -21   4   29.00    4.10
  -3  21  -4   34.90    8.10
  -3  21  -4   38.90    4.50
   3  21   4   47.30    8.90
  -4 -21  -4   15.40    5.10
   4 -21   4   10.80    2.70
  -4  21  -4    9.50    2.30
   4  21   4   16.30    6.00
  -4  21  -4   13.80    5.90
  -5 -21  -4    5.80    4.00
  -5  21  -4    1.30    4.20
  -4 -22   4   41.10    6.20
  -4 -22   4   18.40    5.40
   4 -22  -4   21.50    3.70
  -4  22   4   20.80    6.50
   4  22  -4   19.50    6.50
  -4  22   4   31.50    5.00
   4  22  -4   19.50    5.20
   3 -22  -4   32.40    4.60
  -3 -22   4   46.20    5.70
  -3 -22   4   29.00    6.20
   3  22  -4   44.50    8.40
  -3  22   4   40.80    8.00
   3  22  -4   34.30    7.20
  -3  22   4   41.20    6.20
  -2 -22   4  111.89    7.60
  -2 -22   4   88.19   11.20
   2 -22  -4   95.69    9.20
   2 -22  -4  124.89    7.90
  -2  22   4  133.59   14.70
   2  22  -4  113.99   12.40
  -2  22   4  104.99    9.30
   2  22  -4  106.09   13.00
  -1 -22   4   26.70    5.70
   1 -22  -4   29.00    5.70
   1 -22  -4   35.10    4.20
  -1 -22   4   32.20    3.40
   1  22  -4   34.40    7.90
  -1  22   4   31.60    6.90
   1  22  -4   27.50    4.90
  -1  22   4   26.20    5.00
   0 -22  -4   14.00    4.20
   0 -22  -4   22.70    3.40
   0 -22   4   15.10    4.50
   0  22   4   19.50    4.90
   0  22  -4   22.80    2.90
   0  22  -4   20.20    6.50
   0  22   4   29.50    5.30
   1 -22   4    0.30    1.80
   1 -22   4    2.30    1.10
  -1 -22  -4    1.90    1.40
  -1 -22  -4    0.40    2.20
  -1  22  -4    1.00    1.10
   1  22   4    3.80    2.20
   1  22   4    7.60    2.90
  -1  22  -4   -1.30    2.30
   2 -22   4    0.50    1.80
  -2 -22  -4   -0.10    2.10
   2 -22   4    0.30    1.10
  -2  22  -4    0.80    1.20
   2  22   4    0.60    1.10
   2  22   4   -1.00    1.90
  -2  22  -4    1.10    2.50
   3 -22   4    4.20    1.80
  -3 -22  -4    2.20    3.50
   3 -22   4    8.20    3.40
  -3  22  -4    8.80    2.30
   3  22   4    1.90    2.60
  -3  22  -4   12.00    4.90
  -4 -22  -4   20.50    6.10
   4 -22   4   28.70    4.60
   4  22   4   30.30    7.70
  -4  22  -4   25.90    6.80
   4 -23  -4    4.00    2.10
  -4 -23   4    3.20    3.20
  -4 -23   4    2.60    2.10
   4  23  -4    0.60    3.80
  -4  23   4   -1.50    1.80
   4  23  -4    5.20    3.70
  -4  23   4    1.30    4.20
   3 -23  -4    0.70    1.60
  -3 -23   4    3.10    1.90
  -3 -23   4    0.10    2.50
  -3  23   4    3.60    3.70
  -3  23   4   -0.50    1.90
   3  23  -4    2.40    2.80
   3  23  -4    4.50    2.80
   2 -23  -4   13.60    2.80
  -2 -23   4    8.50    2.20
  -2 -23   4    6.30    3.10
   2 -23  -4    6.70    2.80
   2  23  -4    5.30    3.10
  -2  23   4    7.30    3.00
   2  23  -4    2.40    2.30
  -2  23   4    4.30    3.90
   1 -23  -4   23.90    5.40
   1 -23  -4   30.60    4.00
  -1 -23   4   18.70    5.10
  -1 -23   4   30.50    3.40
   1  23  -4   19.80    5.70
  -1  23   4   14.90    5.10
  -1  23   4   26.70    5.10
   0 -23  -4   26.50    6.10
   0 -23  -4   29.80    4.10
   0 -23   4   20.90    5.40
   0  23   4   32.00    5.70
   0  23   4   23.00    5.60
   0  23  -4   39.80    8.40
  -1 -23  -4   61.09    6.40
   1 -23   4   59.09    4.60
  -1 -23  -4   39.80    7.90
   1 -23   4   35.10    7.20
   1  23   4   57.69    8.10
   1  23   4   54.69   11.20
  -1  23  -4   58.19    4.60
  -1  23  -4   54.79    9.70
   2 -23   4   30.30    6.40
   2 -23   4   27.40    3.80
  -2 -23  -4   26.40    6.70
   2  23   4   45.20    7.90
  -2  23  -4   38.20    8.60
   2  23   4   29.00    4.50
  -2  23  -4   25.50    3.70
   3 -23   4   35.10    7.10
   3 -23   4   45.40    5.40
  -3 -23  -4   46.40    9.00
  -3  23  -4   39.90    8.60
   3  23   4   47.40    8.80
  -3  23  -4   54.19    7.90
  -4 -23  -4    8.40    4.40
   4 -23   4    4.60    2.20
  -4  23  -4    7.30    4.90
   4  23   4    5.40    4.80
  -4 -24   4   12.90    3.60
  -4 -24   4    7.70    5.70
   4 -24  -4    6.00    2.70
  -4  24   4   12.90    4.00
   4  24  -4    5.60    4.50
  -4  24   4    6.50    5.20
   4  24  -4   12.50    4.90
   3 -24  -4   31.00    4.70
  -3 -24   4   40.10    5.50
  -3 -24   4   48.50    8.40
  -3  24   4   17.60    5.90
   3  24  -4   28.40    7.00
   3  24  -4   32.50    7.00
  -3  24   4   38.50    6.50
   2 -24  -4   14.70    2.90
   2 -24  -4    9.00    3.40
  -2 -24   4   14.20    4.30
  -2 -24   4   11.30    2.40
  -2  24   4    8.70    4.70
   2  24  -4    5.80    3.90
   2  24  -4   12.10    4.30
  -2  24   4   12.20    3.90
   1 -24  -4    9.70    3.60
  -1 -24   4    8.60    1.80
   1 -24  -4    8.80    2.20
  -1 -24   4    8.60    3.30
   1  24  -4    6.90    3.80
  -1  24   4   10.00    3.70
  -1  24   4    8.60    3.80
   0 -24   4   19.20    5.30
   0 -24  -4   19.70    3.40
   0 -24  -4   10.60    4.00
   0 -24   4   19.20    2.50
   0  24  -4   12.70    5.00
   0  24   4   24.90    5.30
   0  24   4   17.80    4.90
  -1 -24  -4    6.50    2.20
   1 -24   4    3.20    2.80
  -1 -24  -4    7.90    3.90
  -1  24  -4    8.20    4.30
  -1  24  -4    4.40    1.50
   1  24   4   11.40    4.10
   2 -24   4   -0.50    1.20
   2 -24   4   -0.20    2.10
  -2 -24  -4    0.20    2.80
  -2  24  -4   -0.40    1.10
   2  24   4    0.10    2.30
  -2  24  -4    1.60    2.80
   3 -24   4   23.10    5.80
   3 -24   4   28.10    4.00
  -3 -24  -4   22.30    6.50
   3  24   4   20.70    6.00
  -3  24  -4   25.80    7.60
  -4 -24  -4   11.60    5.10
   4 -24   4   12.40    3.00
   4  24   4   23.90    7.70
  -4  24  -4   12.80    5.40
   4 -25  -4   -0.20    2.10
  -4 -25   4    0.60    2.00
   4  25  -4   -2.90    3.70
  -4  25   4   -4.90    3.50
   4  25  -4   -3.70    3.10
   3 -25  -4    4.20    2.00
  -3 -25   4    7.90    3.70
  -3 -25   4    7.00    2.20
   3  25  -4    3.70    3.30
  -3  25   4   -0.40    3.10
  -3  25   4   10.10    3.60
   3  25  -4    7.00    3.60
   2 -25  -4    3.20    2.00
   2 -25  -4    5.50    2.80
  -2 -25   4    1.60    2.70
  -2 -25   4    2.10    1.30
   2  25  -4   -0.40    2.90
  -2  25   4    1.30    2.20
  -2  25   4    6.00    3.90
   2  25  -4    2.40    2.80
  -1 -25   4   22.20    5.50
   1 -25  -4   35.10    6.40
  -1 -25   4   33.30    3.70
   1 -25  -4   29.20    4.10
  -1  25   4   33.70    7.40
  -1  25   4   17.80    4.30
   1  25  -4   19.00    5.50
   0 -25   4    5.50    3.40
   0 -25  -4    8.80    3.70
   0 -25   4   14.10    2.00
   0 -25  -4   17.20    3.20
   0  25  -4    6.90    4.30
   0  25   4    8.90    4.10
   0  25   4   10.60    3.60
  -1 -25  -4   43.80    8.20
  -1 -25  -4   47.10    5.90
   1 -25   4   52.89    8.90
  -1  25  -4   36.90    8.50
  -1  25  -4   59.59    4.60
   1  25   4   52.29    8.40
  -2 -25  -4    1.70    2.90
   2 -25   4    4.90    2.60
   2 -25   4    2.80    1.80
   2  25   4    2.70    3.20
  -2  25  -4    6.80    4.30
   3 -25   4   39.30    5.30
  -3 -25  -4   30.40    8.00
   3 -25   4   30.50    6.40
   3  25   4   36.30    7.90
  -3  25  -4   31.90    8.10
   4 -25   4    4.30    2.80
  -4 -25  -4    5.30    4.60
  -4  25  -4    0.00    4.20
  -4 -26   4    9.90    3.60
   4  26  -4   18.70    6.60
   4  26  -4   11.40    5.80
   3 -26  -4    8.40    2.70
  -3 -26   4   13.40    5.00
  -3 -26   4   12.40    2.90
  -3  26   4    4.90    5.00
  -3  26   4   15.00    4.30
   3  26  -4   13.60    5.10
   3  26  -4    6.10    3.90
   2 -26  -4   17.00    4.40
   2 -26  -4   21.10    3.70
  -2 -26   4   22.30    3.60
  -2 -26   4   20.90    5.70
  -2  26   4   18.70    6.40
   2  26  -4   25.20    6.30
  -2  26   4   36.50    6.60
  -1 -26   4   19.00    2.80
  -1 -26   4   16.80    4.80
   1 -26  -4   20.10    4.90
   1 -26  -4   18.80    3.30
  -1  26   4   26.00    5.50
   1  26  -4   17.20    6.00
  -1  26   4   15.60    5.80
   0 -26   4    6.80    3.30
   0 -26  -4    6.50    3.40
   0 -26  -4    3.70    1.70
   0 -26   4    3.90    1.20
   0  26   4    2.80    2.60
   0  26   4    2.40    3.00
   0  26  -4    1.80    3.60
  -1 -26  -4   -0.60    2.50
   1 -26   4   -0.80    2.30
  -1 -26  -4    0.90    1.50
   1  26   4    2.20    2.20
  -1  26  -4   -1.10    2.40
   2 -26   4   15.30    4.90
   2 -26   4   10.30    3.00
  -2 -26  -4   17.00    5.70
   2  26   4   15.00    4.90
  -2  26  -4   12.50    5.50
   3 -26   4    1.10    2.80
   3 -26   4    5.30    2.20
  -3 -26  -4   -2.80    3.10
   3  26   4    1.30    3.60
  -3  26  -4    2.90    3.70
   4  27  -4    3.80    6.90
   4  27  -4    5.50    8.20
  -3 -27   4   11.00    2.80
  -3 -27   4    2.80    3.40
   3 -27  -4   11.80    2.80
   3  27  -4   10.90    4.50
  -3  27   4   13.70    6.80
  -3  27   4    8.40    3.70
  -2 -27   4    1.90    2.80
   2 -27  -4   -0.60    3.50
   2 -27  -4   -1.50    1.40
  -2 -27   4    1.60    1.40
   2  27  -4   -0.30    2.80
  -2  27   4    1.90    3.90
  -2  27   4    1.20    2.50
   1 -27  -4    5.00    3.00
   1 -27  -4    0.90    1.50
  -1 -27   4    2.70    1.20
  -1 -27   4    2.00    2.70
   1  27  -4    4.10    3.90
  -1  27   4    1.80    3.30
  -1  27   4   -0.50    2.10
   0 -27   4   38.40    7.60
   0 -27  -4   32.70    6.80
   0 -27  -4   44.60    5.40
   0  27  -4   35.80    8.30
   0  27   4   35.50    7.30
   0  27   4   39.30    6.90
  -1 -27  -4   10.50    2.60
   1 -27   4    6.60    3.70
  -1 -27  -4    1.80    3.40
  -1  27  -4    4.00    3.80
   1  27   4   14.00    4.00
   2 -27   4   57.49    9.40
  -2 -27  -4   51.19   10.00
   2  27   4   64.99    9.90
  -2  27  -4   47.20   10.10
   3 -27   4   17.30    5.40
  -3 -27  -4    7.90    4.90
   3 -27   4    6.90    2.70
  -3  27  -4   15.50    5.90
   3  27   4    6.30    4.40
   3 -28  -4    8.40    2.70
  -3 -28   4   16.60    5.60
  -3 -28   4    8.30    2.60
   3  28  -4   17.50    5.60
  -3  28   4    4.90    6.20
  -2 -28   4   -0.40    2.50
   2 -28  -4    0.10    1.30
  -2 -28   4    2.00    1.70
  -2  28   4   -0.70    3.20
   2  28  -4    1.70    2.90
  -2  28   4   -1.30    2.40
  -1 -28   4   15.80    5.30
   1 -28  -4   12.80    3.10
   1 -28  -4   14.30    4.80
  -1  28   4   26.40    5.40
  -1  28   4   14.60    5.60
   1  28  -4   22.10    6.90
   0 -28  -4    2.50    3.40
   0 -28   4    4.10    2.40
   0 -28  -4    1.70    1.60
   0  28  -4    1.30    3.30
   0  28   4    6.10    3.50
   0  28   4    4.30    2.50
   1 -28   4   -0.70    2.40
  -1 -28  -4    0.50    2.90
   1  28   4   -0.60    2.50
  -1  28  -4    4.20    3.80
   2 -28   4    8.40    3.80
  -2 -28  -4    8.70    5.10
  -2  28  -4    3.40    4.40
   2  28   4   15.80    5.40
  -3 -28  -4   -2.80    5.90
   3 -28   4    2.70    3.20
   3 -28   4    7.10    3.90
  -3  28  -4    2.60    5.20
  -3 -29   4    1.00    3.30
   3  29  -4    4.20    4.20
  -2 -29   4   -0.20    2.90
   2 -29  -4   -0.20    1.40
   2  29  -4    4.30    3.50
  -2  29   4    3.90    3.30
  -2  29   4   -1.00    4.00
   1 -29  -4    3.10    1.90
  -1 -29   4    5.30    3.10
   1 -29  -4    3.60    3.50
  -1  29   4   -1.60    2.80
  -1  29   4    8.30    3.50
   1  29  -4    8.60    4.60
   0 -29   4    3.00    3.00
   0 -29  -4    3.90    2.10
   0 -29  -4   -2.70    2.60
   0  29  -4    3.60    4.00
   0  29   4    3.20    2.40
   1 -29   4   10.50    4.70
  -1 -29  -4   -2.00    3.00
   1  29   4    1.30    3.00
  -1  29  -4    2.40    3.70
   2 -29   4    5.80    3.80
  -2 -29  -4    0.20    3.80
   2  29   4   -1.50    2.80
  -2  29  -4    3.20    3.80
  -2 -30   4   -0.90    3.30
   2 -30  -4    5.10    2.30
  -2  30   4    4.60    3.30
  -2  30   4    0.60    4.20
   2  30  -4   -0.20    3.30
   1 -30  -4    0.30    2.70
  -1 -30   4    2.50    3.50
   1 -30  -4    0.50    1.50
  -1  30   4    4.20    3.70
   1  30  -4    4.60    3.50
  -1  30   4    2.30    2.50
   0 -30  -4    1.10    1.70
   0 -30   4    2.50    2.90
   0 -30  -4    6.00    4.00
   0  30   4    6.40    2.70
   0  30  -4    2.40    3.20
   1 -30   4    3.00    3.10
  -1 -30  -4    0.30    3.10
   1  30   4   -0.30    2.50
  -1  30  -4    4.90    4.10
   2 -30   4   -3.90    2.30
  -2 -30  -4   -1.70    4.40
   2  30   4    1.50    3.20
  -2  30  -4   -2.70    5.50
   2 -31  -4   -3.40    1.50
   2  31  -4   -0.20    4.40
  -2  31   4    1.50    4.10
   1 -31  -4    2.90    1.80
   1 -31  -4    4.20    3.20
  -1 -31   4    2.20    3.60
   1  31  -4    7.60    4.90
  -1  31   4    1.00    4.10
  -1  31   4    0.50    2.60
   0 -31  -4    3.00    3.50
   0 -31   4    1.50    3.10
   0  31   4    4.50    3.50
   0  31  -4    2.70    3.40
  -1 -31  -4    3.90    3.90
   1 -31   4    2.20    3.80
  -1  31  -4    4.60    4.60
   1  31   4    5.60    3.30
   1 -32  -4    7.00    2.30
   1 -32  -4    8.50    4.10
  -1  32   4    3.50    4.00
  -1  32   4    4.70    3.30
   0 -32  -4   -3.00    2.50
   0  32   4    2.20    2.60
   1  32   4    1.00    2.90
   6   0  -5   -1.30    2.20
  -6   0   5    0.20    1.90
  -6   0   5    1.10    1.70
  -5   0   5   -1.70    0.80
  -5   0   5   -0.10    1.10
   5   0  -5   -1.70    1.50
   4   0  -5    1.40    0.90
   4   0  -5    2.30    1.90
  -4   0   5    0.10    1.20
  -4   0   5    0.10    0.70
  -3   0   5    0.20    0.50
   3   0  -5    0.10    1.20
   3   0  -5    0.00    0.50
  -2   0   5    0.20    0.30
   2   0  -5    0.20    0.50
  -2   0   5    0.30    0.40
   2   0  -5    0.50    0.80
   2   0  -5   -0.50    0.70
   1   0  -5   -0.10    0.40
   1   0  -5    0.20    0.60
   1   0  -5    1.40    0.70
   1   0  -5    0.00    0.60
   1   0  -5   -0.30    0.60
   0   0  -5    0.30    0.40
   0   0  -5    0.00    0.60
   0   0  -5    0.60    0.60
   1   0   5    0.10    0.50
   1   0   5    0.60    0.80
  -1   0  -5    1.50    1.00
  -1   0  -5    0.10    0.50
  -1   0  -5    0.80    0.70
  -2   0  -5    0.20    0.50
   2   0   5    1.10    0.80
  -2   0  -5    0.10    1.00
   2   0   5    0.10    0.50
  -3   0  -5   -0.50    0.70
   3   0   5   -0.60    0.60
   3   0   5    0.50    0.80
  -3   0  -5    0.60    0.90
   4   0   5    0.70    1.10
  -4   0  -5   -1.40    0.80
  -4   0  -5    0.10    1.00
   4   0   5    0.10    0.90
   5   0   5    0.60    1.10
  -5   0  -5   -0.20    1.60
   6   0   5   -2.50    1.30
  -6   0  -5    0.40    1.90
  -6  -1   5    3.00    2.00
   6  -1  -5   -2.20    2.40
  -6  -1   5    1.00    1.70
  -6   1   5    2.30    1.60
  -6   1   5    0.40    1.30
   6   1  -5    6.90    3.70
  -5  -1   5    1.90    1.50
   5  -1  -5    0.40    1.90
   5  -1  -5    0.80    1.00
  -5  -1   5   -0.10    1.20
   5   1  -5    2.20    2.40
  -5   1   5    1.20    1.30
  -5   1   5   -0.30    1.30
  -4  -1   5    8.30    2.80
  -4  -1   5    5.90    1.90
   4  -1  -5   10.30    3.40
   4  -1  -5    5.80    1.50
   4   1  -5    5.00    1.30
  -4   1   5    4.70    2.20
  -4   1   5    8.50    2.20
   4   1  -5    7.90    3.10
  -3  -1   5   21.60    3.10
   3  -1  -5   27.50    3.00
   3  -1  -5   19.60    4.00
   3   1  -5   26.10    4.50
  -3   1   5   29.60    4.60
   3   1  -5   21.70    2.50
  -3   1   5   24.40    3.20
   2  -1  -5   13.70    2.80
   2  -1  -5   12.70    1.70
  -2  -1   5   15.10    2.00
  -2  -1   5   12.10    1.70
   2  -1  -5   10.20    2.40
   2   1  -5   12.30    1.60
   2   1  -5    9.10    2.30
  -2   1   5   14.60    1.90
   2   1  -5   11.70    2.70
  -2   1   5   12.00    1.60
   1  -1  -5    1.20    0.90
   1  -1  -5    3.60    1.20
   1  -1  -5    4.90    1.00
   1  -1  -5    4.30    0.90
   1  -1  -5    6.20    1.60
   1   1  -5    6.10    1.20
   1   1  -5    4.30    1.50
   1   1  -5    4.60    1.00
   1   1  -5    2.10    1.00
   1   1  -5    5.20    1.40
   0  -1  -5    0.70    0.80
   0  -1  -5    0.60    0.60
   0  -1  -5    0.80    0.60
   0  -1  -5    1.00    0.60
   0  -1   5    1.70    0.70
   0   1  -5    1.10    0.60
   0   1   5    1.30    0.70
   0   1  -5    2.30    1.00
   0   1  -5    2.70    1.10
   1  -1   5   14.70    2.30
  -1  -1  -5   18.20    1.80
  -1  -1  -5   17.70    3.10
   1  -1   5   21.10    2.50
  -1  -1  -5   12.20    2.10
  -1   1  -5   18.00    2.20
  -1   1  -5   18.60    3.30
   1   1   5   18.50    2.70
   1   1   5   17.90    2.60
  -1   1  -5   16.60    2.40
  -2  -1  -5    6.20    1.90
   2  -1   5    7.70    1.70
   2  -1   5    6.40    1.80
  -2  -1  -5    9.70    2.50
  -2   1  -5    5.30    1.70
   2   1   5    8.70    1.90
  -2   1  -5    5.10    2.00
   2   1   5    7.50    1.90
  -3  -1  -5   71.49    7.80
   3  -1   5   62.09    5.00
   3  -1   5   52.49    5.70
  -3  -1  -5   50.79    6.00
  -3   1  -5   53.59    6.70
  -3   1  -5   48.30    5.70
   3   1   5   61.89    6.10
   3   1   5   59.69    6.20
  -4  -1  -5    9.90    3.00
   4  -1   5    7.30    2.50
  -4  -1  -5   14.00    3.40
   4  -1   5   10.40    2.60
   4   1   5   10.50    2.90
  -4   1  -5   10.90    3.30
  -4   1  -5    7.30    2.40
   4   1   5    8.60    2.50
   5  -1   5    3.70    1.80
  -5  -1  -5    4.30    2.30
  -5   1  -5    4.00    2.10
   5   1   5    3.40    1.80
   6  -1   5   22.70    4.40
  -6  -1  -5   15.80    4.30
  -6   1  -5   17.50    4.40
   6   1   5   22.70    4.40
  -6  -2   5   -0.50    1.60
  -6  -2   5    1.00    1.50
   6  -2  -5    2.50    2.60
  -6   2   5    1.10    1.60
  -6   2   5    2.60    2.00
   6   2  -5    5.20    3.50
  -5  -2   5    4.60    1.90
   5  -2  -5    1.30    1.10
   5  -2  -5    4.20    3.00
  -5  -2   5    3.00    2.10
  -5   2   5    6.40    2.30
  -5   2   5    3.50    2.20
   5   2  -5    2.20    2.50
   4  -2  -5    5.30    1.50
  -4  -2   5    5.30    1.90
  -4  -2   5    9.80    3.00
   4  -2  -5    4.50    2.50
   4   2  -5    4.80    1.30
  -4   2   5    8.30    2.20
  -4   2   5    4.10    1.80
   4   2  -5    7.00    2.90
   3  -2  -5    5.40    2.10
   3  -2  -5    6.30    1.50
  -3  -2   5    7.60    1.80
   3   2  -5    8.20    1.30
   3   2  -5    6.40    2.30
   3   2  -5   11.40    3.10
  -3   2   5    8.00    2.40
  -3   2   5    8.20    1.80
  -2  -2   5   29.10    2.40
   2  -2  -5   31.80    4.40
  -2  -2   5   34.80    2.70
   2  -2  -5   32.60    2.60
  -2   2   5   31.50    2.40
  -2   2   5   28.60    3.80
   2   2  -5   28.40    2.20
   2   2  -5   37.00    4.90
   2   2  -5   31.70    4.40
   1  -2  -5   92.89    6.50
   1  -2  -5  100.09    6.60
   1  -2  -5  104.89    5.80
   1  -2  -5   98.29    6.50
   1   2  -5   97.59    5.90
   1   2  -5  100.99    5.70
   1   2  -5  110.09    6.60
   1   2  -5   97.69    6.80
   0  -2  -5   17.40    2.10
   0  -2  -5   18.90    2.30
   0  -2   5   20.20    2.40
   0  -2  -5   16.70    2.20
   0  -2  -5   14.60    2.60
   0   2   5   18.50    2.40
   0   2  -5   15.80    2.00
   0   2  -5   17.80    2.20
   0   2  -5   13.90    2.60
   0   2  -5   14.20    2.30
   1  -2   5    3.20    1.00
  -1  -2  -5    1.70    1.10
   1  -2   5    4.70    1.30
  -1  -2  -5    2.10    0.90
   1   2   5    4.40    1.50
  -1   2  -5    4.70    1.30
  -1   2  -5    3.60    1.50
  -1   2  -5    4.60    1.30
   1   2   5    5.20    1.40
  -2  -2  -5    2.80    1.50
   2  -2   5    2.70    1.20
  -2  -2  -5    1.40    0.90
   2  -2   5    4.50    1.30
   2   2   5    0.70    0.80
  -2   2  -5    2.20    1.10
   2   2   5    3.10    1.30
  -2   2  -5    3.20    1.20
  -2   2  -5    2.30    1.30
  -3  -2  -5    4.00    2.00
   3  -2   5    3.60    1.50
  -3  -2  -5    4.80    1.80
   3  -2   5    4.40    1.50
  -3   2  -5    6.80    2.10
  -3   2  -5    3.40    1.70
  -3   2  -5    2.70    1.50
   3   2   5    4.80    1.80
   3   2   5    5.50    1.70
  -4  -2  -5    0.60    1.40
   4  -2   5    0.80    1.30
   4  -2   5    0.50    0.90
  -4  -2  -5    0.90    1.10
   4   2   5    0.20    0.90
  -4   2  -5    1.90    1.50
  -4   2  -5    0.50    1.10
   4   2   5    1.50    1.40
   5  -2   5    1.50    1.40
  -5  -2  -5    2.20    1.90
   5   2   5    1.50    1.90
   5   2   5    5.70    2.20
  -5   2  -5   -0.20    1.20
  -6  -2  -5    0.50    2.00
   6  -2   5    1.00    1.60
   6   2   5    0.50    1.40
  -6   2  -5    0.90    1.90
  -6  -3   5   -1.30    1.20
  -6  -3   5   -0.10    1.70
   6  -3  -5    1.50    2.60
  -6   3   5    0.40    1.50
  -6   3   5    0.60    1.60
   6   3  -5    1.50    2.80
   5  -3  -5    3.80    2.70
  -5  -3   5    2.30    1.70
  -5  -3   5    1.40    1.60
   5  -3  -5    0.80    1.10
   5   3  -5    1.80    2.30
  -5   3   5    2.60    2.20
  -5   3   5    1.20    1.40
   4  -3  -5    7.40    2.80
  -4  -3   5    4.40    1.80
  -4  -3   5    7.30    2.50
   4  -3  -5    7.30    1.80
   4   3  -5    5.90    1.20
  -4   3   5   10.90    2.50
  -4   3   5    5.60    2.30
   4   3  -5    7.40    2.70
  -3  -3   5   40.20    4.50
   3  -3  -5   34.60    3.00
   3  -3  -5   38.00    5.80
   3   3  -5   51.59    6.60
  -3   3   5   35.20    4.90
  -3   3   5   36.40    3.90
   3   3  -5   27.30    4.50
   3   3  -5   31.00    2.40
   2  -3  -5   35.20    2.70
   2  -3  -5   27.30    2.50
  -2  -3   5   35.90    2.80
   2  -3  -5   44.50    5.40
  -2  -3   5   29.50    2.50
  -2   3   5   32.20    4.00
   2   3  -5   32.60    2.30
   2   3  -5   33.80    4.70
  -2   3   5   30.70    2.40
   2   3  -5   36.50    4.90
   1  -3  -5    1.20    0.90
   1  -3  -5    1.00    0.60
  -1  -3   5    1.20    0.70
   1  -3  -5    1.50    1.00
   1  -3  -5    2.20    0.70
   1   3  -5    2.90    1.20
   1   3  -5    2.60    0.80
   1   3  -5    4.70    1.60
   1   3  -5    1.30    0.80
   0  -3   5    3.50    1.00
   0  -3  -5    3.10    0.90
   0  -3  -5    3.80    0.90
   0  -3  -5    4.20    1.50
   0   3   5    3.70    1.20
   0   3  -5    3.20    1.20
   0   3  -5    3.50    1.30
   0   3  -5    4.00    1.00
   0   3  -5    3.40    1.00
   1  -3   5    1.70    0.70
  -1  -3  -5    1.40    0.80
  -1  -3  -5    0.90    0.90
   1  -3   5    1.50    0.80
  -1   3  -5    1.40    0.80
   1   3   5    1.10    0.70
  -1   3  -5    2.80    1.30
  -1   3  -5    1.20    0.90
   1   3   5    3.00    1.30
  -2  -3  -5    1.10    1.20
   2  -3   5    2.00    0.80
   2  -3   5    1.30    0.90
  -2  -3  -5    0.70    0.70
   2   3   5    2.50    1.20
  -2   3  -5    1.50    1.10
  -2   3  -5    2.70    1.20
  -2   3  -5    0.70    0.90
   2   3   5    2.30    1.30
  -3  -3  -5    4.20    1.80
   3  -3   5    5.00    1.70
  -3  -3  -5    2.10    1.60
   3  -3   5    4.70    1.50
   3   3   5    4.30    1.60
  -3   3  -5    3.70    1.80
  -3   3  -5    5.20    1.90
   3   3   5    1.90    1.20
  -3   3  -5    6.50    2.20
   4  -3   5   19.90    3.70
  -4  -3  -5   24.60    4.50
  -4  -3  -5   16.40    3.90
   4   3   5   24.00    4.20
  -4   3  -5   22.30    4.40
   4   3   5   19.50    4.00
  -4   3  -5   20.00    4.10
  -5  -3  -5    1.20    1.60
   5  -3   5    2.70    1.60
   5   3   5    3.50    2.10
  -5   3  -5    9.50    3.30
   5   3   5    4.50    2.20
  -6  -3  -5   -0.80    1.80
   6  -3   5    1.40    1.60
  -6   3  -5    0.20    1.70
   6   3   5    1.30    1.60
   6  -4  -5    5.00    3.00
  -6  -4   5    3.30    2.40
  -6  -4   5    4.60    2.30
  -6   4   5    0.40    1.60
  -6   4   5    2.70    2.40
   6   4  -5   -2.90    2.30
  -5  -4   5    1.30    1.50
   5  -4  -5    2.90    2.60
  -5  -4   5    2.90    1.90
   5  -4  -5    2.10    1.50
   5   4  -5    6.30    2.80
  -5   4   5    3.80    2.10
  -5   4   5    3.30    1.60
   4  -4  -5   -0.60    1.20
   4  -4  -5    0.60    0.90
  -4  -4   5    0.20    1.00
  -4   4   5   -0.90    0.50
   4   4  -5    0.10    1.30
  -4   4   5   -0.50    1.00
   3  -4  -5    1.90    1.50
  -3  -4   5    0.50    0.60
  -3  -4   5    0.00    0.80
   3  -4  -5    0.90    0.80
   3   4  -5    0.00    1.30
   3   4  -5    0.30    0.50
   3   4  -5    0.00    0.90
  -3   4   5    0.90    0.60
  -3   4   5   -0.20    0.70
   2  -4  -5   25.80    2.80
  -2  -4   5   23.10    2.20
  -2  -4   5   29.60    3.10
   2  -4  -5   28.30    2.80
   2  -4  -5   26.80    4.10
  -2   4   5   28.00    3.70
   2   4  -5   22.90    3.80
  -2   4   5   23.70    2.00
   2   4  -5   23.70    1.80
   2   4  -5   23.40    3.70
   1  -4  -5    0.30    0.50
   1  -4  -5    0.10    0.60
   1  -4  -5   -0.40    0.40
  -1  -4   5    0.30    0.50
   1   4  -5    0.30    0.60
   1   4  -5    0.30    0.60
   1   4  -5    0.20    0.80
  -1   4   5    0.30    0.50
   0  -4  -5   53.99    4.70
   0  -4   5   58.89    3.80
   0  -4  -5   55.99    3.90
   0  -4  -5   51.19    3.40
   0   4  -5   54.19    4.40
   0   4   5   52.59    4.00
   0   4  -5   53.39    3.50
   0   4  -5   63.99    4.00
   0   4   5   50.79    3.50
  -1  -4  -5   23.30    2.90
   1  -4   5   18.50    2.70
  -1  -4  -5   21.90    3.80
   1   4   5   18.20    2.80
   1   4   5   19.80    3.20
  -1   4  -5   26.50    3.60
  -1   4  -5   17.70    2.50
  -1   4  -5   21.00    3.30
  -2  -4  -5   63.39    5.00
  -2  -4  -5   61.99    5.90
   2  -4   5   69.39    5.10
   2   4   5   57.89    5.10
  -2   4  -5   61.29    4.90
  -2   4  -5   55.29    5.30
  -2   4  -5   72.69    7.00
   2   4   5   57.29    4.80
  -3  -4  -5   21.30    4.30
  -3  -4  -5   12.10    2.80
   3  -4   5   17.60    3.10
   3  -4   5   22.20    3.10
   3   4   5   14.80    2.90
  -3   4  -5   13.40    3.20
  -3   4  -5   12.30    2.70
  -3   4  -5   17.30    3.50
   3   4   5   16.40    3.40
  -4  -4  -5    3.70    2.20
   4  -4   5    3.40    1.60
  -4  -4  -5    2.00    1.70
  -4   4  -5    6.40    2.30
   4   4   5    3.10    1.70
   4   4   5    3.80    2.20
   5  -4   5    0.30    1.20
  -5  -4  -5    1.60    1.70
   5   4   5    3.70    2.10
  -5   4  -5    0.80    1.60
   5   4   5    0.80    1.10
  -6  -4  -5   -0.60    2.00
   6  -4   5    2.00    1.50
  -6   4  -5    2.10    2.10
   6   4   5    2.90    1.90
   6  -5  -5    1.20    2.90
  -6  -5   5    7.70    3.10
  -6  -5   5    8.70    3.10
  -6   5   5    4.50    2.50
   6   5  -5    5.30    3.50
  -6   5   5    1.90    1.80
  -5  -5   5   14.70    3.70
   5  -5  -5   12.30    2.80
  -5  -5   5   13.20    3.60
   5  -5  -5   12.00    4.00
  -5   5   5   11.10    3.50
   5   5  -5   10.60    4.00
  -5   5   5   10.20    2.80
   4  -5  -5   13.60    4.00
   4  -5  -5    7.60    2.00
  -4  -5   5    9.30    2.50
   4   5  -5    7.00    2.40
   4   5  -5    7.00    2.60
  -4   5   5   13.60    2.70
  -4   5   5    5.10    2.30
  -3  -5   5   17.70    3.00
   3  -5  -5   27.40    4.80
  -3  -5   5   31.60    3.90
   3  -5  -5   23.40    3.10
   3   5  -5   34.60    5.20
   3   5  -5   27.60    4.90
   3   5  -5   23.00    1.80
  -3   5   5   29.40    4.40
  -3   5   5   33.20    3.60
   2  -5  -5   29.80    2.60
   2  -5  -5   34.90    2.80
   2  -5  -5   33.80    4.60
  -2  -5   5   26.00    2.50
  -2  -5   5   33.30    2.80
   2   5  -5   34.20    4.80
   2   5  -5   31.10    2.10
  -2   5   5   29.80    4.10
   2   5  -5   26.70    4.00
  -2   5   5   33.50    2.40
  -1  -5   5   25.80    2.00
   1  -5  -5   26.80    3.50
  -1  -5   5   30.20    3.40
   1  -5  -5   23.10    3.30
   1  -5  -5   28.00    2.90
   1   5  -5   33.40    4.30
  -1   5   5   29.50    3.40
  -1   5   5   27.50    1.80
   1   5  -5   30.30    3.50
   1   5  -5   29.90    3.20
   0  -5  -5   11.00    1.90
   0  -5  -5   11.30    2.60
   0  -5   5   10.00    1.60
   0  -5   5    7.90    1.80
   0  -5  -5    9.60    1.30
   0   5  -5   11.90    1.50
   0   5  -5    7.60    1.50
   0   5   5   10.80    2.10
   0   5   5   10.10    1.50
   0   5  -5    7.20    1.80
  -1  -5  -5    1.20    1.10
   1  -5   5   -0.10    0.40
  -1  -5  -5    0.50    0.60
  -1   5  -5    0.80    0.70
  -1   5  -5    0.90    1.10
   1   5   5    0.50    0.60
  -1   5  -5    1.70    1.10
   1   5   5   -0.40    1.00
  -2  -5  -5    3.30    1.70
   2  -5   5    2.60    1.20
  -2  -5  -5    0.40    0.80
  -2   5  -5    0.40    1.30
   2   5   5    1.40    1.00
   2   5   5    2.30    1.50
  -2   5  -5    0.60    0.90
  -2   5  -5    0.70    0.90
   3  -5   5   11.40    2.20
   3  -5   5   14.80    2.80
  -3  -5  -5   15.20    3.70
  -3  -5  -5   13.20    2.90
   3   5   5   14.00    2.90
   3   5   5   17.40    3.60
  -3   5  -5    9.60    2.60
  -3   5  -5   13.50    2.90
  -3   5  -5    9.30    2.90
  -4  -5  -5   20.60    4.10
   4  -5   5   22.20    3.90
  -4  -5  -5   24.90    4.90
   4   5   5   26.10    5.10
  -4   5  -5   23.90    4.40
   4   5   5   16.20    3.40
  -5  -5  -5   29.80    6.30
   5  -5   5   26.00    4.50
  -5  -5  -5   28.50    5.60
  -5   5  -5   27.60    5.20
   5   5   5   25.20    5.40
   5   5   5   25.50    4.40
   6  -5   5   16.30    3.70
  -6  -5  -5   10.60    3.90
  -6   5  -5   17.00    4.60
   6   5   5   20.90    4.20
   6  -6  -5    8.50    4.00
  -6  -6   5   25.50    5.20
  -6  -6   5   10.10    3.60
   6   6  -5   18.50    5.80
  -6   6   5   17.10    4.60
  -5  -6   5    2.70    1.60
   5  -6  -5    6.30    3.30
   5  -6  -5    2.60    1.30
  -5  -6   5    3.90    2.00
  -5   6   5    3.40    1.80
  -5   6   5    4.20    2.50
   5   6  -5    5.70    3.10
   4  -6  -5    3.20    1.60
   4  -6  -5    0.40    1.50
  -4  -6   5    0.90    1.30
  -4   6   5    2.10    1.30
   4   6  -5    1.70    1.70
  -4   6   5    3.50    2.00
   4   6  -5    3.70    2.30
   3  -6  -5    9.30    2.00
  -3  -6   5   14.60    2.80
  -3  -6   5   17.60    2.90
   3  -6  -5   16.10    3.70
  -3   6   5   20.00    2.70
   3   6  -5   16.60    3.60
   3   6  -5   17.90    4.00
  -3   6   5   17.50    3.50
  -2  -6   5    9.40    1.70
  -2  -6   5    6.80    1.60
   2  -6  -5    6.90    1.50
   2  -6  -5   11.80    1.90
   2  -6  -5    8.90    2.30
   2   6  -5    8.40    2.40
  -2   6   5    9.10    1.40
   2   6  -5    8.50    2.30
  -2   6   5   12.00    2.60
   1  -6  -5    5.00    1.70
   1  -6  -5    4.80    1.60
  -1  -6   5    5.00    1.40
   1  -6  -5    3.60    1.10
  -1  -6   5    4.80    0.90
   1   6  -5    4.80    1.80
   1   6  -5    4.40    1.20
  -1   6   5    5.10    1.40
  -1   6   5    5.60    0.70
   1   6  -5    5.10    1.50
   0  -6  -5   56.59    3.50
   0  -6  -5   53.29    4.90
   0  -6   5   57.09    3.90
   0  -6   5   58.39    4.50
   0  -6  -5   64.09    4.30
   0   6  -5   60.99    4.10
   0   6  -5   53.19    5.60
   0   6  -5   56.19    3.60
   0   6   5   67.59    4.70
   0   6   5   57.79    3.80
   1  -6   5  129.89    7.60
  -1  -6  -5  118.39    8.80
  -1  -6  -5  121.99    7.40
   1  -6   5  126.99    8.10
  -1   6  -5  128.29    7.50
  -1   6  -5  120.09    8.50
   1   6   5  123.19    8.40
   2  -6   5  138.69    8.90
  -2  -6  -5  142.49    9.00
  -2  -6  -5  156.98   10.60
   2   6   5  136.89    8.90
  -2   6  -5  142.59   10.10
   2   6   5  149.99    9.80
  -2   6  -5  139.99    8.90
   3  -6   5   12.30    2.60
  -3  -6  -5   16.20    3.30
  -3  -6  -5   16.20    3.80
  -3   6  -5   12.20    2.70
   3   6   5   14.70    2.90
   3   6   5   15.60    3.60
  -3   6  -5   11.50    3.40
   4  -6   5    2.00    1.30
  -4  -6  -5    2.90    1.80
  -4  -6  -5    4.60    2.50
   4  -6   5    2.00    1.40
   4   6   5    4.00    2.20
  -4   6  -5    4.40    1.90
   4   6   5    1.30    1.20
  -5  -6  -5    1.00    1.90
  -5  -6  -5    1.20    1.70
   5  -6   5   -0.90    0.90
   5   6   5   -0.90    1.00
   5   6   5    2.10    2.10
  -5   6  -5    0.20    1.20
  -6  -6  -5    1.10    1.90
   6  -6   5   -1.80    1.30
  -6   6  -5   -0.30    2.10
   6   6   5    1.20    1.60
   6  -7  -5    5.90    3.50
  -6  -7   5    2.50    1.60
   6  -7  -5    2.00    1.70
  -6  -7   5    8.50    3.50
   6   7  -5    3.30    2.90
  -6   7   5    4.10    2.50
  -5  -7   5   34.30    5.70
   5  -7  -5   25.60    4.10
  -5  -7   5   32.80    5.70
   5  -7  -5   43.50    7.90
   5   7  -5   37.80    7.60
  -5   7   5   33.20    5.00
  -5   7   5   32.00    6.00
   4  -7  -5   24.80    5.10
  -4  -7   5   32.30    4.90
   4  -7  -5   22.10    3.50
   4   7  -5   28.00    5.50
  -4   7   5   23.70    4.60
  -4   7   5   29.10    4.00
   4   7  -5   25.70    4.90
  -3  -7   5   68.49    5.20
   3  -7  -5   60.59    4.70
  -3  -7   5   52.29    5.10
   3  -7  -5   77.29    6.50
   3   7  -5   75.39    8.10
  -3   7   5   73.49    7.50
  -3   7   5   58.39    4.50
   3   7  -5   61.39    7.60
   2  -7  -5   90.89    6.10
  -2  -7   5   92.59    6.10
   2  -7  -5   96.99    6.20
   2  -7  -5   93.89    7.20
  -2  -7   5  105.59    6.60
  -2   7   5   99.99    7.00
   2   7  -5  103.89    7.70
   2   7  -5   97.49    7.40
  -2   7   5  105.09    5.70
   1  -7  -5   20.20    3.10
  -1  -7   5   20.80    2.80
   1  -7  -5   24.00    3.50
   1  -7  -5   32.10    3.10
  -1  -7   5   24.60    1.80
  -1   7   5   25.00    3.20
  -1   7   5   22.20    1.50
   1   7  -5   25.40    3.30
   1   7  -5   17.10    3.40
   1   7  -5   21.70    2.70
   0  -7   5   33.90    3.90
   0  -7  -5   32.50    2.30
   0  -7   5   33.20    2.60
   0  -7  -5   40.50    4.90
   0  -7  -5   40.00    3.20
   0   7  -5   33.70    2.90
   0   7   5   36.60    4.30
   0   7   5   35.70    2.70
   0   7  -5   31.30    2.40
   0   7  -5   34.50    4.70
  -1  -7  -5   38.60    5.20
  -1  -7  -5   29.60    3.30
   1  -7   5   31.70    3.50
  -1  -7  -5   33.00    3.70
   1  -7   5   34.80    4.10
  -1   7  -5   36.00    3.80
   1   7   5   37.40    4.90
  -1   7  -5   30.00    4.80
  -2  -7  -5    0.50    0.70
   2  -7   5   -0.20    0.60
  -2  -7  -5    2.50    1.50
   2  -7   5    0.70    0.90
   2   7   5    0.70    0.70
   2   7   5    0.80    1.20
  -2   7  -5    1.30    1.10
  -2   7  -5   -0.80    1.40
   3  -7   5   50.19    5.70
  -3  -7  -5   43.30    6.40
  -3  -7  -5   48.90    5.90
   3  -7   5   50.19    4.70
  -3   7  -5   53.29    7.30
  -3   7  -5   42.00    5.30
   3   7   5   49.20    6.60
   3   7   5   47.50    5.60
   4  -7   5   35.00    4.80
  -4  -7  -5   31.60    5.30
   4  -7   5   30.70    4.70
  -4  -7  -5   35.70    6.10
   4   7   5   32.60    5.80
   4   7   5   28.90    4.50
  -4   7  -5   22.90    4.30
  -5  -7  -5   24.70    5.20
  -5  -7  -5   29.40    5.80
   5  -7   5   29.50    4.90
   5   7   5   33.30    6.40
  -5   7  -5   31.20    5.60
   5   7   5   34.00    5.30
  -6  -7  -5   17.80    6.10
   6  -7   5   11.80    4.60
  -6   7  -5   19.60    6.20
   6   7   5   17.40    3.90
  -6  -8   5   22.50    5.00
  -6  -8   5   14.40    4.00
   6  -8  -5   17.40    5.20
   6  -8  -5   16.00    3.30
  -6   8   5   13.10    4.20
   6   8  -5    9.00    4.30
   5  -8  -5   12.60    2.80
  -5  -8   5   18.20    4.20
   5  -8  -5   14.40    4.50
  -5   8   5   12.20    3.90
  -5   8   5   12.60    3.10
   5   8  -5   19.00    5.20
   4  -8  -5    1.70    2.00
   4  -8  -5    4.00    1.50
  -4  -8   5    2.70    1.70
   4   8  -5    2.40    2.10
  -4   8   5    1.30    1.10
   4   8  -5    6.50    2.70
  -4   8   5    2.70    2.00
  -3  -8   5    0.00    0.70
   3  -8  -5    1.30    0.90
  -3  -8   5    2.00    1.10
   3  -8  -5    0.00    1.30
  -3   8   5    1.00    0.70
  -3   8   5    0.00    0.90
   3   8  -5    1.20    1.50
   3   8  -5    0.30    1.30
  -2  -8   5    9.40    1.80
   2  -8  -5   13.50    2.30
   2  -8  -5    6.40    2.10
   2  -8  -5    8.80    1.80
  -2  -8   5   10.90    2.20
  -2   8   5   11.20    1.50
   2   8  -5   10.70    2.90
   2   8  -5    8.40    2.60
  -2   8   5   19.10    3.30
  -1  -8   5  274.87   14.70
   1  -8  -5  269.67   15.20
   1  -8  -5  281.07   14.40
  -1   8   5  265.67   13.00
   1   8  -5  262.57   15.80
  -1   8   5  276.57   14.80
   1   8  -5  271.57   14.70
   0  -8   5  162.48    9.10
   0  -8  -5  164.48   10.80
   0  -8   5  182.88   10.30
   0  -8  -5  163.18    8.60
   0  -8  -5  174.38    9.80
   0   8   5  174.68    9.40
   0   8  -5  176.48    9.60
   0   8  -5  180.98   11.20
   0   8   5  163.08   10.20
   1  -8   5  208.18   12.20
  -1  -8  -5  207.38   11.80
  -1  -8  -5  212.98   11.40
  -1  -8  -5  187.68   13.00
   1  -8   5  209.78   11.50
  -1   8  -5  221.48   11.60
   1   8   5  204.08   12.80
  -1   8  -5  226.38   13.80
   2  -8   5    2.00    1.00
  -2  -8  -5    0.70    0.80
  -2  -8  -5    0.30    1.10
   2  -8   5   -0.50    0.60
  -2   8  -5    4.20    2.30
   2   8   5    2.20    1.00
  -2   8  -5    0.80    1.00
   2   8   5    1.30    1.40
   3  -8   5   64.99    5.60
   3  -8   5   60.39    5.40
  -3  -8  -5   72.89    6.20
  -3  -8  -5   90.69    9.70
   3   8   5   65.49    5.70
  -3   8  -5   73.69    9.10
   3   8   5   71.49    8.50
  -3   8  -5   64.79    5.70
  -4  -8  -5    3.70    2.20
  -4  -8  -5    7.10    2.70
   4  -8   5    5.20    2.10
   4  -8   5    5.10    1.90
   4   8   5    4.60    1.90
  -4   8  -5    7.40    5.50
  -4   8  -5    6.40    2.30
   4   8   5    3.50    2.20
  -5  -8  -5    5.40    2.80
   5  -8   5    3.10    1.60
  -5  -8  -5    6.40    2.70
   5   8   5    6.10    3.00
   5   8   5    4.00    1.90
  -5   8  -5    5.70    2.60
   6   8   5    4.70    2.80
   6   8   5    6.70    4.50
  -6  -9   5   25.90    5.70
   6  -9  -5   15.70    5.20
  -6  -9   5   21.10    4.70
   6  -9  -5   17.60    3.60
  -6   9   5   24.90    5.90
   6   9  -5   14.70    5.20
   5  -9  -5   25.90    5.90
  -5  -9   5   24.80    5.10
   5  -9  -5   21.80    4.00
  -5   9   5   15.80    4.70
   5   9  -5   20.90    6.00
  -4  -9   5  173.58   11.40
   4  -9  -5  149.19    9.90
   4  -9  -5  157.98   11.90
  -4   9   5  158.98   10.10
   4   9  -5  174.88   13.20
   4   9  -5  156.48   12.00
  -4   9   5  176.58   12.20
   3  -9  -5   40.10    4.50
  -3  -9   5   44.50    5.80
  -3  -9   5   42.50    4.90
   3  -9  -5   39.40    5.70
  -3   9   5   33.40    5.10
   3   9  -5   32.50    5.20
  -3   9   5   38.30    3.30
   3   9  -5   42.70    6.20
   2  -9  -5   36.50    4.90
   2  -9  -5   35.50    3.30
   2  -9  -5   32.30    3.80
  -2  -9   5   25.70    3.30
  -2  -9   5   39.90    4.70
  -2   9   5   37.90    2.60
   2   9  -5   33.70    4.90
  -2   9   5   38.00    4.90
   2   9  -5   35.50    5.00
   1  -9  -5  222.48   13.30
   1  -9  -5  224.58   12.40
  -1  -9   5  230.18   12.80
  -1   9   5  215.88   12.70
  -1   9   5  230.68   11.10
  -1   9   5  229.18   12.90
   1   9  -5  258.67   12.50
   1   9  -5  222.28   14.00
   1   9  -5  224.28   12.80
   0  -9   5    5.40    1.70
   0  -9   5    5.40    1.20
   0  -9  -5    7.20    0.90
   0  -9  -5    6.30    2.10
   0  -9  -5    6.30    1.60
   0   9   5    6.90    1.50
   0   9  -5    7.00    1.50
   0   9   5    5.10    1.80
   0   9  -5    6.20    2.30
   1  -9   5   25.20    3.00
  -1  -9  -5   24.10    4.20
   1  -9   5   23.30    3.50
  -1  -9  -5   24.20    3.20
  -1  -9  -5   23.20    2.90
  -1   9  -5   17.50    4.20
   1   9   5   32.20    4.80
  -1   9  -5   30.30    3.30
  -2  -9  -5  280.07   17.40
  -2  -9  -5  292.17   15.70
   2  -9   5  285.87   15.40
   2  -9   5  271.57   15.80
  -2   9  -5  281.37   15.50
  -2   9  -5  283.07   17.90
   2   9   5  270.77   15.60
   2   9   5  280.57   17.10
   3  -9   5   14.10    3.00
  -3  -9  -5   18.10    4.10
   3  -9   5   11.90    2.60
  -3  -9  -5   12.90    3.10
   3   9   5   15.00    3.80
  -3   9  -5   11.90    2.70
   3   9   5   15.60    3.20
  -3   9  -5   19.80    4.60
  -4  -9  -5   40.10    6.70
  -4  -9  -5   44.30    6.30
   4  -9   5   50.39    5.90
   4  -9   5   42.90    5.50
  -4   9  -5   36.50    5.40
  -4   9  -5   54.79    8.10
   4   9   5   45.50    7.10
   4   9   5   49.30    6.20
  -5  -9  -5    8.70    3.20
   5  -9   5   13.40    3.00
  -5  -9  -5    6.50    2.80
   5   9   5   12.20    3.10
   5   9   5    8.50    4.00
  -5   9  -5    8.60    2.80
   6   9   5   27.50    6.40
   6 -10  -5   19.50    5.50
  -6 -10   5   11.00    4.10
  -6 -10   5   16.00    4.50
   6 -10  -5   16.30    3.40
  -6  10   5   12.40    4.50
   6  10  -5   18.80    6.30
   5 -10  -5   21.90    5.40
  -5 -10   5   23.10    5.00
   5 -10  -5   18.20    3.40
  -5  10   5   22.40    5.20
   5  10  -5   30.20    6.80
   4 -10  -5    7.20    2.50
   4 -10  -5    3.70    1.60
  -4 -10   5    1.70    1.50
   4  10  -5    1.20    1.50
  -4  10   5    0.70    1.50
   4  10  -5    3.20    2.40
   3 -10  -5    8.80    2.10
  -3 -10   5    8.20    2.20
   3 -10  -5    7.90    2.70
  -3 -10   5   11.40    3.10
   3  10  -5    9.10    2.90
   3  10  -5   11.60    3.30
  -3  10   5    7.90    2.60
  -3  10   5   11.60    1.90
   2 -10  -5   13.80    2.40
  -2 -10   5   19.30    3.30
   2 -10  -5   13.30    3.00
  -2 -10   5   15.80    2.50
  -2  10   5   19.10    3.50
  -2  10   5   19.20    1.60
   2  10  -5   17.00    3.70
   2  10  -5   18.40    3.60
   1 -10  -5   92.99    6.90
   1 -10  -5   83.09    5.80
  -1 -10   5   94.89    6.40
  -1  10   5   89.39    6.30
   1  10  -5   80.69    6.20
   1  10  -5  100.29    6.00
   1  10  -5   86.09    7.30
  -1  10   5   94.89    6.40
   0 -10  -5  222.68   11.20
   0 -10  -5  221.68   13.90
   0 -10   5  245.78   13.20
   0 -10  -5  251.07   12.90
   0 -10   5  224.98   11.80
   0  10  -5  207.18   12.30
   0  10  -5  236.98   14.70
   0  10   5  234.88   12.50
   0  10   5  237.98   13.70
  -1 -10  -5  183.78   12.60
   1 -10   5  195.18   11.60
  -1 -10  -5  197.58   11.30
  -1 -10  -5  191.48   10.50
   1 -10   5  192.98   10.70
   1  10   5  201.28   12.50
  -1  10  -5  193.98   10.80
  -1  10  -5  171.88   13.00
  -2 -10  -5  164.48   10.10
  -2 -10  -5  169.68   11.90
   2 -10   5  159.38    9.80
   2 -10   5  157.08   10.30
   2  10   5  155.48   11.40
  -2  10  -5  160.18   12.40
  -2  10  -5  176.08   10.10
   2  10   5  164.48   10.30
  -3 -10  -5   13.40    3.60
   3 -10   5   14.80    3.00
  -3 -10  -5   15.30    3.30
   3 -10   5   14.10    2.90
  -3  10  -5   16.20    3.10
  -3  10  -5   19.60    5.10
   3  10   5   10.80    3.50
   3  10   5   15.40    3.20
   4 -10   5   16.90    3.30
   4 -10   5   20.00    3.60
  -4 -10  -5   26.30    5.50
  -4 -10  -5   16.60    3.80
  -4  10  -5   15.00    4.50
   4  10   5   19.10    4.80
  -4  10  -5   20.80    4.00
   4  10   5   19.30    3.90
  -5 -10  -5    2.00    1.80
  -5 -10  -5   -0.10    1.40
   5 -10   5   -1.30    0.80
   5  10   5    1.70    2.50
   5  10   5    0.20    1.20
  -5  10  -5    2.50    1.60
   6  10   5    8.90    4.30
  -6 -11   5    7.30    3.50
  -6 -11   5    1.50    2.00
   6 -11  -5    7.50    3.80
   6 -11  -5    5.90    2.20
  -6  11   5    8.70    3.50
   6  11  -5    3.10    4.10
   5 -11  -5   29.50    5.80
  -5 -11   5   49.20    7.40
   5 -11  -5   29.60    4.50
   5  11  -5   42.30    8.10
  -5  11   5   27.30    5.80
   5  11  -5   35.10    6.50
   4 -11  -5   36.90    6.10
  -4 -11   5   46.80    6.40
   4 -11  -5   45.90    5.20
  -4  11   5   42.10    6.40
   4  11  -5   50.39    8.10
   4  11  -5   47.30    7.30
   3 -11  -5  140.89    9.90
  -3 -11   5  125.49    9.60
   3  11  -5  133.19   10.30
  -3  11   5  123.99    9.60
   3  11  -5  133.19   10.50
   2 -11  -5  177.38   10.80
   2 -11  -5  182.78   11.50
  -2 -11   5  159.88   10.10
  -2 -11   5  183.08   11.80
   2 -11  -5  176.88   10.50
   2  11  -5  176.38   12.20
  -2  11   5  197.58   11.80
  -2  11   5  190.08    9.20
   2  11  -5  184.28   11.90
   1 -11  -5   33.40    4.50
  -1 -11   5   32.10    4.10
   1 -11  -5   24.10    3.10
   1  11  -5   31.40    4.20
  -1  11   5   30.00    3.90
   1  11  -5   29.60    4.80
  -1  11   5   29.40    3.90
   1  11  -5   29.80    3.20
   0 -11  -5   21.60    2.90
   0 -11  -5   18.50    1.30
   0 -11   5   16.00    2.90
   0 -11  -5   20.90    3.70
   0 -11   5   20.40    2.20
   0  11  -5   14.60    2.40
   0  11   5   22.60    3.80
   0  11   5   19.80    2.90
   0  11  -5   22.20    4.60
  -1 -11  -5    4.50    2.10
   1 -11   5    3.20    1.00
  -1 -11  -5    4.20    1.10
  -1 -11  -5    3.40    1.40
   1 -11   5    2.70    1.40
   1  11   5    1.70    1.60
  -1  11  -5    2.70    1.10
  -1  11  -5    6.90    3.10
   2 -11   5   -0.20    0.90
   2 -11   5   -0.40    0.60
  -2 -11  -5   -0.50    0.70
  -2 -11  -5    1.20    1.30
   2  11   5    1.50    1.60
  -2  11  -5   -0.50    0.70
   2  11   5   -0.40    0.70
  -2  11  -5   -0.90    1.70
   3 -11   5   75.69    6.20
  -3 -11  -5   92.79   10.30
  -3 -11  -5   72.59    6.40
   3 -11   5   74.49    5.90
  -3  11  -5   84.79   10.70
   3  11   5   73.39    6.30
  -3  11  -5   66.89    6.00
   3  11   5   79.89    9.90
   4 -11   5   87.49    7.00
  -4 -11  -5   85.09    9.30
  -4 -11  -5   79.89    9.80
   4 -11   5   81.09    6.80
  -4  11  -5   80.09    7.20
  -4  11  -5  108.19   12.40
   4  11   5   87.29   10.80
   4  11   5   85.69    7.30
  -5 -11  -5   91.69   10.70
   5 -11   5   72.89    8.00
  -5 -11  -5   66.49    9.10
  -5  11  -5   79.19    9.10
   5  11   5   84.39   11.30
   5  11   5   82.59    8.80
  -6 -12   5   20.30    4.80
   6 -12  -5   20.90    5.80
   6 -12  -5   16.90    3.40
   5 -12  -5   11.70    4.20
   5 -12  -5   11.80    2.90
  -5 -12   5   10.30    3.20
   5  12  -5    7.50    3.10
  -5  12   5    7.20    3.40
   5  12  -5    5.40    3.60
   4 -12  -5   16.30    3.90
  -4 -12   5   16.30    3.80
   4 -12  -5   17.40    3.20
   4  12  -5   16.50    4.30
   4  12  -5   16.00    4.80
  -4  12   5   15.50    4.10
   3 -12  -5    7.60    2.10
   3 -12  -5   13.20    3.50
  -3 -12   5    8.40    2.70
  -3 -12   5    6.40    2.00
  -3  12   5    6.90    2.50
   3  12  -5    5.90    2.60
   3  12  -5    5.20    2.50
  -2 -12   5   50.69    4.10
   2 -12  -5   57.39    4.50
   2 -12  -5   54.19    4.80
  -2 -12   5   50.89    6.80
   2 -12  -5   65.49    7.00
  -2  12   5   58.99    6.40
   2  12  -5   44.00    6.40
   2  12  -5   62.49    7.30
  -1 -12   5  132.89    8.90
   1 -12  -5  148.09    9.60
   1  12  -5  131.49   10.00
   1  12  -5  150.88    8.30
  -1  12   5  126.29    8.80
  -1  12   5  138.39    9.00
   1  12  -5  124.79    8.60
   0 -12  -5  120.69    7.50
   0 -12  -5  106.69    8.40
   0 -12   5  110.69    7.70
   0 -12   5  116.59    6.30
   0  12  -5  125.89    9.70
   0  12  -5   92.39    6.80
   0  12   5  117.29    7.50
   0  12   5  114.19    8.30
   1 -12   5  201.18   10.60
  -1 -12  -5  195.58   11.30
  -1 -12  -5  182.78   12.80
  -1 -12  -5  182.68   10.20
   1 -12   5  200.68   11.70
   1  12   5  196.28   12.60
  -1  12  -5  186.78   13.80
   1  12   5  175.98   10.80
  -1  12  -5  177.88   10.50
  -2 -12  -5  207.78   12.60
   2 -12   5  231.08   13.30
   2 -12   5  219.98   12.50
  -2 -12  -5  193.28   14.50
  -2  12  -5  231.98   12.70
   2  12   5  190.58   14.30
   2  12   5  241.88   13.30
  -2  12  -5  232.48   16.20
   3 -12   5  109.49    7.90
  -3 -12  -5  111.39    9.90
  -3 -12  -5  115.59    8.60
   3 -12   5  112.19    8.20
   3  12   5  123.09    8.60
  -3  12  -5  110.79   13.10
  -3  12  -5  112.89    8.20
   3  12   5  115.39   12.70
  -4 -12  -5   15.30    3.70
  -4 -12  -5   24.60    5.50
   4 -12   5   15.20    3.20
   4 -12   5   13.00    3.00
  -4  12  -5   17.90    3.60
  -4  12  -5   29.30    6.70
   4  12   5   14.40    3.30
   4  12   5   21.30    5.60
   5 -12   5    1.20    1.40
  -5 -12  -5    2.10    2.20
  -5 -12  -5    0.70    1.90
   5  12   5    2.10    2.60
  -5  12  -5    1.00    1.80
   5  12   5    4.40    2.00
   6 -13  -5    9.80    2.60
   6 -13  -5   11.70    4.10
  -6 -13   5   16.90    4.50
   5 -13  -5   52.79    7.60
  -5 -13   5   53.09    7.80
   5 -13  -5   34.30    4.80
  -5  13   5   32.80    6.60
   5  13  -5   42.30    8.50
   5  13  -5   43.50    7.60
   4 -13  -5   58.89    6.40
  -4 -13   5   46.50    6.50
   4 -13  -5   58.29    8.00
  -4  13   5   65.59    8.70
   4  13  -5   76.89   10.60
   4  13  -5   85.19   10.30
   3 -13  -5  171.68   10.20
  -3 -13   5  165.78   11.80
   3 -13  -5  152.68   11.20
   3  13  -5  173.88   12.60
  -3  13   5  166.88   11.70
   3  13  -5  145.79   11.80
   2 -13  -5  156.08   10.70
  -2 -13   5  171.48   12.20
   2 -13  -5  186.08   10.50
  -2 -13   5  179.18   10.20
   2  13  -5  176.38   11.80
  -2  13   5  173.98   11.60
   2  13  -5  183.88   12.60
  -1 -13   5   70.39    5.90
   1 -13  -5   70.79    6.30
   1  13  -5   68.79    8.10
   1  13  -5   79.49    5.80
  -1  13   5   77.89    6.10
   1  13  -5   80.79    5.20
  -1  13   5   59.49    5.60
   0 -13  -5   32.20    5.00
   0 -13  -5   37.30    4.10
   0 -13   5   31.00    2.40
   0 -13   5   33.20    4.50
   0  13  -5   33.10    6.00
   0  13  -5   25.10    3.40
   0  13   5   32.80    4.80
   0  13   5   42.30    4.90
  -1 -13  -5   12.60    2.00
  -1 -13  -5   13.20    3.40
  -1 -13  -5   15.90    2.90
   1 -13   5   14.50    2.90
   1 -13   5   13.40    2.20
  -1  13  -5   22.20    5.30
   1  13   5   15.20    2.90
   1  13   5   14.80    3.50
  -1  13  -5   16.30    2.50
  -2 -13  -5    6.10    2.50
   2 -13   5    6.30    2.00
  -2 -13  -5    6.10    1.80
   2 -13   5    2.40    1.20
  -2  13  -5    6.00    1.70
  -2  13  -5    6.60    3.40
   2  13   5    5.40    2.30
   2  13   5    6.40    1.90
   3 -13   5   91.19    6.80
  -3 -13  -5   92.29   10.50
   3 -13   5   84.89    6.90
  -3 -13  -5   80.89    7.10
  -3  13  -5   88.89    6.90
  -3  13  -5   94.69   11.70
   3  13   5   96.09    7.40
   3  13   5   93.09   11.50
   4 -13   5   74.89    6.70
  -4 -13  -5   84.39    9.30
  -4 -13  -5   83.79   10.90
   4 -13   5   84.59    6.80
  -4  13  -5   73.29    8.10
  -4  13  -5   92.79   12.20
   4  13   5   83.79   11.00
   4  13   5   87.89    7.40
  -5 -13  -5   83.09   10.40
  -5 -13  -5   87.39   10.90
   5 -13   5   76.39    8.20
   5  13   5  103.19   13.40
  -5  13  -5   81.99    9.00
   5  13   5   91.89    9.40
  -6 -14   5   22.90    5.00
   5 -14  -5   28.20    6.00
  -5 -14   5   24.40    5.20
   5 -14  -5   24.90    4.10
  -5  14   5   36.40    7.00
   5  14  -5   45.80    9.10
   5  14  -5   19.30    5.10
  -4 -14   5    3.60    1.90
   4 -14  -5    5.00    2.70
   4 -14  -5    5.30    2.00
   4  14  -5    9.50    3.80
   4  14  -5    4.50    2.30
  -4  14   5    3.70    2.40
   3 -14  -5    7.60    2.80
  -3 -14   5    7.00    2.80
   3 -14  -5    5.00    1.70
  -3 -14   5    2.20    1.40
   3  14  -5    3.80    2.20
   3  14  -5    5.30    2.80
  -3  14   5    3.30    1.90
  -2 -14   5   82.79    5.90
   2 -14  -5   95.89    6.40
  -2 -14   5   74.99    9.10
   2 -14  -5   90.89    7.00
   2  14  -5   79.89    9.30
   2  14  -5   88.79    7.50
  -2  14   5   90.99    9.30
  -2  14   5   86.09    6.80
   1 -14  -5   71.69    5.90
  -1 -14   5   91.99    7.20
   1 -14  -5   93.89    7.40
  -1  14   5   89.09    6.90
  -1  14   5   97.49    7.20
   1  14  -5   75.09    9.00
   1  14  -5   95.89    6.70
   0 -14  -5  310.97   18.00
   0 -14   5  355.46   16.80
   0 -14  -5  356.16   20.20
   0 -14   5  348.67   19.00
   0  14   5  341.77   19.60
   0  14   5  343.57   19.00
   0  14  -5  304.87   17.60
   0  14  -5  345.97   21.50
  -1 -14  -5  256.87   13.90
  -1 -14  -5  278.37   17.40
   1 -14   5  279.07   15.80
   1 -14   5  268.47   14.20
  -1 -14  -5  291.97   15.50
   1  14   5  260.57   15.20
   1  14   5  275.17   16.70
  -1  14  -5  280.77   14.60
  -1  14  -5  222.88   17.80
   2 -14   5  197.68   12.30
   2 -14   5  190.18   11.30
  -2 -14  -5  182.68   11.40
  -2 -14  -5  200.28   14.30
   2  14   5  163.18   13.30
   2  14   5  206.18   12.30
  -2  14  -5  219.68   15.80
  -2  14  -5  203.98   11.50
   3 -14   5   41.40    5.10
  -3 -14  -5   41.60    7.50
   3 -14   5   46.40    5.90
  -3 -14  -5   52.19    6.20
   3  14   5   44.00    5.80
  -3  14  -5   61.09    9.50
   3  14   5   46.80    7.80
  -3  14  -5   52.89    5.70
  -4 -14  -5    4.30    2.30
   4 -14   5    4.60    2.00
   4 -14   5    5.80    2.20
  -4 -14  -5   10.20    3.60
   4  14   5    5.00    2.10
  -4  14  -5    5.90    2.30
   4  14   5    1.80    2.60
  -4  14  -5    6.50    3.30
  -5 -14  -5   -0.60    1.70
  -5 -14  -5    2.40    2.60
   5 -14   5    2.00    1.70
   5  14   5    2.00    3.10
  -5  14  -5    2.40    2.00
   5 -15  -5   50.09    7.70
  -5 -15   5   37.00    6.80
   5 -15  -5   55.99    6.40
   5  15  -5   68.09   10.90
   5  15  -5   69.29    9.80
  -5  15   5   43.40    7.70
   4 -15  -5  102.49    9.00
   4 -15  -5   98.29    7.60
   4  15  -5  128.09   13.30
  -4  15   5  115.99   12.40
   4  15  -5  124.49   14.10
  -3 -15   5  253.07   16.60
   3 -15  -5  239.58   15.60
   3 -15  -5  271.37   14.50
  -3 -15   5  231.78   14.60
   3  15  -5  261.97   17.20
   3  15  -5  243.88   16.80
  -3  15   5  240.48   16.30
  -2 -15   5  129.59    8.00
   2 -15  -5  118.09    8.80
  -2 -15   5  123.29   10.20
   2 -15  -5  130.59    8.20
  -2  15   5  122.79    8.90
   2  15  -5  127.39    9.60
   2  15  -5  123.79   10.40
  -2  15   5  127.99    9.60
   1 -15  -5  125.59    9.30
  -1 -15   5  127.89    9.20
   1 -15  -5  110.19    7.70
  -1  15   5  118.69    8.80
  -1  15   5  115.19    8.60
   1  15  -5  127.99    8.50
   1  15  -5  130.99   13.00
   0 -15  -5   21.60    4.30
   0 -15   5   20.30    2.10
   0 -15  -5   21.40    3.30
   0 -15   5   29.10    4.30
   0  15  -5   14.40    4.40
   0  15   5   27.40    4.70
   0  15   5   20.40    3.90
   0  15  -5   22.40    3.00
  -1 -15  -5    2.60    1.80
  -1 -15  -5    1.30    1.10
   1 -15   5    0.10    0.80
  -1 -15  -5    0.60    0.60
   1 -15   5    1.20    0.80
  -1  15  -5    1.90    1.10
   1  15   5    0.80    1.40
  -1  15  -5   -0.50    1.70
   1  15   5    4.30    1.80
   2 -15   5   72.89    6.20
  -2 -15  -5   69.09    8.90
   2 -15   5   69.19    5.30
  -2 -15  -5   68.79    5.40
   2  15   5   64.19    8.50
  -2  15  -5   88.39   11.50
   2  15   5   72.69    6.10
  -2  15  -5   69.09    5.40
   3 -15   5  134.59    9.90
   3 -15   5  139.19    9.30
  -3 -15  -5  135.49   11.90
  -3 -15  -5  139.89   10.00
  -3  15  -5  160.88   16.80
  -3  15  -5  149.69    9.70
   3  15   5  144.19   15.20
   3  15   5  152.58   10.30
   4 -15   5   87.59    7.10
  -4 -15  -5   84.19   11.20
   4 -15   5   89.69    7.40
  -4 -15  -5   80.09    9.20
   4  15   5   92.29    7.70
  -4  15  -5   84.59    7.40
  -4  15  -5  117.59   14.00
   4  15   5   86.59   11.80
  -5 -15  -5   42.70    7.70
  -5 -15  -5   41.40    6.80
   5 -15   5   57.79    6.90
  -5  15  -5   56.19    7.20
   5  15   5   43.60    8.90
   5 -16  -5   30.50    4.70
  -5 -16   5   23.00    5.20
   5 -16  -5   36.80    6.50
   5  16  -5   36.50    8.10
  -5  16   5   31.20    6.70
   5  16  -5   46.10    7.70
  -4 -16   5    2.10    1.80
   4 -16  -5    7.50    2.30
   4 -16  -5    7.80    3.10
   4  16  -5    6.50    3.20
   4  16  -5    7.30    3.70
  -4  16   5    3.30    2.40
   3 -16  -5   22.00    3.60
  -3 -16   5   15.10    3.00
  -3 -16   5   13.40    3.60
  -3  16   5   13.70    3.70
   3  16  -5   13.70    4.00
   3  16  -5   24.20    5.30
  -2 -16   5  192.38   11.00
  -2 -16   5  172.58   13.40
   2 -16  -5  194.68   12.50
   2 -16  -5  202.78   11.50
   2  16  -5  188.48   14.00
  -2  16   5  189.88   13.00
   2  16  -5  185.18   13.00
  -2  16   5  180.58   12.10
   1 -16  -5  217.28   12.80
   1 -16  -5  223.08   14.50
  -1 -16   5  227.38   14.70
   1  16  -5  232.28   16.00
  -1  16   5  215.18   13.90
   1  16  -5  235.48   13.60
  -1  16   5  217.78   14.20
   0 -16   5  347.67   19.80
   0 -16   5  332.47   16.90
   0 -16  -5  353.96   21.00
   0  16  -5  343.07   22.30
   0  16  -5  366.56   18.20
   0  16   5  334.27   20.00
   0  16   5  319.77   19.90
   1 -16   5  145.59    8.40
  -1 -16  -5  137.29    9.50
  -1 -16  -5  144.59   11.60
   1 -16   5  154.48   10.30
  -1  16  -5  137.69   15.10
  -1  16  -5  139.59    8.80
   1  16   5  142.09    9.80
   1  16   5  151.88   11.00
   2 -16   5  149.69   10.40
   2 -16   5  150.18    9.10
  -2 -16  -5  141.79   12.10
  -2 -16  -5  127.09    9.00
   2  16   5  166.38   10.40
  -2  16  -5  152.98    9.40
   2  16   5  157.88   12.10
  -2  16  -5  165.28   17.00
   3 -16   5  141.59    9.50
  -3 -16  -5  141.09   10.10
   3 -16   5  145.29   10.30
  -3 -16  -5  138.99   12.40
   3  16   5  142.59   12.80
   3  16   5  155.28   10.50
  -3  16  -5  155.08    9.90
  -3  16  -5  157.38   16.90
  -4 -16  -5   14.00    4.40
   4 -16   5   12.70    2.90
  -4 -16  -5   16.80    3.90
   4 -16   5    7.10    2.30
  -4  16  -5   18.00    5.90
   4  16   5    6.10    3.70
  -4  16  -5   11.10    2.90
   4  16   5   12.90    3.10
   5 -16   5    1.20    1.60
  -5 -16  -5    2.70    2.30
  -5 -16  -5    1.40    2.40
   5  16   5   -0.30    3.40
  -5  16  -5   -0.40    1.60
  -5 -17   5   36.70    6.70
   5 -17  -5   46.60    6.00
   5 -17  -5   57.39    8.40
   5  17  -5   66.39    9.60
  -5  17   5   56.19    9.20
   5  17  -5   49.99    9.40
   4 -17  -5  107.69    8.00
  -4 -17   5   92.09    8.70
   4 -17  -5  124.09    9.80
  -4  17   5  131.59   13.90
   4  17  -5  129.49   13.70
   4  17  -5  129.89   14.70
   3 -17  -5  148.09    9.80
  -3 -17   5  165.18   10.60
  -3 -17   5  159.28   12.30
  -3  17   5  147.09   10.70
   3  17  -5  137.19   14.40
  -3  17   5  151.88   12.10
   3  17  -5  161.98   12.60
   2 -17  -5  193.38   13.10
  -2 -17   5  204.38   14.70
   2 -17  -5  220.78   12.30
  -2 -17   5  208.98   11.80
   2  17  -5  184.98   14.60
  -2  17   5  196.68   13.90
   2  17  -5  209.88   14.00
  -2  17   5  195.78   13.00
   1 -17  -5  110.39    7.20
  -1 -17   5  100.69    6.30
   1 -17  -5  111.59    8.90
  -1 -17   5   95.09    8.60
   1  17  -5   98.29   11.70
  -1  17   5  101.09    8.20
  -1  17   5   95.29   10.10
   1  17  -5   91.89    7.50
   0 -17   5   32.40    5.30
   0 -17  -5   42.50    6.60
   0 -17  -5   23.70    3.80
   0 -17   5   33.60    2.40
   0  17  -5   37.10    7.10
   0  17  -5   37.40    4.00
   0  17   5   23.10    4.50
   0  17   5   39.60    6.30
  -1 -17  -5    2.50    2.00
   1 -17   5    2.40    1.00
  -1 -17  -5    2.90    1.40
   1 -17   5    1.10    1.20
  -1  17  -5    2.80    1.30
  -1  17  -5   -0.40    1.90
   1  17   5    3.40    1.90
   1  17   5    5.30    2.10
   2 -17   5   32.90    3.90
  -2 -17  -5   28.20    5.40
   2 -17   5   32.10    5.00
  -2 -17  -5   35.50    6.60
  -2  17  -5   37.70    4.30
   2  17   5   44.10    7.30
   2  17   5   30.20    4.70
  -2  17  -5   49.40    8.90
  -3 -17  -5  100.19   12.00
  -3 -17  -5   97.19    7.80
   3 -17   5  101.59    8.20
   3 -17   5   94.19    7.10
  -3  17  -5  101.59   13.50
   3  17   5   90.89    7.80
   3  17   5   91.99   12.50
  -3  17  -5  110.19    7.60
   4 -17   5   95.69    8.30
   4 -17   5   85.49    7.20
  -4 -17  -5   95.29    8.40
  -4 -17  -5   93.29   12.00
   4  17   5   69.09   10.90
  -4  17  -5  108.49    8.10
  -4  17  -5   83.99   12.70
   4  17   5   98.79    8.10
   5 -17   5   86.69    9.10
  -5 -17  -5   84.59   10.30
  -5 -17  -5  102.29   13.20
   5  17   5   86.39   12.90
  -5  17  -5   98.09    8.40
  -5 -18   5   10.50    4.00
   5 -18  -5    6.30    2.20
   5  18  -5   18.20    5.30
   5  18  -5   17.00    5.40
  -5  18   5   13.30    5.00
  -4 -18   5   13.40    3.60
   4 -18  -5   16.40    3.20
   4  18  -5   16.80    4.90
   4  18  -5   11.20    4.50
  -4  18   5   17.90    4.90
   3 -18  -5   92.39    7.00
  -3 -18   5   89.69    7.30
  -3 -18   5   97.29    9.10
   3  18  -5   96.69   11.60
  -3  18   5  101.09   11.70
   3  18  -5   85.69   10.80
  -3  18   5   92.39    7.90
  -2 -18   5    2.00    2.20
   2 -18  -5    6.50    2.00
  -2 -18   5    3.50    1.50
   2 -18  -5    2.00    1.60
   2  18  -5    2.30    2.10
   2  18  -5    2.90    2.10
  -2  18   5    9.10    3.20
  -2  18   5    0.70    1.50
   1 -18  -5  226.08   12.50
  -1 -18   5  210.58   15.00
   1 -18  -5  210.58   14.40
  -1 -18   5  223.98   11.50
   1  18  -5  199.28   13.00
  -1  18   5  200.98   14.30
   1  18  -5  168.08   14.90
  -1  18   5  203.48   13.90
   0 -18  -5  128.09    9.90
   0 -18  -5  172.38   12.70
   0 -18   5  161.38    8.70
   0 -18   5  179.18   12.00
   0  18   5  154.78   11.70
   0  18  -5  146.99   16.10
   0  18  -5  183.08    9.80
   0  18   5  166.68   11.70
   1 -18   5  464.55   23.70
   1 -18   5  467.55   26.40
  -1 -18  -5  501.35   28.60
   1  18   5  474.05   27.10
  -1  18  -5  456.45   24.40
   1  18   5  497.75   27.60
  -1  18  -5  479.45   30.10
   2 -18   5  199.98   12.00
   2 -18   5  216.88   14.00
  -2 -18  -5  236.28   16.60
   2  18   5  197.08   13.10
   2  18   5  210.08   15.40
  -2  18  -5  223.88   12.40
  -2  18  -5  170.98   18.80
  -3 -18  -5   34.10    7.40
   3 -18   5   33.80    4.50
   3 -18   5   25.00    4.50
   3  18   5   35.90    7.60
  -3  18  -5   42.80    8.80
  -3  18  -5   34.20    4.50
   3  18   5   31.80    4.90
   4 -18   5   38.30    5.20
  -4 -18  -5   50.19    8.80
  -4 -18  -5   43.70    6.40
  -4  18  -5   52.09    6.30
   4  18   5   55.69   10.20
  -4  18  -5   31.40    7.90
  -5 -18  -5   -1.60    3.30
  -5 -18  -5    0.20    2.50
  -5  18  -5   -1.60    1.50
   5  18   5    0.50    4.00
  -5 -19   5   40.10    7.20
   5 -19  -5   48.10    6.20
   5  19  -5   77.79   10.90
   5  19  -5   60.49   10.70
  -5  19   5   50.69    9.30
  -4 -19   5  140.29   11.00
   4 -19  -5  133.89    9.70
  -4  19   5  143.49   15.60
   4  19  -5  126.19   15.20
   4  19  -5  163.28   13.30
  -4  19   5  145.49   10.90
  -3 -19   5   87.59    7.10
  -3 -19   5   88.19   10.50
   3 -19  -5   76.59    6.40
   3  19  -5   85.89   11.00
   3  19  -5   96.79   11.60
  -3  19   5   88.79    9.40
  -3  19   5   85.69   11.10
   2 -19  -5  194.38   13.20
  -2 -19   5  196.58   11.30
   2 -19  -5  185.18   11.50
  -2 -19   5  182.28   14.10
   2  19  -5  178.08   13.30
  -2  19   5  178.58   13.70
  -2  19   5  191.98   12.90
   2  19  -5  184.38   14.70
  -1 -19   5  154.28    8.70
   1 -19  -5  151.88    9.60
  -1 -19   5  141.49   12.10
   1 -19  -5  141.19   11.40
  -1  19   5  149.88   11.10
  -1  19   5  141.29   11.70
   1  19  -5  150.98   10.30
   1  19  -5  157.38   16.20
   0 -19  -5   49.80    5.50
   0 -19  -5   33.70    6.00
   0 -19   5   31.10    5.70
   0  19   5   37.70    6.10
   0  19  -5   38.60    4.10
   0  19  -5   27.90    6.70
   0  19   5   36.50    6.00
  -1 -19  -5   -0.30    1.00
  -1 -19  -5    1.30    2.00
   1 -19   5    2.40    0.90
   1 -19   5    2.40    1.70
   1  19   5    2.50    2.40
  -1  19  -5    4.00    1.60
  -1  19  -5    1.00    2.40
   2 -19   5   80.79    7.50
   2 -19   5   80.99    5.80
  -2 -19  -5   82.89   11.00
   2  19   5   88.49   11.00
   2  19   5   75.89    6.70
  -2  19  -5   97.39   13.00
  -2  19  -5   77.29    6.00
  -3 -19  -5   37.30    7.30
   3 -19   5   31.00    4.40
   3 -19   5   30.70    5.40
  -3  19  -5   45.20    8.80
  -3  19  -5   36.30    4.60
   3  19   5   32.00    5.10
   3  19   5   40.80    7.70
   4 -19   5  116.69    8.50
  -4 -19  -5  103.49   13.90
  -4  19  -5  108.19    8.40
  -4  19  -5  127.89   16.10
   4  19   5   96.69   13.60
  -5 -19  -5   86.59   12.00
  -5  19  -5   77.29    8.30
  -5 -20   5   34.50    7.90
   5  20  -5   22.10    7.10
   5  20  -5   33.70    7.10
  -5  20   5   29.50    4.90
   4 -20  -5    2.70    1.90
  -4 -20   5    2.00    1.80
  -4  20   5    4.00    3.10
  -4  20   5    5.30    2.40
   4  20  -5    1.80    3.00
   4  20  -5    0.40    2.70
  -3 -20   5    3.10    2.50
  -3 -20   5    2.60    1.50
   3 -20  -5    5.50    1.90
  -3  20   5    1.50    1.80
  -3  20   5    2.60    2.50
   3  20  -5    0.10    2.10
   3  20  -5    1.40    2.30
   2 -20  -5   87.09    6.80
  -2 -20   5   89.39   11.00
   2 -20  -5   90.29    8.20
  -2 -20   5   96.29    6.60
   2  20  -5   70.89    9.50
  -2  20   5   87.49   11.00
  -2  20   5   95.09    8.30
   2  20  -5   90.79   11.60
   1 -20  -5  123.89   10.60
  -1 -20   5  112.79   10.90
  -1 -20   5  131.69    7.70
   1 -20  -5  131.29    8.60
   1  20  -5  105.19   13.00
  -1  20   5  121.29   10.20
  -1  20   5  126.79   13.30
   0 -20  -5  310.57   19.60
   0 -20  -5  283.07   16.40
   0 -20   5  263.87   18.50
   0  20   5  278.37   18.20
   0  20  -5  234.18   19.70
   0  20  -5  299.47   15.50
   0  20   5  293.47   18.20
   1 -20   5  256.97   13.50
  -1 -20  -5  284.97   18.90
   1 -20   5  271.27   17.10
   1  20   5  277.37   17.30
  -1  20  -5  263.07   19.80
  -1  20  -5  211.38   14.00
   2 -20   5  192.58   10.80
   2 -20   5  179.18   13.10
  -2 -20  -5  198.78   15.70
  -2  20  -5  179.28   19.30
   2  20   5  174.58   14.20
   2  20   5  143.29   11.50
  -2  20  -5  203.08   11.30
   3 -20   5   88.49    8.60
   3 -20   5  100.89    7.30
  -3 -20  -5  115.19   14.20
  -3  20  -5   97.39    7.30
  -3  20  -5  114.99   15.30
   3  20   5  101.89   13.50
   3  20   5   93.79    8.00
  -4 -20  -5   17.50    5.60
   4 -20   5   13.70    3.00
  -4  20  -5   16.30    3.40
  -4  20  -5   17.50    6.00
   4  20   5   10.50    4.70
  -5 -20  -5    5.50    4.60
  -5  21   5   46.60    7.00
   5  21  -5   60.99   10.10
  -4 -21   5  105.59    9.00
   4 -21  -5   83.89    7.50
  -4  21   5  107.09    9.10
  -4  21   5   80.49   12.00
   4  21  -5  106.19   13.40
   4  21  -5   93.69   12.30
  -3 -21   5  231.98   14.10
  -3 -21   5  219.58   16.30
   3 -21  -5  216.28   13.40
  -3  21   5  224.48   17.10
   3  21  -5  203.88   16.20
   3  21  -5  208.28   16.80
  -3  21   5  229.28   15.10
  -2 -21   5  173.68   14.40
  -2 -21   5  196.78   11.50
   2 -21  -5  184.38   11.70
   2 -21  -5  196.48   13.80
   2  21  -5  176.68   13.60
   2  21  -5  190.58   15.50
  -2  21   5  210.78   14.00
  -2  21   5  188.18   15.00
  -1 -21   5  102.69    6.60
   1 -21  -5  100.89    9.50
   1 -21  -5  110.79    7.60
  -1 -21   5   98.39   12.00
  -1  21   5  105.89   12.60
   1  21  -5   88.89   12.20
  -1  21   5   91.29   10.60
   0 -21   5   11.00    3.40
   0 -21  -5   10.50    2.30
   0 -21  -5   11.10    3.40
   0  21  -5   11.20    2.00
   0  21   5   13.20    3.90
   0  21  -5   12.20    4.80
   0  21   5   10.50    3.30
  -1 -21  -5    4.70    2.70
  -1 -21  -5    4.70    1.90
   1 -21   5    5.70    2.50
  -1  21  -5    4.80    3.50
   1  21   5    2.20    2.40
  -1  21  -5    1.70    1.30
   2 -21   5   34.50    6.20
   2 -21   5   35.60    4.20
  -2 -21  -5   34.50    7.60
   2  21   5   34.90    6.80
   2  21   5   25.40    4.60
  -2  21  -5   39.00    8.30
  -2  21  -5   37.90    4.50
   3 -21   5   95.19    9.10
  -3 -21  -5   97.69   13.60
   3 -21   5  104.89    7.50
  -3  21  -5  104.19   14.70
   3  21   5   80.39    9.00
   3  21   5  111.99   14.00
  -3  21  -5  108.69    7.60
  -4 -21  -5  114.29   14.70
   4 -21   5  124.19    8.90
  -4  21  -5  115.19    8.70
   4  21   5   98.09   14.20
  -4  21  -5  141.49   17.50
  -5  22   5   28.40    6.20
   4 -22  -5    8.00    2.40
  -4 -22   5   10.90    3.20
  -4  22   5   14.60    3.80
   4  22  -5   15.50    5.70
  -4  22   5   13.60    5.10
   4  22  -5    9.60    4.60
  -3 -22   5    6.00    3.00
   3 -22  -5    7.20    2.20
  -3 -22   5    3.20    1.60
   3  22  -5    6.40    3.80
  -3  22   5    4.70    3.30
  -3  22   5    3.10    2.20
   3  22  -5    0.40    2.80
  -2 -22   5   91.59    6.40
   2 -22  -5   77.39    6.40
  -2 -22   5   62.69    9.40
   2 -22  -5   77.79    9.40
   2  22  -5   79.99   10.00
  -2  22   5   72.49   10.50
  -2  22   5   75.29    9.40
   2  22  -5   64.09   10.40
   1 -22  -5  202.68   15.10
  -1 -22   5  209.28   11.60
  -1 -22   5  205.88   16.10
   1 -22  -5  205.88   12.50
  -1  22   5  201.48   14.60
  -1  22   5  211.68   16.30
   1  22  -5  177.58   19.20
   0 -22  -5  295.47   20.20
   0 -22  -5  312.77   17.10
   0 -22   5  257.27   20.00
   0  22  -5  299.67   15.80
   0  22   5  282.77   18.60
   0  22   5  299.07   19.30
   0  22  -5  267.97   21.20
   1 -22   5  246.08   17.50
  -1 -22  -5  243.78   14.80
  -1 -22  -5  239.18   18.20
   1  22   5  233.88   16.50
  -1  22  -5  235.68   19.30
  -1  22  -5  237.48   13.70
   2 -22   5  130.39    8.40
  -2 -22  -5  167.38   14.20
   2 -22   5  138.39   11.60
   2  22   5  143.99   12.40
  -2  22  -5  133.59   16.60
   2  22   5  103.69    9.10
  -2  22  -5  136.09    9.00
   3 -22   5   87.79   10.70
   3 -22   5   90.39    6.80
  -3 -22  -5   91.99   13.10
   3  22   5   89.29   12.50
  -3  22  -5   78.89    6.60
  -3  22  -5   84.19   13.30
   4 -22   5   10.40    2.90
  -4 -22  -5    7.40    4.60
   4  22   5    6.40    4.90
  -4  22  -5    6.70    2.60
  -4  22  -5   12.00    5.40
  -4 -23   5  135.99   10.50
   4 -23  -5  107.59    8.80
  -4  23   5  128.59   10.70
   4  23  -5  115.49   14.50
   4  23  -5  126.79   15.80
  -4  23   5  130.89   16.10
  -3 -23   5  173.68   14.20
  -3 -23   5  177.38   11.40
   3 -23  -5  158.58   10.70
  -3  23   5  157.28   12.50
  -3  23   5  129.99   16.40
   3  23  -5  162.48   14.00
   3  23  -5  138.69   16.10
  -2 -23   5  102.79   12.60
   2 -23  -5  113.19   10.10
  -2 -23   5  125.39    8.20
   2 -23  -5  114.79    8.40
  -2  23   5  102.69   13.50
  -2  23   5  110.19   11.80
   2  23  -5  127.59   14.90
  -1 -23   5  123.29    7.50
   1 -23  -5  114.99   10.70
   1 -23  -5  124.39    8.40
  -1 -23   5   85.99   11.50
  -1  23   5  106.39   11.60
   1  23  -5  112.29   14.10
  -1  23   5  115.39   13.90
   0 -23  -5   53.69    8.40
   0 -23   5   41.70    7.80
   0 -23  -5   63.49    6.30
   0  23   5   54.59    8.10
   0  23   5   38.10    6.60
   0  23  -5   53.29    4.40
   0  23  -5   41.60    9.00
   1 -23   5    3.90    2.40
  -1 -23  -5    4.80    3.20
  -1 -23  -5    8.90    2.60
  -1  23  -5   11.20    5.10
   1  23   5    4.60    2.70
  -1  23  -5    4.90    1.60
   2 -23   5   68.89    5.30
   2 -23   5   62.59    9.50
  -2 -23  -5   69.49   11.40
   2  23   5   66.79   10.00
   2  23   5   58.49    7.10
  -2  23  -5   57.49    6.20
  -2  23  -5   60.09   11.00
  -3 -23  -5  141.49   16.70
   3 -23   5  131.59    9.20
   3 -23   5  133.09   12.30
   3  23   5  174.08   18.00
  -3  23  -5  139.69   17.40
  -3  23  -5  134.49    9.30
   4 -23   5   64.59    7.10
  -4 -23  -5   56.49   10.70
   4  23   5   62.29   11.30
  -4  23  -5   66.99   11.90
  -4 -24   5   10.60    3.40
   4 -24  -5   10.50    3.20
  -4  24   5   -2.60    4.00
  -4  24   5    8.50    3.20
   4  24  -5    8.20    4.70
   4  24  -5    1.50    3.50
  -3 -24   5    1.90    2.60
  -3 -24   5    3.90    1.90
   3 -24  -5    6.40    2.10
  -3  24   5    1.20    2.30
   3  24  -5    5.20    3.40
   3  24  -5    0.40    2.90
  -3  24   5   -0.20    3.40
  -2 -24   5   61.89    5.30
  -2 -24   5   54.19    8.50
   2 -24  -5   70.09    7.00
   2 -24  -5   66.59    9.00
  -2  24   5   50.79   10.00
   2  24  -5   48.20    9.10
  -2  24   5   56.49    8.40
   1 -24  -5  137.99   12.50
  -1 -24   5  133.79   12.90
   1 -24  -5  168.08   10.20
  -1 -24   5  151.88    9.00
  -1  24   5  153.38   12.00
  -1  24   5  131.09   15.10
   1  24  -5  113.49   15.10
   0 -24   5  201.58   16.80
   0 -24  -5  191.58   16.20
   0 -24  -5  229.88   13.50
[truncated: 304,188 more chars]
