# Supplementary material for: Methyl 2-hy­droxy-4-iodo­benzoate
Source: IUCrdata. 2024 May 17;9(Pt 5):x240394. doi: 10.1107/S2414314624003948 (PMC11151288; doi:10.1107/S2414314624003948)
Supplement: Supplementary file 2 [file x-09-x240394-Isup2.hkl]

data_I                                                                          
_shelx_title ' mjk_012401_0m_a.res in P2(1)/c'                                  
_shelx_refln_list_code          4                                               
_shelx_F_calc_maximum      388.75                                               
_exptl_crystal_F_000       528.00                                               
_reflns_d_resolution_high  0.6180                                               
                                                                                
loop_                                                                           
 _space_group_symop_operation_xyz                                               
 'x, y, z'                                                                      
 '-x, y+1/2, -z+1/2'                                                            
 '-x, -y, -z'                                                                   
 'x, -y-1/2, z-1/2'                                                             
                                                                                
_cell_length_a     4.3286                                                       
_cell_length_b    21.3336                                                       
_cell_length_c     9.2941                                                       
_cell_angle_alpha  90.000                                                       
_cell_angle_beta   93.744                                                       
_cell_angle_gamma  90.000                                                       
                                                                                
_shelx_F_squared_multiplier     1.000                                           
                                                                                
loop_                                                                           
 _refln_index_h                                                                 
 _refln_index_k                                                                 
 _refln_index_l                                                                 
 _refln_F_squared_calc                                                          
 _refln_F_squared_meas                                                          
 _refln_F_squared_sigma                                                         
 _refln_observed_status                                                         
   1   0   0       7754.51       8062.24       156.62 o                         
   2   0   0      12822.11      12912.77       277.30 o                         
   3   0   0         21.11         28.45         7.28 o                         
   4   0   0        634.76        696.84        37.54 o                         
   5   0   0         29.37         74.50        17.90 o                         
   6   0   0       2434.96       2504.59       105.42 o                         
   1   1   0       8237.37       8712.09       119.63 o                         
   2   1   0      10301.68      10660.83       163.02 o                         
   3   1   0      12226.61      12278.42       190.25 o                         
   4   1   0       7870.52       7871.28       145.87 o                         
   5   1   0       4874.37       4826.43       100.02 o                         
   6   1   0       1398.10       1462.05        56.74 o                         
   1   2   0      39815.96      40580.75       525.36 o                         
   2   2   0      12898.19      13001.77       208.39 o                         
   3   2   0       4787.68       4952.06        87.74 o                         
   4   2   0          0.78         26.30         5.39 o                         
   5   2   0        752.66        813.05        31.84 o                         
   6   2   0        651.78        676.06        47.79 o                         
   1   3   0       2721.13       2648.79        40.51 o                         
   2   3   0       8479.04       8489.12       131.59 o                         
   3   3   0      10737.23      10752.94       177.95 o                         
   4   3   0       7226.33       7192.03       126.61 o                         
   5   3   0       4388.34       4307.79        91.38 o                         
   6   3   0       1691.24       1761.24        74.63 o                         
   0   4   0      17903.56      17170.50       284.58 o                         
   1   4   0      29042.76      29864.56       441.82 o                         
   2   4   0       8979.08       9169.79       141.57 o                         
   3   4   0       3428.07       3464.69        68.86 o                         
   4   4   0         75.55        117.38        10.34 o                         
   5   4   0        426.22        500.12        26.23 o                         
   6   4   0        795.20        824.18        46.62 o                         
   1   5   0       4678.26       4772.07        74.75 o                         
   2   5   0      11213.04      11250.46       172.49 o                         
   3   5   0       7336.16       7325.92       125.31 o                         
   4   5   0       7898.44       7625.61       133.55 o                         
   5   5   0       3692.10       3617.12        79.56 o                         
   6   5   0       1710.87       1769.90        64.89 o                         
   0   6   0      29774.17      29605.14       566.66 o                         
   1   6   0      24512.40      25214.17       374.94 o                         
   2   6   0      12211.79      12505.59       191.26 o                         
   3   6   0       1838.10       1833.99        36.44 o                         
   4   6   0          0.29         24.73         5.41 o                         
   5   6   0        610.24        708.90        32.30 o                         
   6   6   0        705.57        771.15        44.63 o                         
   1   7   0          7.39          9.80         2.94 o                         
   2   7   0       9038.66       9296.87       144.82 o                         
   3   7   0      12013.91      11928.90       186.34 o                         
   4   7   0      10949.09      10836.06       184.02 o                         
   5   7   0       1426.99       1504.00        45.00 o                         
   6   7   0       1028.04       1095.33        55.24 o                         
   0   8   0      29763.54      31448.96       662.33 o                         
   1   8   0      21605.20      22240.66       351.16 o                         
   2   8   0       5302.59       5284.04        86.29 o                         
   3   8   0       2052.54       2057.80        40.63 o                         
   4   8   0         14.42         42.69         7.21 o                         
   5   8   0         68.90        106.52        15.47 o                         
   6   8   0       1081.30       1173.21        59.08 o                         
   1   9   0       9715.87       9912.32       153.10 o                         
   2   9   0       3835.74       3658.57        62.92 o                         
   3   9   0       7909.58       7912.16       128.47 o                         
   4   9   0       2534.41       2596.94        59.25 o                         
   5   9   0       5300.03       5244.50       128.02 o                         
   6   9   0       1156.83       1229.33        61.71 o                         
   0  10   0      17302.48      18834.64       403.10 o                         
   1  10   0       8240.57       7661.80       120.88 o                         
   2  10   0       8320.76       8369.85       133.06 o                         
   3  10   0       1287.03       1281.75        29.49 o                         
   4  10   0        443.67        463.84        22.24 o                         
   5  10   0        454.13        516.22        33.82 o                         
   6  10   0        620.53        694.99        47.77 o                         
   1  11   0       1503.96       1468.90        32.35 o                         
   2  11   0       5507.04       5411.66        90.30 o                         
   3  11   0       4068.74       3924.27        70.48 o                         
   4  11   0       4543.63       4495.95        87.10 o                         
   5  11   0       2952.18       2826.08        80.51 o                         
   6  11   0       1073.68       1173.27        64.92 o                         
   0  12   0      12600.24      13357.43       328.74 o                         
   1  12   0      11424.54      11033.79       210.13 o                         
   2  12   0       5006.31       4942.80        84.06 o                         
   3  12   0       1131.53       1146.72        28.66 o                         
   4  12   0          5.26         17.75         6.77 o                         
   5  12   0        219.47        230.65        22.23 o                         
   6  12   0        590.26        687.48        48.27 o                         
   1  13   0       1876.02       1793.06        38.31 o                         
   2  13   0       4442.75       4324.52        79.89 o                         
   3  13   0       5106.25       5178.87        90.43 o                         
   4  13   0       3640.46       3540.90        78.30 o                         
   5  13   0       1809.27       1799.00        69.72 o                         
   6  13   0        634.11        582.59        52.87 o                         
   0  14   0      13953.58      14656.38       320.78 o                         
   1  14   0       9466.93       9109.50       145.77 o                         
   2  14   0       2270.10       2142.27        42.81 o                         
   3  14   0        587.50        639.53        22.74 o                         
   4  14   0         17.27         38.81         8.09 o                         
   5  14   0        103.82         94.29        20.50 o                         
   6  14   0        621.63        588.49        64.13 o                         
   1  15   0        301.49        288.86        13.11 o                         
   2  15   0       2533.99       2445.46        49.88 o                         
   3  15   0       3974.67       3932.73        77.82 o                         
   4  15   0       3513.84       3483.31        93.35 o                         
   5  15   0       1166.09       1288.81        65.06 o                         
   6  15   0        421.95        411.67        58.16 o                         
   0  16   0       4364.07       4756.24       115.70 o                         
   1  16   0       3877.36       3628.56        89.56 o                         
   2  16   0       4061.34       3934.44        74.61 o                         
   3  16   0        982.89        986.17        34.68 o                         
   4  16   0          3.20         28.70         7.97 o                         
   5  16   0        195.94        273.40        33.73 o                         
   6  16   0        191.12        248.07        90.07 o                         
   1  17   0        811.40        808.61        25.05 o                         
   2  17   0       1465.07       1382.98        36.98 o                         
   3  17   0       2269.03       2209.45        57.89 o                         
   4  17   0       1617.38       1506.26        90.54 o                         
   5  17   0        862.18        843.43        62.64 o                         
   0  18   0       1819.19       1978.54        58.38 o                         
   1  18   0       4355.14       4291.96        76.98 o                         
   2  18   0       1584.34       1563.64        38.02 o                         
   3  18   0        869.69        836.67        30.75 o                         
   4  18   0          5.29         21.24        13.41 o                         
   5  18   0        119.56        121.44        25.94 o                         
   1  19   0        367.04        389.98        16.25 o                         
   2  19   0       1581.93       1573.69        40.80 o                         
   3  19   0       1446.28       1429.78        53.39 o                         
   4  19   0       1382.13       1387.43        73.49 o                         
   5  19   0        884.72        740.78        69.77 o                         
   0  20   0       4682.36       4892.75       122.78 o                         
   1  20   0       2366.51       2333.64        48.42 o                         
   2  20   0        907.86        922.27        35.78 o                         
   3  20   0         52.51         73.12        14.15 o                         
   4  20   0         44.51         36.60        15.88 o                         
   5  20   0         87.72         79.57        25.05 o                         
   1  21   0        327.41        356.93        18.88 o                         
   2  21   0       1076.01       1062.58        39.51 o                         
   3  21   0        880.05        866.06        61.66 o                         
   4  21   0        992.03        965.35        59.43 o                         
   5  21   0        382.21        298.46        38.95 o                         
   0  22   0       3027.94       3174.66       107.21 o                         
   1  22   0        816.77        887.62        29.55 o                         
   2  22   0        587.27        621.38        31.37 o                         
   3  22   0         50.99         52.84        13.76 o                         
   4  22   0         24.72         14.57        16.18 o                         
   5  22   0          4.63         15.88        24.47 o                         
   1  23   0        196.27        226.37        20.09 o                         
   2  23   0        188.49        215.95        19.08 o                         
   3  23   0        555.24        529.39        36.14 o                         
   4  23   0        269.80        220.70        43.49 o                         
   5  23   0        471.26        454.80        85.64 o                         
   0  24   0        270.53        340.45        30.20 o                         
   1  24   0        528.17        579.64        33.32 o                         
   2  24   0        391.47        460.31        34.95 o                         
   3  24   0        233.79        184.91        22.47 o                         
   4  24   0          4.01         17.37        18.05 o                         
   5  24   0         47.51        109.27        64.97 o                         
   1  25   0        348.69        391.11        27.62 o                         
   2  25   0         57.28         63.83        20.64 o                         
   3  25   0        453.51        514.26        47.61 o                         
   4  25   0         29.40         24.17        20.59 o                         
   0  26   0        516.15        568.46        46.07 o                         
   1  26   0        309.68        332.73        25.58 o                         
   2  26   0        192.00        214.67        25.16 o                         
   3  26   0         24.56         41.45        24.51 o                         
   4  26   0         19.62         42.22        25.57 o                         
   1  27   0        108.74        129.73        40.17 o                         
   2  27   0        502.18        527.78        43.47 o                         
   3  27   0         45.50         41.41        18.97 o                         
   4  27   0        740.23        628.93        90.43 o                         
   0  28   0          6.83         68.95        23.07 o                         
   1  28   0        272.00        261.84        26.24 o                         
   2  28   0         53.23         63.20        25.64 o                         
   3  28   0          9.77         11.94        19.32 o                         
   1  29   0          4.71         36.84        17.67 o                         
   2  29   0          2.84         -4.41        13.40 o                         
   3  29   0         48.62         52.52        24.72 o                         
   0  30   0          6.34          4.20        56.85 o                         
   1  30   0         17.62         39.14        19.49 o                         
   2  30   0         17.16         33.58        16.71 o                         
   3  30   0         14.63         96.82        32.49 o                         
   1  31   0         44.26         93.98        25.09 o                         
   2  31   0          7.47          0.42        22.00 o                         
   0  32   0          3.39         82.54        45.78 o                         
   1  32   0         30.56         46.95        28.29 o                         
   2  32   0         24.88         21.00        30.47 o                         
   1  33   0          0.60        -30.29        30.29 o                         
   1  34   0        119.94        274.65       115.18 o                         
  -6   1   1         67.32         58.62        11.83 o                         
  -5   1   1         15.24         20.96         7.53 o                         
  -4   1   1          0.03         -3.16         3.16 o                         
  -3   1   1         87.13         67.98         7.41 o                         
  -2   1   1        549.94        573.05        17.25 o                         
  -1   1   1        152.18        169.60         5.58 o                         
   0   1   1         20.07         28.00         1.35 o                         
   1   1   1       1062.18       1026.83        17.00 o                         
   2   1   1        147.00        156.31         8.18 o                         
   3   1   1         12.66         22.94         4.30 o                         
   4   1   1         54.43         61.53         7.54 o                         
   5   1   1        222.09        233.34        17.97 o                         
   6   1   1         44.24         33.20        11.74 o                         
  -6   2   1        112.16        116.96        16.82 o                         
  -5   2   1         68.54         58.88        11.72 o                         
  -4   2   1         25.44         36.67         6.88 o                         
  -3   2   1        103.92        138.67        10.18 o                         
  -2   2   1       1594.33       1643.72        32.10 o                         
  -1   2   1       1553.58       1703.84        27.02 o                         
   0   2   1       2112.09       2140.51        26.19 o                         
   1   2   1       4067.69       4198.60        59.76 o                         
   2   2   1        241.06        309.43        11.73 o                         
   3   2   1         38.60         59.60         6.18 o                         
   4   2   1         85.88         82.08         9.04 o                         
   5   2   1        131.25        131.44        13.65 o                         
   6   2   1          0.10         13.02         9.21 o                         
  -6   3   1         10.45         20.91        10.53 o                         
  -5   3   1          9.67          9.44         5.73 o                         
  -4   3   1         17.04         18.81         8.72 o                         
  -3   3   1         17.93         17.55         4.50 o                         
  -2   3   1        196.34        212.66        10.02 o                         
  -1   3   1       2039.79       2190.61        35.96 o                         
   0   3   1       2246.08       2391.22        30.30 o                         
   1   3   1        326.59        339.91         8.10 o                         
   2   3   1          2.25          5.89         2.51 o                         
   3   3   1         36.12         30.64         5.01 o                         
   4   3   1          0.65          0.66         3.58 o                         
   5   3   1         25.66         25.96         8.29 o                         
   6   3   1        106.05        104.68        16.02 o                         
  -6   4   1        109.24        146.44        20.87 o                         
  -5   4   1        203.29        224.05        17.11 o                         
  -4   4   1        194.50        229.33        15.65 o                         
  -3   4   1        394.64        411.87        15.94 o                         
  -2   4   1         36.62         38.00         4.41 o                         
  -1   4   1        253.65        279.19         9.87 o                         
   0   4   1        563.56        594.96         9.90 o                         
   1   4   1        133.24        145.93         5.70 o                         
   2   4   1        781.55        752.51        17.26 o                         
   3   4   1        294.98        324.61        14.22 o                         
   4   4   1        438.22        450.65        19.67 o                         
   5   4   1        166.00        188.47        17.71 o                         
   6   4   1         58.81         52.06        15.73 o                         
  -6   5   1         25.25         25.66        11.86 o                         
  -5   5   1         72.51         80.47        11.13 o                         
  -4   5   1         56.65         62.74         7.96 o                         
  -3   5   1        286.94        343.21        15.60 o                         
  -2   5   1        320.54        351.98        14.77 o                         
  -1   5   1       1488.69       1479.48        28.32 o                         
   0   5   1       1701.20       1665.63        27.27 o                         
   1   5   1        268.23        265.22         7.74 o                         
   2   5   1        295.77        388.56        15.05 o                         
   3   5   1         29.26         35.02         5.04 o                         
   4   5   1         54.77         58.49         7.88 o                         
   5   5   1         58.27         69.21        10.88 o                         
   6   5   1        101.54         78.37        17.84 o                         
  -6   6   1        116.35        114.69        18.81 o                         
  -5   6   1        439.60        495.64        29.79 o                         
  -4   6   1        954.88        942.67        27.57 o                         
  -3   6   1        481.69        489.50        18.76 o                         
  -2   6   1         42.17         42.84         4.61 o                         
  -1   6   1        243.59        261.32         9.26 o                         
   0   6   1          2.73          6.27         1.84 o                         
   1   6   1          6.39          3.41         1.86 o                         
   2   6   1        779.78        756.25        17.71 o                         
   3   6   1       1672.89       1626.71        35.86 o                         
   4   6   1        956.91        989.10        29.67 o                         
   5   6   1        170.38        204.96        19.14 o                         
   6   6   1         90.73        102.30        23.44 o                         
  -6   7   1         78.82        110.07        17.43 o                         
  -5   7   1          9.66          8.00         9.51 o                         
  -4   7   1          2.92          4.45         4.78 o                         
  -3   7   1       1111.98       1064.72        26.46 o                         
  -2   7   1        827.50        846.77        19.42 o                         
  -1   7   1       4228.22       4251.82        72.75 o                         
   0   7   1       5123.43       5203.90        81.73 o                         
   1   7   1        614.87        618.26        14.45 o                         
   2   7   1       1438.21       1391.71        27.95 o                         
   3   7   1         32.47         39.06         5.42 o                         
   4   7   1         10.23          9.65         5.07 o                         
   5   7   1        214.01        260.78        20.93 o                         
   6   7   1        162.11        196.31        27.19 o                         
  -6   8   1        318.44        358.30        30.69 o                         
  -5   8   1        351.81        396.97        28.86 o                         
  -4   8   1       1201.59       1242.27        32.93 o                         
  -3   8   1       1157.59       1165.56        28.39 o                         
  -2   8   1       1515.19       1541.61        30.45 o                         
  -1   8   1        357.34        298.97        10.86 o                         
   0   8   1        441.80        390.81        11.47 o                         
   1   8   1       4139.21       4123.12        67.36 o                         
   2   8   1       2183.96       2167.03        40.20 o                         
   3   8   1       2069.03       2042.62        40.75 o                         
   4   8   1        301.10        294.78        17.18 o                         
   5   8   1        600.88        666.27        34.25 o                         
   6   8   1         77.77        116.66        21.17 o                         
  -6   9   1          1.26          6.90        11.04 o                         
  -5   9   1       1085.10       1102.91        45.28 o                         
  -4   9   1        677.21        712.93        26.70 o                         
  -3   9   1        639.89        630.60        20.84 o                         
  -2   9   1       8801.69       9266.80       154.46 o                         
  -1   9   1        974.41        873.07        24.27 o                         
   0   9   1        857.00        773.97        16.90 o                         
   1   9   1      11789.43      12871.49       196.68 o                         
   2   9   1        645.94        582.66        16.09 o                         
   3   9   1        770.37        780.85        21.25 o                         
   4   9   1       2258.12       2233.17        49.76 o                         
   5   9   1          9.20         34.91        10.36 o                         
   6   9   1        221.17        237.22        29.39 o                         
  -6  10   1        177.11        227.34        26.41 o                         
  -5  10   1       1228.77       1311.46        46.35 o                         
  -4  10   1       1307.32       1271.74        50.70 o                         
  -3  10   1       1798.19       1771.00        36.89 o                         
  -2  10   1        434.36        428.97        16.52 o                         
  -1  10   1         21.46         23.57         3.39 o                         
   0  10   1          2.88          6.12         2.13 o                         
   1  10   1        948.17        888.96        20.27 o                         
   2  10   1       3329.19       3378.41        59.34 o                         
   3  10   1       2333.37       2280.49        45.21 o                         
   4  10   1       1982.41       1944.51        50.02 o                         
   5  10   1        243.29        260.86        40.80 o                         
   6  10   1        293.98        301.88        31.98 o                         
  -6  11   1        195.40        161.51        27.96 o                         
  -5  11   1        241.53        249.53        21.51 o                         
  -4  11   1        106.25        126.75        12.93 o                         
  -3  11   1        973.28       1012.26        25.87 o                         
  -2  11   1       1300.08       1202.88        28.86 o                         
  -1  11   1       6554.04       6492.94       110.16 o                         
   0  11   1       7326.80       6916.03       142.74 o                         
   1  11   1       1358.61       1262.80        26.51 o                         
   2  11   1        863.97        931.64        22.75 o                         
   3  11   1         54.92         78.97         7.75 o                         
   4  11   1        172.39        170.00        14.24 o                         
   5  11   1        427.60        450.48        35.81 o                         
   6  11   1        406.56        439.95        37.96 o                         
  -6  12   1        863.45        879.98        63.62 o                         
  -5  12   1       1054.30       1101.03        46.03 o                         
  -4  12   1       1543.57       1471.69        42.58 o                         
  -3  12   1        789.26        824.81        29.50 o                         
  -2  12   1       1514.10       1454.23        52.62 o                         
  -1  12   1          1.31          5.07         3.49 o                         
   0  12   1        163.24        166.48         8.17 o                         
   1  12   1       2550.90       2565.85        47.23 o                         
   2  12   1       1309.02       1284.66        30.82 o                         
   3  12   1       2562.71       2551.45        50.39 o                         
   4  12   1       1991.37       1980.04        47.33 o                         
   5  12   1       1319.33       1323.08        62.18 o                         
   6  12   1        284.46        265.35        32.53 o                         
  -6  13   1        139.04        127.56        41.77 o                         
  -5  13   1         67.07         77.61        14.78 o                         
  -4  13   1        111.84        119.65        13.09 o                         
  -3  13   1       1449.14       1480.50        37.05 o                         
  -2  13   1       2245.61       2117.85        60.36 o                         
  -1  13   1       6939.00       6903.19       111.90 o                         
   0  13   1       7279.07       7398.65       118.92 o                         
   1  13   1       2257.19       2086.32        40.56 o                         
   2  13   1       1489.86       1468.50        32.13 o                         
   3  13   1         19.47         20.04         5.41 o                         
   4  13   1         27.42         27.28         8.10 o                         
   5  13   1        390.39        389.55        33.67 o                         
   6  13   1        488.94        472.63        47.56 o                         
  -6  14   1        589.47        647.19        56.98 o                         
  -5  14   1       1283.21       1338.68        61.01 o                         
  -4  14   1       2116.51       2050.60        53.18 o                         
  -3  14   1       2804.75       2845.27        63.66 o                         
  -2  14   1        576.51        543.03        20.78 o                         
  -1  14   1        232.85        239.56        11.49 o                         
   0  14   1        889.87        907.95        26.92 o                         
   1  14   1       1038.02        948.25        34.53 o                         
   2  14   1       4779.90       4657.83        81.24 o                         
   3  14   1       3484.74       3463.86        65.52 o                         
   4  14   1       2137.83       2090.89        64.12 o                         
   5  14   1        801.28        803.28        50.20 o                         
   6  14   1        197.54        157.80        36.66 o                         
  -6  15   1        181.50        185.76        34.75 o                         
  -5  15   1         31.01         76.96        21.15 o                         
  -4  15   1        179.58        168.82        15.63 o                         
  -3  15   1       1609.68       1595.11        48.18 o                         
  -2  15   1       4463.94       4309.81        92.00 o                         
  -1  15   1       7107.62       7008.70       145.93 o                         
   0  15   1       6329.07       6363.37       105.48 o                         
   1  15   1       4620.46       4348.29        79.32 o                         
   2  15   1       1563.42       1643.25        36.35 o                         
   3  15   1        138.08        147.61        12.19 o                         
   4  15   1        199.49        207.66        20.65 o                         
   5  15   1        568.15        567.98        40.89 o                         
   6  15   1        510.54        393.56        76.23 o                         
  -6  16   1       1336.90       1398.21       203.77 o                         
  -5  16   1       1417.69       1206.09        92.07 o                         
  -4  16   1       1028.76       1055.63        45.63 o                         
  -3  16   1       2676.95       2539.62        83.22 o                         
  -2  16   1       1412.62       1404.88        35.67 o                         
  -1  16   1       2413.86       2366.28        49.79 o                         
   0  16   1       3693.34       3838.61        73.05 o                         
   1  16   1       2903.81       2675.60        84.24 o                         
   2  16   1       4524.69       4142.64        75.26 o                         
   3  16   1       1643.27       1718.08        47.38 o                         
   4  16   1       2100.62       2132.68        68.87 o                         
   5  16   1       1996.13       2022.44        81.16 o                         
   6  16   1        165.46        205.25        90.07 o                         
  -5  17   1          0.61         26.78        19.40 o                         
  -4  17   1        276.57        314.39        31.24 o                         
  -3  17   1       1516.88       1475.87        56.29 o                         
  -2  17   1       4024.77       4005.21        78.24 o                         
  -1  17   1       5894.46       5771.69       135.26 o                         
   0  17   1       6394.13       6580.56       110.14 o                         
   1  17   1       4054.52       3686.71        96.01 o                         
   2  17   1       1494.99       1501.43        59.42 o                         
   3  17   1        146.01        145.29        13.01 o                         
   4  17   1         50.47         45.64        12.24 o                         
   5  17   1        462.70        466.58        44.61 o                         
  -5  18   1       1692.78       1449.75        81.56 o                         
  -4  18   1       3820.53       3472.34        97.71 o                         
  -3  18   1       1181.26       1241.87        43.38 o                         
  -2  18   1       1577.29       1575.68        44.86 o                         
  -1  18   1       1661.76       1617.31        39.78 o                         
   0  18   1       1088.24       1168.96        28.22 o                         
   1  18   1       2799.56       2592.13        72.34 o                         
   2  18   1       2037.41       2134.39        55.07 o                         
   3  18   1       6271.33       5829.88       119.13 o                         
   4  18   1       2574.42       2565.72        78.95 o                         
   5  18   1        402.16        399.24        45.45 o                         
  -5  19   1         53.77         57.22        26.00 o                         
  -4  19   1        483.85        556.09        39.19 o                         
  -3  19   1       1576.32       1622.03        71.37 o                         
  -2  19   1       4701.43       4794.16       100.99 o                         
  -1  19   1       3973.19       3981.33        78.48 o                         
   0  19   1       4629.12       4815.47        85.07 o                         
   1  19   1       5010.99       5032.76        89.07 o                         
   2  19   1       1570.97       1395.68        35.65 o                         
   3  19   1        276.33        275.26        21.99 o                         
   4  19   1        254.19        242.86        28.01 o                         
   5  19   1        145.92        153.08        36.45 o                         
  -5  20   1       1548.61       1475.44       123.74 o                         
  -4  20   1       2243.96       2126.14        92.88 o                         
  -3  20   1       2450.31       2530.76        80.22 o                         
  -2  20   1        551.48        622.99        32.72 o                         
  -1  20   1        299.16        322.98        17.39 o                         
   0  20   1        821.59        891.70        28.77 o                         
   1  20   1       1187.18       1298.82        38.26 o                         
   2  20   1       3945.34       3743.48        85.34 o                         
   3  20   1       3494.77       3383.72        86.59 o                         
   4  20   1       2347.14       2207.31        85.71 o                         
   5  20   1       1187.97       1133.37        81.84 o                         
  -5  21   1          1.35        -14.56        18.91 o                         
  -4  21   1        242.64        234.49        33.25 o                         
  -3  21   1       1186.00       1235.92        47.32 o                         
  -2  21   1       3289.22       3384.03        78.82 o                         
  -1  21   1       7321.08       7507.08       146.93 o                         
   0  21   1       7181.48       7455.74       134.65 o                         
   1  21   1       3367.77       3392.67        65.62 o                         
   2  21   1        944.77        918.40        44.95 o                         
   3  21   1        122.85        152.08        24.32 o                         
   4  21   1         53.47         86.43        20.93 o                         
   5  21   1        437.63        351.84        44.12 o                         
  -5  22   1       1378.47       1222.13       100.39 o                         
  -4  22   1       2077.92       2143.83        95.09 o                         
  -3  22   1       2239.25       2296.74        75.53 o                         
  -2  22   1       1409.57       1392.21        45.73 o                         
  -1  22   1        264.70        332.96        26.72 o                         
   0  22   1        737.64        963.40        38.66 o                         
   1  22   1       2503.56       2650.99        59.51 o                         
   2  22   1       3660.95       3643.45        90.97 o                         
   3  22   1       3201.41       3254.49       152.85 o                         
   4  22   1       1942.10       1990.65        86.19 o                         
   5  22   1       1292.70       1330.24       128.41 o                         
  -5  23   1         54.28         72.35        39.87 o                         
  -4  23   1        159.45        172.64        25.56 o                         
  -3  23   1       1976.60       1873.14        91.70 o                         
  -2  23   1       4080.52       4217.48       111.75 o                         
  -1  23   1       4447.45       4750.97       102.25 o                         
   0  23   1       4146.35       4268.32        86.05 o                         
   1  23   1       4004.22       4181.63        91.86 o                         
   2  23   1       2033.07       2058.30        71.61 o                         
   3  23   1         63.76         76.77        16.26 o                         
   4  23   1        229.54        228.77        29.84 o                         
   5  23   1        537.82        534.54        93.03 o                         
  -4  24   1       1690.89       1698.38       107.33 o                         
  -3  24   1       1709.14       1731.79        67.99 o                         
  -2  24   1        918.35       1038.72        47.79 o                         
  -1  24   1        136.74        249.39        31.69 o                         
   0  24   1        454.27        670.40        31.31 o                         
   1  24   1       1673.31       1950.45        63.13 o                         
   2  24   1       2761.52       2855.53        88.38 o                         
   3  24   1       2612.84       2491.66        92.41 o                         
   4  24   1       2143.68       1711.96       171.36 o                         
  -4  25   1        159.23        207.08        29.20 o                         
  -3  25   1       1013.96       1062.92        66.89 o                         
  -2  25   1       1773.88       1770.43        55.88 o                         
  -1  25   1       5629.89       5762.02       132.70 o                         
   0  25   1       5743.56       5866.04       134.22 o                         
   1  25   1       1770.34       1834.02        65.88 o                         
   2  25   1        811.90        844.94        47.91 o                         
   3  25   1         93.46         77.07        21.55 o                         
   4  25   1         93.86        114.30        29.32 o                         
  -4  26   1       1256.97       1230.04       124.21 o                         
  -3  26   1       1639.71       1579.65       130.11 o                         
  -2  26   1        617.91        729.58        45.02 o                         
  -1  26   1         97.91        298.27        31.45 o                         
   0  26   1        422.10        625.49        35.85 o                         
   1  26   1       1052.79       1123.80        52.81 o                         
   2  26   1       2555.61       2550.26       111.48 o                         
   3  26   1       1842.23       1838.39       111.68 o                         
   4  26   1       2945.94       2738.81       143.32 o                         
  -4  27   1        345.34        348.86        72.11 o                         
  -3  27   1        834.97        781.73        80.21 o                         
  -2  27   1       3157.21       3255.57       104.20 o                         
  -1  27   1       3530.76       3614.61        95.00 o                         
   0  27   1       3577.00       3617.99       120.70 o                         
   1  27   1       3164.96       3386.50        98.33 o                         
   2  27   1        706.63        787.40        47.33 o                         
   3  27   1        215.12        183.47        31.38 o                         
   4  27   1        165.86        177.19        78.26 o                         
  -3  28   1       1374.91       1393.85       122.53 o                         
  -2  28   1        871.27        974.88        50.76 o                         
  -1  28   1          2.40        100.05        14.71 o                         
   0  28   1         39.71        276.08        40.90 o                         
   1  28   1       1630.29       1791.57        88.84 o                         
   2  28   1       2116.28       2163.99        83.64 o                         
   3  28   1       3657.78       3419.45       180.50 o                         
  -3  29   1       1288.08       1205.24        73.83 o                         
  -2  29   1       2449.70       2448.73        85.84 o                         
  -1  29   1       3215.13       3338.82       101.91 o                         
   0  29   1       3197.03       3299.73       118.44 o                         
   1  29   1       2372.73       2716.63       108.81 o                         
   2  29   1       1180.43       1197.77        63.08 o                         
   3  29   1         17.82         58.04        23.07 o                         
  -3  30   1       1300.97       1310.58       140.73 o                         
  -2  30   1        579.31        647.48        48.85 o                         
  -1  30   1        195.47        405.80        49.57 o                         
   0  30   1        454.49        709.09        55.36 o                         
   1  30   1       1084.12       1191.24        74.35 o                         
   2  30   1       2091.54       2128.54       111.03 o                         
   3  30   1       1684.71       1528.42       101.59 o                         
  -2  31   1       1914.24       1854.18        76.80 o                         
  -1  31   1       2334.50       2483.19       122.66 o                         
   0  31   1       2298.60       2202.06       152.77 o                         
   1  31   1       1848.60       1976.41       126.93 o                         
   2  31   1        708.56        791.84        69.94 o                         
  -2  32   1        315.00        418.56        53.48 o                         
  -1  32   1          3.11         88.95        31.33 o                         
   0  32   1         28.84        166.51        33.96 o                         
   1  32   1        589.36        720.51        65.08 o                         
   2  32   1       1355.49       1216.79       157.26 o                         
  -1  33   1       2084.93       2138.15       135.31 o                         
   0  33   1       2303.13       2328.37       129.34 o                         
   1  33   1       1285.90       1042.35       168.34 o                         
   0  34   1         82.66        280.56       107.79 o                         
  -6   0   2         10.34         55.29        17.75 o                         
  -5   0   2        677.91        729.43        42.28 o                         
  -4   0   2        499.27        623.24        34.70 o                         
  -3   0   2       9204.63       9479.58       237.89 o                         
  -2   0   2       8224.39       7889.93       223.96 o                         
  -1   0   2     151125.72     142154.84      2971.06 o                         
   0   0   2       6272.73       6251.22       122.06 o                         
   1   0   2      12902.82      12852.11       249.25 o                         
   2   0   2        705.96        870.10        27.56 o                         
   3   0   2        312.24        385.14        23.45 o                         
   4   0   2        325.35        424.82        30.67 o                         
   5   0   2       4683.98       4591.67       160.04 o                         
   6   0   2       2022.24       1939.69        90.05 o                         
  -6   1   2       2678.00       2539.02        71.24 o                         
  -5   1   2       3885.17       3859.09        83.61 o                         
  -4   1   2       6191.78       6153.43       117.59 o                         
  -3   1   2       4304.09       4450.62        85.21 o                         
  -2   1   2       2222.72       2343.26        46.44 o                         
  -1   1   2       1745.85       1829.43        29.08 o                         
   0   1   2      11724.99      12059.60       179.72 o                         
   1   1   2      16920.82      17182.72       257.00 o                         
   2   1   2      18138.91      18125.28       273.66 o                         
   3   1   2      12825.46      12690.25       197.80 o                         
   4   1   2       7352.23       7178.60       120.58 o                         
   5   1   2       1654.64       1739.91        55.60 o                         
   6   1   2        229.32        265.03        26.75 o                         
  -6   2   2        146.48        214.29        20.29 o                         
  -5   2   2         79.34        133.93        12.99 o                         
  -4   2   2       3553.89       3721.51        77.29 o                         
  -3   2   2       8897.89       8682.48       165.47 o                         
  -2   2   2      25397.72      26261.03       438.90 o                         
  -1   2   2       7085.73       7015.62       106.63 o                         
   0   2   2      34605.05      35222.77       474.52 o                         
   1   2   2      12800.56      13186.14       198.86 o                         
   2   2   2       4981.85       5239.51        84.93 o                         
   3   2   2        287.42        341.17        15.46 o                         
   4   2   2       2339.32       2294.77        47.43 o                         
   5   2   2       1666.35       1789.61        56.59 o                         
   6   2   2       2139.80       2119.31        72.40 o                         
  -6   3   2       2531.84       2541.51        71.45 o                         
  -5   3   2       3902.20       3804.95        82.65 o                         
  -4   3   2       4840.30       4748.62        94.43 o                         
  -3   3   2       3467.64       3457.33        68.83 o                         
  -2   3   2        645.91        629.01        16.32 o                         
  -1   3   2         56.88         67.54         4.09 o                         
   0   3   2       6214.24       6198.46        79.38 o                         
   1   3   2      15076.73      15328.28       230.36 o                         
   2   3   2      18438.86      18794.87       284.07 o                         
   3   3   2      10496.35      10535.73       166.46 o                         
   4   3   2       6215.82       6084.83       110.54 o                         
   5   3   2       2377.57       2358.70        62.99 o                         
   6   3   2        594.09        643.11        42.26 o                         
  -6   4   2         71.02        124.88        15.78 o                         
  -5   4   2        222.64        280.56        18.43 o                         
  -4   4   2       2744.78       2786.91        61.24 o                         
  -3   4   2       7323.06       7259.80       123.69 o                         
  -2   4   2      18428.42      18465.62       293.36 o                         
  -1   4   2      15926.14      15899.29       266.50 o                         
   0   4   2      26361.58      26834.83       362.20 o                         
   1   4   2       7800.34       7710.87       143.38 o                         
   2   4   2       2808.33       2847.20        49.76 o                         
   3   4   2         10.03         11.63         4.02 o                         
   4   4   2       1382.17       1386.31        32.81 o                         
   5   4   2       1953.13       1904.07        54.40 o                         
   6   4   2       2323.52       2375.02        80.57 o                         
  -6   5   2       2174.38       2091.85        64.38 o                         
  -5   5   2       4127.67       4052.87        95.39 o                         
  -4   5   2       3756.46       3727.92        77.27 o                         
  -3   5   2       4481.60       4389.28        79.40 o                         
  -2   5   2       1296.45       1302.50        27.54 o                         
  -1   5   2        231.90        242.82         7.98 o                         
   0   5   2       8649.82       8870.29       127.44 o                         
   1   5   2      19420.46      20089.26       360.92 o                         
   2   5   2      11133.69      11099.90       181.31 o                         
   3   5   2      11932.86      11734.55       184.18 o                         
   4   5   2       5103.33       5050.23        88.89 o                         
   5   5   2       2514.19       2497.79        65.92 o                         
   6   5   2        222.35        231.72        36.17 o                         
  -6   6   2        180.93        157.50        18.26 o                         
  -5   6   2        105.07        160.45        16.47 o                         
  -4   6   2       1867.82       1858.45        48.49 o                         
  -3   6   2       8953.66       8930.07       150.16 o                         
  -2   6   2      15806.17      15603.00       266.43 o                         
  -1   6   2      22649.80      22528.19       354.36 o                         
   0   6   2      22927.40      23145.50       326.81 o                         
   1   6   2      11950.14      12120.52       184.60 o                         
   2   6   2       1037.23        997.41        22.02 o                         
   3   6   2        324.65        372.66        16.23 o                         
   4   6   2       1568.65       1574.05        35.96 o                         
   5   6   2       1680.94       1648.00        50.37 o                         
   6   6   2       1595.87       1726.84        76.96 o                         
  -6   7   2        766.06        783.70        46.48 o                         
  -5   7   2       6027.93       6032.71       131.76 o                         
  -4   7   2       5591.98       5519.39       108.07 o                         
  -3   7   2       4424.59       4469.17        81.12 o                         
  -2   7   2        147.62        181.69        11.61 o                         
  -1   7   2        686.91        709.16        16.17 o                         
   0   7   2        468.98        428.11        12.75 o                         
   1   7   2      12717.96      13090.78       210.47 o                         
   2   7   2      19214.75      19387.04       293.88 o                         
   3   7   2      16328.31      16160.31       249.29 o                         
   4   7   2       2243.84       2233.00        49.68 o                         
   5   7   2       1081.53       1168.27        45.11 o                         
   6   7   2        200.90        208.98        28.86 o                         
  -6   8   2          3.86         11.39        10.90 o                         
  -5   8   2         43.91         77.03        14.06 o                         
  -4   8   2       2021.23       2049.01        51.16 o                         
  -3   8   2       4921.35       4972.51        89.39 o                         
  -2   8   2      14823.19      14551.33       249.68 o                         
  -1   8   2      21568.94      22058.76       369.90 o                         
   0   8   2      20461.25      20855.58       329.76 o                         
   1   8   2       4033.46       3999.64        70.30 o                         
   2   8   2       1431.67       1461.84        30.28 o                         
   3   8   2        438.85        456.20        19.32 o                         
   4   8   2        301.78        349.22        18.86 o                         
   5   8   2       2335.04       2315.93        68.93 o                         
   6   8   2       1479.62       1558.70        90.45 o                         
  -6   9   2       2999.43       2817.56        87.81 o                         
  -5   9   2       1359.30       1316.62        48.24 o                         
  -4   9   2       4065.25       3969.45        84.02 o                         
  -3   9   2       1555.93       1504.63        38.26 o                         
  -2   9   2       3515.84       3497.15        68.32 o                         
  -1   9   2        282.47        302.62        23.26 o                         
   0   9   2      13060.43      13079.44       210.40 o                         
   1   9   2       6266.92       5983.41       101.81 o                         
   2   9   2      12018.91      11940.08       185.54 o                         
   3   9   2       3649.19       3690.84        66.60 o                         
   4   9   2       7759.09       7624.88       136.23 o                         
   5   9   2       1546.90       1618.82        57.78 o                         
   6   9   2        280.11        357.91        37.18 o                         
  -6  10   2         45.38         70.14        20.14 o                         
  -5  10   2        394.76        506.73        31.09 o                         
  -4  10   2       1266.86       1269.98        39.07 o                         
  -3  10   2       5758.16       5609.81       108.44 o                         
  -2  10   2       8371.61       8064.14       159.36 o                         
  -1  10   2      13963.14      14254.95       253.84 o                         
   0  10   2       5677.25       5245.67        96.08 o                         
   1  10   2       8198.50       8470.95       141.17 o                         
   2  10   2        867.55        877.25        21.56 o                         
   3  10   2        363.68        404.53        17.54 o                         
   4  10   2       1705.55       1684.11        44.86 o                         
   5  10   2       1443.16       1441.64        62.33 o                         
   6  10   2       1748.47       1633.23        78.82 o                         
  -6  11   2       1802.07       1674.58        78.73 o                         
  -5  11   2       2241.46       2260.52        69.50 o                         
  -4  11   2       2065.19       1983.31        50.66 o                         
  -3  11   2       2455.34       2437.68        55.56 o                         
  -2  11   2        507.15        512.80        19.34 o                         
  -1  11   2        241.39        268.48        14.06 o                         
   0  11   2       2722.79       2700.93        54.78 o                         
   1  11   2       8845.04       8889.52       140.25 o                         
   2  11   2       6024.59       5984.40       105.36 o                         
   3  11   2       7317.81       7407.85       122.93 o                         
   4  11   2       3887.21       3765.28        88.45 o                         
   5  11   2       1419.47       1483.25        64.03 o                         
   6  11   2        263.42        314.44        34.33 o                         
  -6  12   2         28.68         38.56        16.06 o                         
  -5  12   2         83.09        129.20        18.12 o                         
  -4  12   2       1079.68       1141.82        37.43 o                         
  -3  12   2       4174.38       3984.80        76.96 o                         
  -2  12   2       8742.38       8520.61       154.51 o                         
  -1  12   2      10772.80      10901.17       192.28 o                         
   0  12   2      10262.04      10105.43       167.58 o                         
   1  12   2       4228.83       4163.23        71.19 o                         
   2  12   2        703.61        694.40        19.35 o                         
   3  12   2         84.15         91.34         8.61 o                         
   4  12   2        743.40        823.54        38.03 o                         
   5  12   2       1236.73       1214.24        60.78 o                         
   6  12   2       1106.93       1220.27        73.07 o                         
  -6  13   2       1059.78       1173.00        79.19 o                         
  -5  13   2       2036.33       1979.63        97.18 o                         
  -4  13   2       2698.19       2643.18        70.07 o                         
  -3  13   2       2091.65       2009.79        62.57 o                         
  -2  13   2        614.86        624.88        42.54 o                         
  -1  13   2        247.68        279.26        21.91 o                         
   0  13   2       3317.37       3198.30        71.37 o                         
   1  13   2       6810.03       6706.41       109.70 o                         
   2  13   2       7396.18       7343.47       126.49 o                         
   3  13   2       5110.01       5110.77        89.83 o                         
   4  13   2       2551.29       2599.67        68.16 o                         
   5  13   2        725.13        732.14        47.55 o                         
   6  13   2        107.80        112.99        23.56 o                         
  -6  14   2         17.58         25.25        18.66 o                         
  -5  14   2        107.09        120.38        17.91 o                         
  -4  14   2        692.63        668.16        39.40 o                         
  -3  14   2       2266.99       2154.25        69.81 o                         
  -2  14   2       6955.45       6907.84       172.09 o                         
  -1  14   2      11532.17      11770.46       223.29 o                         
   0  14   2       8826.81       8372.80       134.00 o                         
   1  14   2       1678.47       1576.50        33.62 o                         
   2  14   2        245.16        304.22        14.81 o                         
   3  14   2         42.23         59.05         9.34 o                         
   4  14   2        337.90        377.59        26.65 o                         
   5  14   2       1240.21       1342.88        65.79 o                         
   6  14   2        941.47       1230.87       143.97 o                         
  -6  15   2        667.99        714.57        74.44 o                         
  -5  15   2       1965.22       1934.87        91.11 o                         
  -4  15   2       2082.56       2057.98        79.99 o                         
  -3  15   2       1243.77       1305.13        41.32 o                         
  -2  15   2         47.39         57.47         6.70 o                         
  -1  15   2        268.52        298.88        16.80 o                         
   0  15   2        744.30        796.67        23.24 o                         
   1  15   2       3654.29       3590.05        65.74 o                         
   2  15   2       5712.60       5716.78       102.40 o                         
   3  15   2       5136.43       5047.05        96.37 o                         
   4  15   2       1709.55       1792.65        61.67 o                         
   5  15   2        440.53        462.99        37.74 o                         
  -5  16   2         14.26         52.76        15.99 o                         
  -4  16   2        992.70        923.30        65.83 o                         
  -3  16   2       3110.93       3059.75       102.21 o                         
  -2  16   2       3445.84       3438.02        74.22 o                         
  -1  16   2       3623.95       3594.67        97.10 o                         
   0  16   2       3226.48       3163.86        71.29 o                         
   1  16   2       3852.88       3688.00        67.06 o                         
   2  16   2        687.11        656.33        22.17 o                         
   3  16   2         96.45        108.15        12.09 o                         
   4  16   2        516.79        545.03        35.21 o                         
   5  16   2        526.64        445.19        37.22 o                         
  -5  17   2       1045.94        871.66        58.53 o                         
  -4  17   2       1107.59       1088.76        46.92 o                         
  -3  17   2        608.79        600.95        41.85 o                         
  -2  17   2        146.68        154.34        13.81 o                         
  -1  17   2          0.80         11.28         5.82 o                         
   0  17   2       1641.62       1673.74        44.24 o                         
   1  17   2       2352.68       2339.99        65.94 o                         
   2  17   2       3642.66       3409.36        64.91 o                         
   3  17   2       2012.20       1975.88        52.46 o                         
   4  17   2       1051.48       1058.42        47.14 o                         
   5  17   2       1279.62       1242.67        91.21 o                         
  -5  18   2          7.31         16.80        16.00 o                         
  -4  18   2        783.54        775.03        45.50 o                         
  -3  18   2       1429.20       1463.81        50.50 o                         
  -2  18   2       3617.79       3638.61        80.25 o                         
  -1  18   2       1579.75       1635.51        44.60 o                         
   0  18   2       3865.17       3896.70        76.02 o                         
   1  18   2       1223.55       1121.85        47.96 o                         
   2  18   2        707.25        697.97        26.33 o                         
   3  18   2         89.72         63.39        11.82 o                         
   4  18   2        325.07        361.81        28.85 o                         
   5  18   2        415.77        335.13        39.48 o                         
  -5  19   2        785.81        719.03        58.98 o                         
  -4  19   2        783.65        774.56        40.64 o                         
  -3  19   2        814.93        878.48        46.33 o                         
  -2  19   2        113.84        101.49        14.19 o                         
  -1  19   2        103.60        130.60        13.03 o                         
   0  19   2        702.69        807.28        29.54 o                         
   1  19   2       2290.55       2112.06        88.67 o                         
   2  19   2       2044.39       2018.26        48.40 o                         
   3  19   2       1953.81       1944.48        58.26 o                         
   4  19   2       1212.67       1195.72        52.02 o                         
   5  19   2        115.58         79.82        32.59 o                         
  -5  20   2         90.23         86.80        27.07 o                         
  -4  20   2         85.63         98.08        15.88 o                         
  -3  20   2        896.81        922.11        41.98 o                         
  -2  20   2       1981.31       2043.97        55.53 o                         
  -1  20   2       4068.55       3962.21        86.40 o                         
   0  20   2       2079.07       2083.33        47.74 o                         
   1  20   2        642.33        636.93        26.64 o                         
   2  20   2          8.12         18.76         6.69 o                         
   3  20   2          1.13          4.54         7.16 o                         
   4  20   2        275.60        244.94        28.76 o                         
   5  20   2        443.34        456.23        59.48 o                         
  -5  21   2        517.93        588.11        53.49 o                         
  -4  21   2        543.12        509.14        56.09 o                         
  -3  21   2        555.99        594.01        34.69 o                         
  -2  21   2        130.58        125.99        14.31 o                         
  -1  21   2         97.76        143.27        15.77 o                         
   0  21   2        563.12        658.35        23.94 o                         
   1  21   2       1543.06       1530.67        41.96 o                         
   2  21   2       1104.68       1108.19        45.74 o                         
   3  21   2       1489.87       1488.21        59.04 o                         
   4  21   2        473.79        498.49        40.51 o                         
   5  21   2        220.65        234.83        44.12 o                         
  -5  22   2         46.85         39.33        43.63 o                         
  -4  22   2        100.37         67.02        25.20 o                         
  -3  22   2        519.52        480.19        37.19 o                         
  -2  22   2        708.34        767.04        36.02 o                         
  -1  22   2       2581.71       2571.15        64.13 o                         
   0  22   2        710.84        779.04        26.40 o                         
   1  22   2        507.28        489.53        23.86 o                         
   2  22   2          3.39         13.21         9.38 o                         
   3  22   2          1.43         -0.24        11.71 o                         
   4  22   2         36.43         52.94        18.33 o                         
   5  22   2        308.05        298.61        64.54 o                         
  -5  23   2        151.71        186.05        66.45 o                         
  -4  23   2        300.91        272.73        32.47 o                         
  -3  23   2         73.75        109.43        16.58 o                         
  -2  23   2         80.89         86.71        15.46 o                         
  -1  23   2         31.85         82.85        14.30 o                         
   0  23   2        299.14        388.87        20.84 o                         
   1  23   2        327.78        361.47        21.00 o                         
   2  23   2        788.40        735.81        44.26 o                         
   3  23   2        392.39        354.19        35.77 o                         
   4  23   2        624.82        549.23        52.34 o                         
  -4  24   2        225.39        194.58        25.44 o                         
  -3  24   2        299.29        268.38        34.56 o                         
  -2  24   2        610.26        638.35        33.42 o                         
  -1  24   2        239.70        286.71        20.51 o                         
   0  24   2        314.74        335.55        21.45 o                         
   1  24   2        375.19        413.07        27.00 o                         
   2  24   2        179.83        154.32        21.90 o                         
   3  24   2          3.48         12.29        15.74 o                         
   4  24   2        182.40        194.90        34.04 o                         
  -4  25   2        257.24        296.29        37.75 o                         
  -3  25   2         11.81         28.99        13.28 o                         
  -2  25   2        175.07        191.19        18.14 o                         
  -1  25   2          7.92         22.96         8.73 o                         
   0  25   2        467.53        497.66        35.15 o                         
   1  25   2        127.98        163.57        16.83 o                         
   2  25   2        639.49        714.13        48.28 o                         
   3  25   2         30.27         11.88        16.13 o                         
   4  25   2        480.96        363.95        82.28 o                         
  -4  26   2         34.81         45.39        17.91 o                         
  -3  26   2        222.95        254.27        26.91 o                         
  -2  26   2        222.77        215.07        27.07 o                         
  -1  26   2        445.09        462.45        31.15 o                         
   0  26   2        323.92        356.44        29.60 o                         
   1  26   2        113.02        159.79        29.61 o                         
   2  26   2          8.49         13.51        13.76 o                         
   3  26   2         90.12        102.15        28.08 o                         
   4  26   2          9.83         26.28        25.83 o                         
  -4  27   2         19.00        109.20        44.37 o                         
  -3  27   2        320.94        332.31        36.03 o                         
  -2  27   2        164.51        178.97        22.59 o                         
  -1  27   2          2.14         31.09        11.44 o                         
   0  27   2         38.45         80.25        14.89 o                         
   1  27   2        609.01        748.58        57.28 o                         
   2  27   2         74.93         70.39        18.50 o                         
   3  27   2        888.23        776.01        62.16 o                         
  -3  28   2         64.89         51.17        21.53 o                         
  -2  28   2        193.54        227.14        25.82 o                         
  -1  28   2          5.54          4.10        11.43 o                         
   0  28   2        290.37        354.36        30.76 o                         
   1  28   2         29.25         50.31        19.83 o                         
   2  28   2          2.63         14.55        14.76 o                         
   3  28   2         38.32         43.65        20.73 o                         
  -3  29   2          1.32         59.02        20.45 o                         
  -2  29   2          0.03         31.94        14.81 o                         
  -1  29   2          1.72        -11.03        11.52 o                         
   0  29   2         18.39         28.77        18.59 o                         
   1  29   2          3.72         23.62        19.02 o                         
   2  29   2         62.53         54.77        24.08 o                         
   3  29   2         20.05         26.42        24.59 o                         
  -3  30   2         10.41         34.64        81.21 o                         
  -2  30   2         19.69         36.65        19.46 o                         
  -1  30   2          5.72         52.61        20.14 o                         
   0  30   2          9.69         31.18        18.85 o                         
   1  30   2         21.69         33.37        22.38 o                         
   2  30   2         10.12         34.89        25.52 o                         
   3  30   2          7.88        -25.10        25.10 o                         
  -2  31   2         31.27         -3.44        19.38 o                         
  -1  31   2          0.01          4.76        22.97 o                         
   0  31   2         43.57         59.63        23.41 o                         
   1  31   2          2.92         20.63        22.71 o                         
   2  31   2          0.11         10.76        25.49 o                         
  -2  32   2         10.83          2.95        24.96 o                         
  -1  32   2          3.39         51.98        28.09 o                         
   0  32   2         52.51         62.03        21.92 o                         
   1  32   2         29.03         35.30        26.89 o                         
   2  32   2          2.53        -14.36        63.49 o                         
  -1  33   2          6.09         16.32        30.66 o                         
   0  33   2          0.06         32.53        37.49 o                         
   1  33   2          0.09         -5.91        47.25 o                         
   0  34   2        116.14        177.19        87.12 o                         
  -6   1   3          2.90         15.25        10.33 o                         
  -5   1   3          1.42          0.82         5.71 o                         
  -4   1   3         18.98         10.48         5.04 o                         
  -3   1   3        232.34        237.00        14.86 o                         
  -2   1   3        311.77        337.40        13.70 o                         
  -1   1   3        211.48        228.37         7.53 o                         
   0   1   3        484.88        463.46        11.97 o                         
   1   1   3         66.20         89.17         7.17 o                         
   2   1   3         88.90        101.14         7.85 o                         
   3   1   3         97.93        116.88         8.89 o                         
   4   1   3        537.12        580.27        24.26 o                         
   5   1   3         98.91        100.69        14.85 o                         
   6   1   3         30.86         56.80        16.16 o                         
  -6   2   3         37.71         39.41        13.47 o                         
  -5   2   3         18.56          7.06         6.71 o                         
  -4   2   3         76.09         77.68         9.63 o                         
  -3   2   3        393.10        426.35        18.49 o                         
  -2   2   3        504.07        568.45        19.82 o                         
  -1   2   3       1122.79       1283.70        24.23 o                         
   0   2   3       3785.07       3809.35        60.33 o                         
   1   2   3        422.48        467.14        12.02 o                         
   2   2   3         79.96        127.42         8.84 o                         
   3   2   3         69.94         71.41         7.14 o                         
   4   2   3        109.58        116.60        11.19 o                         
   5   2   3          1.02         -0.28         7.46 o                         
   6   2   3         15.10         25.41        11.35 o                         
  -6   3   3         15.95         18.65        10.17 o                         
  -5   3   3          5.30          1.04         7.09 o                         
  -4   3   3         32.71         40.18         7.83 o                         
  -3   3   3        146.33        133.77        10.56 o                         
  -2   3   3       1081.62       1187.33        30.10 o                         
  -1   3   3       1235.26       1304.09        23.75 o                         
   0   3   3        162.51        181.97         8.12 o                         
   1   3   3         57.51         79.38         6.74 o                         
   2   3   3         36.66         36.65         5.12 o                         
   3   3   3          2.87          0.37         3.11 o                         
   4   3   3         43.81         32.23         7.88 o                         
   5   3   3        196.66        243.33        22.59 o                         
   6   3   3         29.46         17.95        15.33 o                         
  -6   4   3         76.52         73.43        14.12 o                         
  -5   4   3         98.53         98.68        13.38 o                         
  -4   4   3        142.54        170.50        13.92 o                         
  -3   4   3          2.66          6.01         3.74 o                         
  -2   4   3         47.06         53.54         4.94 o                         
  -1   4   3        597.86        636.68        16.23 o                         
   0   4   3         80.01         89.38         4.65 o                         
   1   4   3       1029.18       1018.79        24.52 o                         
   2   4   3        325.16        399.28        16.10 o                         
   3   4   3        733.31        771.95        25.18 o                         
   4   4   3        217.40        246.40        17.65 o                         
   5   4   3         65.70         79.66        13.91 o                         
   6   4   3          3.15         12.01        10.69 o                         
  -6   5   3         61.62         46.41        12.02 o                         
  -5   5   3         59.50         54.12        11.37 o                         
  -4   5   3        227.59        255.32        21.95 o                         
  -3   5   3        234.01        221.82        16.23 o                         
  -2   5   3        801.67        807.39        26.01 o                         
  -1   5   3       1000.95        957.78        22.29 o                         
   0   5   3        392.31        388.13         9.44 o                         
   1   5   3        262.78        349.37        15.92 o                         
   2   5   3          3.22          5.02         3.44 o                         
   3   5   3         10.29          4.91         4.33 o                         
   4   5   3        111.07        123.21        11.49 o                         
   5   5   3        201.06        210.77        22.63 o                         
   6   5   3        245.81        306.72        30.31 o                         
  -6   6   3        172.04        178.82        20.58 o                         
  -5   6   3        459.71        461.31        29.44 o                         
  -4   6   3        162.47        170.41        13.68 o                         
  -3   6   3         52.17         51.55         7.72 o                         
  -2   6   3        376.04        397.58        16.17 o                         
  -1   6   3         27.36         27.86         3.37 o                         
   0   6   3          7.05          8.17         1.74 o                         
   1   6   3        837.52        795.30        21.14 o                         
   2   6   3       2288.21       2298.90        45.80 o                         
   3   6   3       1685.20       1631.88        37.83 o                         
   4   6   3        201.27        202.63        14.65 o                         
   5   6   3         70.66         72.58        14.52 o                         
   6   6   3          3.80         -2.30        11.01 o                         
  -6   7   3          9.19         23.53        10.60 o                         
  -5   7   3         27.01         20.41         8.47 o                         
  -4   7   3        739.29        752.81        34.13 o                         
  -3   7   3        653.88        714.61        37.16 o                         
  -2   7   3       2249.51       2271.45        44.72 o                         
  -1   7   3       3185.63       3165.68        62.96 o                         
   0   7   3        486.47        496.29        10.73 o                         
   1   7   3       1254.90       1212.44        28.45 o                         
   2   7   3        217.10        222.28        13.56 o                         
   3   7   3          4.63         14.85         4.70 o                         
   4   7   3        452.88        525.46        24.58 o                         
   5   7   3        303.26        275.82        25.87 o                         
   6   7   3        250.66        221.18        29.53 o                         
  -6   8   3        290.56        266.61        24.55 o                         
  -5   8   3        568.09        595.53        40.83 o                         
  -4   8   3        514.59        543.07        38.18 o                         
  -3   8   3        298.61        334.54        19.04 o                         
  -2   8   3         96.81         79.60         7.12 o                         
  -1   8   3        291.01        240.40        13.65 o                         
   0   8   3       5611.42       5729.64        95.26 o                         
   1   8   3       2904.69       2870.26        53.50 o                         
   2   8   3       2952.10       2875.13        60.11 o                         
   3   8   3        116.06        126.50        10.35 o                         
   4   8   3        903.83        987.15        34.65 o                         
   5   8   3         90.29         94.98        14.99 o                         
   6   8   3         43.49         59.47        18.44 o                         
  -6   9   3        437.18        446.14        35.52 o                         
  -5   9   3        503.70        560.10        35.08 o                         
  -4   9   3        427.34        460.09        40.51 o                         
  -3   9   3       5019.25       5166.27       101.18 o                         
  -2   9   3        982.94        917.49        25.73 o                         
  -1   9   3        814.45        731.94        28.20 o                         
   0   9   3       8208.92       8723.43       151.98 o                         
   1   9   3        348.39        327.70        16.06 o                         
   2   9   3        657.30        646.81        21.82 o                         
   3   9   3       3692.90       3681.10        71.70 o                         
   4   9   3         68.15         95.84        11.38 o                         
   5   9   3        418.72        454.70        32.22 o                         
   6   9   3        106.61        124.80        24.79 o                         
  -6  10   3        645.18        638.94        44.35 o                         
  -5  10   3        591.27        669.15        41.09 o                         
  -4  10   3        787.80        802.17        65.82 o                         
  -3  10   3        146.52        174.14        13.82 o                         
  -2  10   3         60.51         62.35         7.15 o                         
  -1  10   3        174.45        191.40        11.46 o                         
   0  10   3       1421.43       1332.06        30.08 o                         
   1  10   3       4256.51       4278.43        76.93 o                         
   2  10   3       3009.58       2939.55        62.13 o                         
   3  10   3       2564.54       2625.42        55.13 o                         
   4  10   3        260.29        256.57        18.94 o                         
   5  10   3        331.33        314.60        26.55 o                         
   6  10   3         10.73         29.26        15.28 o                         
  -6  11   3        217.48        278.67        31.35 o                         
  -5  11   3        102.89        134.42        18.91 o                         
  -4  11   3        776.87        812.92        36.67 o                         
  -3  11   3       1032.46       1034.03        32.78 o                         
  -2  11   3       4098.65       4038.01        79.45 o                         
  -1  11   3       5473.57       5584.02       103.82 o                         
   0  11   3        976.85        834.73        26.89 o                         
   1  11   3        532.85        591.00        18.42 o                         
   2  11   3          0.60         12.48         4.95 o                         
   3  11   3         59.24         63.26         8.29 o                         
   4  11   3        764.55        757.43        32.61 o                         
   5  11   3        817.27        879.55        47.59 o                         
   6  11   3        793.94        770.61        58.00 o                         
  -6  12   3        458.01        501.48        53.84 o                         
  -5  12   3        752.31        783.26        67.98 o                         
  -4  12   3        351.26        400.85        24.26 o                         
  -3  12   3        596.51        591.68        37.97 o                         
  -2  12   3         36.16         35.77         5.49 o                         
  -1  12   3        559.44        644.56        22.74 o                         
   0  12   3       2704.07       2600.02        51.97 o                         
   1  12   3       1712.60       1605.21        35.99 o                         
   2  12   3       3151.59       3177.21        62.41 o                         
   3  12   3       2975.45       3013.77        67.63 o                         
   4  12   3       1676.85       1618.39        46.90 o                         
   5  12   3        313.13        293.81        29.33 o                         
   6  12   3          0.55         10.83        15.51 o                         
  -6  13   3         79.19         99.36        21.12 o                         
  -5  13   3        161.82        171.03        21.00 o                         
  -4  13   3       1069.05       1043.40        42.40 o                         
  -3  13   3       1645.91       1644.98        53.16 o                         
  -2  13   3       4599.95       4690.60        97.76 o                         
  -1  13   3       5091.78       5148.27        98.96 o                         
   0  13   3       1806.66       1682.72        39.68 o                         
   1  13   3       1104.19       1086.00        28.66 o                         
   2  13   3         25.53         25.27         5.50 o                         
   3  13   3          1.28          6.99         5.10 o                         
   4  13   3        825.75        870.39        37.55 o                         
   5  13   3        847.62        891.18        54.03 o                         
   6  13   3        858.31        766.02        76.92 o                         
  -6  14   3        651.28        562.58        51.46 o                         
  -5  14   3       1040.76       1093.59        56.97 o                         
  -4  14   3       1217.29       1220.54        54.57 o                         
  -3  14   3        227.35        253.54        29.34 o                         
  -2  14   3          1.93         10.90         5.83 o                         
  -1  14   3       1284.04       1261.04        35.08 o                         
   0  14   3       1375.46       1295.91        40.11 o                         
   1  14   3       5864.50       5750.09       108.12 o                         
   2  14   3       4454.34       4377.34        82.92 o                         
   3  14   3       2877.57       2960.77        67.78 o                         
   4  14   3        865.11        934.00        42.90 o                         
   5  14   3        161.28        190.96        25.33 o                         
   6  14   3         37.09          1.48        31.01 o                         
  -5  15   3        166.69        186.49        23.11 o                         
  -4  15   3       1257.78       1225.50        73.88 o                         
  -3  15   3       3030.65       3013.58        81.40 o                         
  -2  15   3       5806.07       5839.66       123.21 o                         
  -1  15   3       3929.15       3962.02        81.25 o                         
   0  15   3       3425.80       3363.70        70.24 o                         
   1  15   3        977.67       1077.39        30.13 o                         
   2  15   3         63.86         67.85         8.25 o                         
   3  15   3        590.81        668.57        30.49 o                         
   4  15   3       1258.71       1371.02        49.39 o                         
   5  15   3        885.42        918.81        72.11 o                         
   6  15   3        527.42        475.47        94.50 o                         
  -5  16   3        528.66        502.93        50.63 o                         
  -4  16   3       1256.98       1191.70        52.07 o                         
  -3  16   3        419.94        370.47        27.41 o                         
  -2  16   3        946.29        941.38        32.25 o                         
  -1  16   3       3595.71       3625.96        76.88 o                         
   0  16   3       3785.89       3668.02        84.01 o                         
   1  16   3       5722.87       5408.52        98.81 o                         
   2  16   3       2098.39       2268.34        50.25 o                         
   3  16   3       2445.86       2486.81        61.47 o                         
   4  16   3       2395.01       2354.35        75.87 o                         
   5  16   3        182.64        147.13        21.17 o                         
  -5  17   3        294.33        273.75        29.17 o                         
  -4  17   3       1172.63       1114.19        48.17 o                         
  -3  17   3       3023.56       3040.05        83.73 o                         
  -2  17   3       4101.96       4189.70        88.44 o                         
  -1  17   3       5050.62       5011.31       110.98 o                         
   0  17   3       2889.68       2791.67        57.94 o                         
   1  17   3       1008.64        998.53        33.39 o                         
   2  17   3         14.95         20.43         5.86 o                         
   3  17   3        222.31        236.78        17.72 o                         
   4  17   3        940.74        932.62        48.75 o                         
   5  17   3        940.21        963.69        66.19 o                         
  -5  18   3       1899.89       1858.53        72.60 o                         
  -4  18   3        518.65        496.22        46.12 o                         
  -3  18   3        637.62        707.83        60.15 o                         
  -2  18   3       1637.40       1599.79        45.81 o                         
  -1  18   3        331.24        390.53        22.18 o                         
   0  18   3       3553.66       3415.04        97.03 o                         
   1  18   3       2572.48       2706.65        61.48 o                         
   2  18   3       7900.78       7453.50       134.86 o                         
   3  18   3       3163.05       3180.82        83.34 o                         
   4  18   3        490.94        477.99        45.90 o                         
   5  18   3        754.15        781.71        51.14 o                         
  -5  19   3        514.07        473.94        42.04 o                         
  -4  19   3       1205.30       1242.86        53.29 o                         
  -3  19   3       3488.49       3552.96        87.89 o                         
  -2  19   3       2526.47       2630.99        63.65 o                         
  -1  19   3       4049.21       3947.34       125.77 o                         
   0  19   3       3873.37       3833.88        76.11 o                         
   1  19   3       1144.93        982.01        47.70 o                         
   2  19   3         43.75         56.33         8.50 o                         
   3  19   3        666.97        698.81        48.96 o                         
   4  19   3        310.65        331.43        28.90 o                         
   5  19   3       1143.28       1005.17        69.68 o                         
  -5  20   3       1168.16       1146.44        82.27 o                         
  -4  20   3       1196.54       1226.86        54.36 o                         
  -3  20   3        147.34        178.93        18.76 o                         
  -2  20   3         33.20         50.09        10.94 o                         
  -1  20   3       1242.30       1300.32        42.90 o                         
   0  20   3       1712.42       1790.19        43.36 o                         
   1  20   3       4811.24       4476.83       180.89 o                         
   2  20   3       4263.15       4339.80       100.70 o                         
   3  20   3       2880.99       2795.93        75.50 o                         
   4  20   3       1461.94       1485.84        58.53 o                         
   5  20   3        305.07        297.11        43.78 o                         
  -5  21   3        277.80        291.84        51.79 o                         
  -4  21   3       1081.30       1150.86        74.88 o                         
  -3  21   3       2468.51       2484.58        69.79 o                         
  -2  21   3       5574.14       5393.55       118.93 o                         
  -1  21   3       5224.44       5211.78       130.13 o                         
   0  21   3       2582.88       2601.24        70.30 o                         
   1  21   3        499.25        509.39        33.07 o                         
   2  21   3         11.21         26.49         8.99 o                         
   3  21   3        224.24        272.05        30.49 o                         
   4  21   3        905.01       1003.68        74.69 o                         
   5  21   3       1359.92       1080.74       181.62 o                         
  -5  22   3       1096.43       1254.00       258.41 o                         
  -4  22   3       1064.56       1134.22        79.85 o                         
  -3  22   3        549.67        634.32        36.93 o                         
  -2  22   3         23.33         49.95        11.00 o                         
  -1  22   3       1098.63       1212.31        42.27 o                         
   0  22   3       3148.98       3265.93        81.31 o                         
   1  22   3       4576.72       4504.44       102.38 o                         
   2  22   3       3919.71       3874.71       122.53 o                         
   3  22   3       2229.76       2221.57        87.15 o                         
   4  22   3       1467.73       1391.59        80.25 o                         
  -4  23   3       1489.99       1455.33        74.51 o                         
  -3  23   3       3160.93       3011.32        83.36 o                         
  -2  23   3       3692.84       3712.90        87.38 o                         
  -1  23   3       2953.75       3080.10        73.87 o                         
   0  23   3       2943.03       3037.37        77.56 o                         
   1  23   3       1490.36       1585.43        53.13 o                         
   2  23   3          1.48         13.46         9.73 o                         
   3  23   3        551.49        535.77        44.00 o                         
   4  23   3       1198.18       1206.09        75.44 o                         
  -4  24   3        824.77        775.93        48.68 o                         
  -3  24   3        354.19        399.25        30.76 o                         
  -2  24   3          4.08         40.78        11.72 o                         
  -1  24   3        770.68        892.05        48.09 o                         
   0  24   3       2185.67       2365.89        69.87 o                         
   1  24   3       3413.29       3537.57        81.59 o                         
   2  24   3       3241.84       3099.25       163.75 o                         
   3  24   3       2608.26       2488.39       131.91 o                         
   4  24   3       1444.53       1421.22        85.36 o                         
  -4  25   3        949.35        910.07        54.17 o                         
  -3  25   3       1402.96       1488.78        67.75 o                         
  -2  25   3       4307.74       4246.34       110.51 o                         
  -1  25   3       4474.53       4562.90       103.51 o                         
   0  25   3       1335.84       1330.65        48.29 o                         
   1  25   3        447.30        548.45        38.70 o                         
   2  25   3         17.95         38.50        16.27 o                         
   3  25   3          4.57         16.81        14.90 o                         
   4  25   3        905.56        781.29       118.46 o                         
  -4  26   3        821.16        764.92        71.95 o                         
  -3  26   3        272.80        288.82        27.07 o                         
  -2  26   3          0.05         61.44        10.86 o                         
  -1  26   3        809.17        934.28        40.14 o                         
   0  26   3       1359.78       1575.65        66.14 o                         
   1  26   3       3066.22       3116.96        96.56 o                         
   2  26   3       2152.34       2112.90        85.16 o                         
   3  26   3       3906.35       3622.81       271.32 o                         
   4  26   3        890.44        575.15        81.67 o                         
  -4  27   3        747.57        806.99        71.68 o                         
  -3  27   3       2497.17       2354.99       110.80 o                         
  -2  27   3       2735.54       2685.57        73.98 o                         
  -1  27   3       2822.16       2808.48       122.30 o                         
   0  27   3       2429.97       2577.16        93.43 o                         
   1  27   3        417.92        467.04        53.92 o                         
   2  27   3         59.90         93.30        20.54 o                         
   3  27   3        446.05        409.87        41.05 o                         
  -3  28   3        309.68        355.21        54.87 o                         
  -2  28   3         59.65         68.70        21.13 o                         
  -1  28   3        166.94        277.48        27.22 o                         
   0  28   3       2186.27       2350.12        82.18 o                         
   1  28   3       2564.74       2694.13       119.35 o                         
   2  28   3       4443.63       4465.93       240.63 o                         
   3  28   3       1121.87       1221.53       102.80 o                         
  -3  29   3       1998.27       1834.35        96.17 o                         
  -2  29   3       2540.93       2455.01       113.13 o                         
  -1  29   3       2501.82       2550.88        87.30 o                         
   0  29   3       1777.68       1932.99        74.96 o                         
   1  29   3        800.79        802.09        90.02 o                         
   2  29   3         14.17        106.51        29.07 o                         
   3  29   3        392.11        463.66        70.88 o                         
  -3  30   3        203.28        296.80        87.12 o                         
  -2  30   3         34.46        123.24        34.95 o                         
  -1  30   3        653.85        770.66        47.73 o                         
   0  30   3       1450.95       1606.11        89.19 o                         
   1  30   3       2646.28       2579.23       118.45 o                         
   2  30   3       1982.88       2138.12       124.78 o                         
  -2  31   3       1891.40       1763.41        93.59 o                         
  -1  31   3       1798.30       1828.72       117.56 o                         
   0  31   3       1397.13       1376.47       144.45 o                         
   1  31   3        455.01        602.19        60.15 o                         
   2  31   3         41.04        117.01        42.47 o                         
  -2  32   3         54.54         93.03        38.39 o                         
  -1  32   3        134.17        256.28        44.13 o                         
   0  32   3        817.64        822.31        69.33 o                         
   1  32   3       1648.62       1639.50       127.04 o                         
  -1  33   3       2022.55       1891.91       174.96 o                         
   0  33   3        935.91        912.41       131.42 o                         
  -6   0   4        540.22        611.90        59.44 o                         
  -5   0   4        653.26        711.06        46.33 o                         
  -4   0   4       5504.18       5278.87       175.66 o                         
  -3   0   4       5662.67       5388.59       143.12 o                         
  -2   0   4      51282.85      54599.77      1279.67 o                         
  -1   0   4       5248.44       4968.85       146.45 o                         
   0   0   4       7362.59       7326.73       160.55 o                         
   1   0   4       2335.37       2864.97        73.01 o                         
   2   0   4          1.72          6.09         5.35 o                         
   3   0   4       1107.50       1101.93        39.24 o                         
   4   0   4       7178.32       6993.52       191.13 o                         
   5   0   4       3449.68       3431.97       129.30 o                         
   6   0   4       2382.86       2315.55       123.83 o                         
  -6   1   4       1614.18       1596.43        76.16 o                         
  -5   1   4       2540.46       2348.13        91.16 o                         
  -4   1   4       1307.05       1324.48        36.80 o                         
  -3   1   4        445.07        555.82        21.77 o                         
  -2   1   4       2740.86       2916.64        67.97 o                         
  -1   1   4       8020.67       8029.38       149.18 o                         
   0   1   4      17350.25      17620.12       295.80 o                         
   1   1   4      18151.47      18282.26       290.87 o                         
   2   1   4      15694.98      15399.89       249.74 o                         
   3   1   4       8518.27       8339.53       144.40 o                         
   4   1   4       1482.09       1534.09        42.28 o                         
   5   1   4         97.39        160.40        18.80 o                         
   6   1   4         94.83        152.25        30.69 o                         
  -6   2   4        154.66        168.52        21.13 o                         
  -5   2   4       2230.87       2240.50        75.46 o                         
  -4   2   4       4935.01       4678.23       101.86 o                         
  -3   2   4      13564.63      13579.66       236.21 o                         
  -2   2   4       5695.24       5529.03        93.87 o                         
  -1   2   4      16066.97      16291.58       274.98 o                         
   0   2   4       6771.87       6680.78       104.03 o                         
   1   2   4       2938.17       3135.74        56.76 o                         
   2   2   4       1178.67       1247.21        29.21 o                         
   3   2   4       4878.45       4895.19        90.74 o                         
   4   2   4       3258.65       3281.85        72.85 o                         
   5   2   4       3407.92       3477.54       101.25 o                         
   6   2   4       1931.24       1999.24        81.42 o                         
  -6   3   4       1789.89       1814.19        74.79 o                         
  -5   3   4       1771.84       1726.17        62.69 o                         
  -4   3   4       1112.07       1161.93        34.75 o                         
  -3   3   4          5.55         28.79         5.90 o                         
  -2   3   4        313.35        324.17        11.77 o                         
  -1   3   4       7314.65       7273.42       113.06 o                         
   0   3   4      14638.60      14524.95       231.36 o                         
   1   3   4      21717.19      22480.43       337.51 o                         
   2   3   4      11316.19      11377.33       188.19 o                         
   3   3   4       6787.25       6812.64       121.08 o                         
   4   3   4       2598.51       2607.67        59.78 o                         
   5   3   4        518.43        570.49        38.51 o                         
   6   3   4         22.23         19.84        12.71 o                         
  -6   4   4        250.49        254.10        28.74 o                         
  -5   4   4       1793.69       1832.13        55.42 o                         
  -4   4   4       4663.39       4612.13        99.19 o                         
  -3   4   4       9945.68       9618.79       171.84 o                         
  -2   4   4      10141.97       9852.59       161.48 o                         
  -1   4   4      12625.61      12614.05       201.87 o                         
   0   4   4       3813.19       3817.20        65.28 o                         
   1   4   4       1239.05       1268.60        30.04 o                         
   2   4   4        294.41        322.25        15.48 o                         
   3   4   4       2854.26       2839.97        58.75 o                         
   4   4   4       3746.39       3775.11        81.79 o                         
   5   4   4       3990.32       3921.71       115.04 o                         
   6   4   4       1845.93       1810.01        75.00 o                         
  -6   5   4       1851.09       1809.24        61.65 o                         
  -5   5   4       1544.63       1611.31        56.35 o                         
  -4   5   4       1381.31       1449.44        45.41 o                         
  -3   5   4        101.33        151.24         9.90 o                         
  -2   5   4        629.39        638.47        21.07 o                         
  -1   5   4       8588.92       8376.01       145.60 o                         
   0   5   4      18084.50      18370.11       275.88 o                         
   1   5   4      12589.33      12406.03       247.45 o                         
   2   5   4      13108.15      13136.75       229.92 o                         
   3   5   4       5470.02       5408.08       105.48 o                         
   4   5   4       2926.29       2945.98        63.48 o                         
   5   5   4         99.03        106.91        16.99 o                         
   6   5   4         31.74         44.34        19.78 o                         
  -6   6   4        210.18        283.00        25.12 o                         
  -5   6   4       1372.48       1426.82        49.38 o                         
  -4   6   4       5345.46       5200.07       113.26 o                         
  -3   6   4       8495.20       8342.61       141.89 o                         
  -2   6   4      12131.82      11844.27       220.82 o                         
  -1   6   4      12396.85      12272.82       197.63 o                         
   0   6   4       6843.44       6916.50       108.11 o                         
   1   6   4        184.56        197.66        12.74 o                         
   2   6   4       1474.53       1466.40        42.24 o                         
   3   6   4       2985.18       2981.07        60.86 o                         
   4   6   4       3051.36       3051.83        69.91 o                         
   5   6   4       2519.49       2538.77        81.15 o                         
   6   6   4       2009.41       1990.50        74.55 o                         
  -6   7   4       2838.53       2755.25        77.37 o                         
  -5   7   4       2076.07       2169.44        64.27 o                         
  -4   7   4       1628.00       1660.02        49.12 o                         
  -3   7   4        228.03        262.62        16.43 o                         
  -2   7   4       1355.74       1306.88        29.35 o                         
  -1   7   4       1763.84       1629.44        32.84 o                         
   0   7   4      12171.50      12495.99       190.04 o                         
   1   7   4      20591.60      20563.33       348.93 o                         
   2   7   4      18154.29      18025.37       310.76 o                         
   3   7   4       2718.82       2676.97        56.03 o                         
   4   7   4        796.50        876.16        35.74 o                         
   5   7   4        106.53        160.28        22.67 o                         
   6   7   4          4.52         57.77        15.18 o                         
  -6   8   4        127.35        182.69        21.63 o                         
  -5   8   4       1449.39       1524.70        53.22 o                         
  -4   8   4       3371.64       3428.67        81.49 o                         
  -3   8   4       7730.32       7818.99       155.16 o                         
  -2   8   4      11301.51      10589.28       174.79 o                         
  -1   8   4      12346.59      11976.24       193.52 o                         
   0   8   4       2249.50       2222.46        39.56 o                         
   1   8   4        436.63        441.19        18.07 o                         
   2   8   4       1712.85       1626.59        39.90 o                         
   3   8   4        770.12        811.78        30.81 o                         
   4   8   4       3920.29       3980.23        86.81 o                         
   5   8   4       2406.59       2326.79        80.31 o                         
   6   8   4       1936.26       1897.14        98.25 o                         
  -6   9   4        590.81        651.45        43.75 o                         
  -5   9   4       1729.54       1803.08        64.43 o                         
  -4   9   4        384.16        443.81        31.47 o                         
  -3   9   4        831.54        841.40        31.02 o                         
  -2   9   4        725.73        725.19        23.60 o                         
  -1   9   4       9507.13       9129.26       186.27 o                         
   0   9   4       7555.64       7196.27       108.10 o                         
   1   9   4      13074.63      13210.06       229.66 o                         
   2   9   4       4096.81       4114.49        82.75 o                         
   3   9   4       8738.30       8718.44       162.39 o                         
   4   9   4       1609.84       1587.46        46.60 o                         
   5   9   4        185.52        185.54        21.10 o                         
   6   9   4        120.64        169.67        32.82 o                         
  -6  10   4        268.00        303.62        29.85 o                         
  -5  10   4        954.36       1031.77        54.84 o                         
  -4  10   4       3116.74       3149.12        77.07 o                         
  -3  10   4       5951.00       5839.00       120.77 o                         
  -2  10   4       8373.68       8184.11       148.22 o                         
  -1  10   4       2971.18       2970.10        64.49 o                         
   0  10   4       4957.03       5026.67        82.35 o                         
   1  10   4        264.73        306.23        14.78 o                         
   2  10   4        202.52        174.88        13.43 o                         
   3  10   4       3862.14       3960.63        83.84 o                         
   4  10   4       2654.53       2666.44        64.93 o                         
   5  10   4       2855.18       2819.77        82.46 o                         
   6  10   4       1037.60       1032.01        71.24 o                         
  -6  11   4        942.13       1035.26        56.81 o                         
  -5  11   4        840.96        963.74        60.64 o                         
  -4  11   4        826.23        823.35        36.82 o                         
  -3  11   4         61.04         85.53         9.63 o                         
  -2  11   4        649.81        610.22        20.31 o                         
  -1  11   4       3193.29       3098.15        74.52 o                         
   0  11   4       9104.09       8862.51       157.44 o                         
   1  11   4       6461.02       6307.10       119.72 o                         
   2  11   4       8837.81       8775.43       161.10 o                         
   3  11   4       3948.39       3995.97        84.93 o                         
   4  11   4       1484.17       1453.94        44.83 o                         
   5  11   4        162.19        172.53        19.31 o                         
   6  11   4         68.88        128.58        35.69 o                         
  -6  12   4        129.49        170.07        22.55 o                         
  -5  12   4        775.63        816.96        47.73 o                         
  -4  12   4       2731.64       2753.93        77.91 o                         
  -3  12   4       5264.57       5136.61       109.56 o                         
  -2  12   4       6560.44       6339.24       119.88 o                         
  -1  12   4       6023.47       5722.90       115.49 o                         
   0  12   4       2179.35       2103.81        45.91 o                         
   1  12   4        214.98        245.89        13.68 o                         
   2  12   4        487.59        539.52        24.66 o                         
   3  12   4       1558.12       1582.41        43.80 o                         
   4  12   4       2084.91       2145.52        56.97 o                         
   5  12   4       1809.47       1797.86        62.20 o                         
   6  12   4       1135.28        998.27       185.32 o                         
  -6  13   4        950.76        879.10        61.28 o                         
  -5  13   4       1158.85       1167.81        58.45 o                         
  -4  13   4        748.06        773.29        42.62 o                         
  -3  13   4         70.15        105.23        14.73 o                         
  -2  13   4        602.46        626.69        42.22 o                         
  -1  13   4       3776.66       3709.75        81.38 o                         
   0  13   4       6812.98       6360.39       111.10 o                         
   1  13   4       7832.98       7964.19       137.48 o                         
   2  13   4       5327.21       5356.02       105.40 o                         
   3  13   4       2854.45       2990.97        68.81 o                         
   4  13   4        634.74        675.95        33.09 o                         
   5  13   4         54.28         89.45        18.69 o                         
  -6  14   4        152.32        207.29        37.42 o                         
  -5  14   4        567.74        560.86        39.07 o                         
  -4  14   4       1691.41       1623.00        73.25 o                         
  -3  14   4       3943.03       3793.60        96.32 o                         
  -2  14   4       6861.82       6860.05       130.58 o                         
  -1  14   4       5583.13       5600.44       114.91 o                         
   0  14   4        882.34        795.47        24.05 o                         
   1  14   4         11.34         27.14         5.48 o                         
   2  14   4        384.29        389.72        22.38 o                         
   3  14   4        735.23        791.94        33.15 o                         
   4  14   4       1948.40       1946.81        55.16 o                         
   5  14   4       1509.01       1614.20        70.21 o                         
  -6  15   4        934.43        800.18       118.13 o                         
  -5  15   4        864.18        918.22        51.25 o                         
  -4  15   4        436.07        516.99        38.33 o                         
  -3  15   4          0.51         16.23         7.77 o                         
  -2  15   4        622.54        696.19        28.22 o                         
  -1  15   4       1086.49       1145.91        35.33 o                         
   0  15   4       3937.18       3791.02        82.17 o                         
   1  15   4       5952.96       5980.66       107.99 o                         
   2  15   4       5730.72       5655.83       111.79 o                         
   3  15   4       1986.13       1935.93        52.64 o                         
   4  15   4        319.84        328.20        22.78 o                         
   5  15   4         58.74         56.88        17.80 o                         
  -6  16   4         43.12         23.63        44.30 o                         
  -5  16   4        755.81        706.15        70.14 o                         
  -4  16   4       1872.30       1770.09        89.15 o                         
  -3  16   4       2258.59       2231.31        66.43 o                         
  -2  16   4       2242.01       2323.55        59.70 o                         
  -1  16   4       2079.94       2159.91        54.95 o                         
   0  16   4       2538.23       2461.86        58.56 o                         
   1  16   4        253.56        233.44        14.00 o                         
   2  16   4        347.61        394.80        21.68 o                         
   3  16   4        992.30       1067.99        36.12 o                         
   4  16   4       1056.42       1027.59        44.45 o                         
   5  16   4        915.77        891.93        60.59 o                         
  -5  17   4        430.42        385.11        33.17 o                         
  -4  17   4        166.94        163.47        26.84 o                         
  -3  17   4          0.86         27.53         8.55 o                         
  -2  17   4          4.49         16.80         6.43 o                         
  -1  17   4       1868.96       1891.92        50.96 o                         
   0  17   4       2652.75       2608.73        58.48 o                         
   1  17   4       4456.86       4195.74        87.39 o                         
   2  17   4       1949.90       1974.01        50.41 o                         
   3  17   4        951.26        961.93        35.89 o                         
   4  17   4       1569.82       1644.16        62.76 o                         
   5  17   4         24.99         15.23        12.61 o                         
  -5  18   4        556.68        569.03        43.65 o                         
  -4  18   4        992.07        929.66        77.58 o                         
  -3  18   4       2287.59       2359.46        67.76 o                         
  -2  18   4       1052.62       1078.41        38.03 o                         
  -1  18   4       2474.65       2486.25        75.33 o                         
   0  18   4        631.68        639.06        23.79 o                         
   1  18   4        357.03        319.77        21.56 o                         
   2  18   4        286.49        285.24        24.39 o                         
   3  18   4        612.50        641.99        31.42 o                         
   4  18   4        795.20        795.63        49.07 o                         
   5  18   4        812.70        762.27        47.29 o                         
  -5  19   4        346.86        316.11        33.56 o                         
  -4  19   4        309.83        292.71        30.51 o                         
  -3  19   4         11.88         18.20         9.70 o                         
  -2  19   4        293.35        333.81        21.92 o                         
  -1  19   4        866.66        908.19        33.96 o                         
   0  19   4       2419.61       2303.23        75.94 o                         
   1  19   4       2096.39       2010.77       111.83 o                         
   2  19   4       2143.89       2066.21        58.23 o                         
   3  19   4       1318.74       1301.83        45.18 o                         
   4  19   4         56.42         57.93        13.79 o                         
   5  19   4        101.21         46.81        21.02 o                         
  -5  20   4         87.84        150.39        21.93 o                         
  -4  20   4        685.05        720.02        41.23 o                         
  -3  20   4       1302.33       1266.93        48.35 o                         
  -2  20   4       2660.48       2619.07        69.49 o                         
  -1  20   4       1286.12       1334.71        72.41 o                         
   0  20   4        275.98        301.25        21.79 o                         
   1  20   4          6.22          5.95         6.35 o                         
   2  20   4         37.21         63.18        11.09 o                         
   3  20   4        559.53        590.91        33.36 o                         
   4  20   4        650.34        729.88        48.29 o                         
   5  20   4        567.37        634.58        89.23 o                         
  -5  21   4        269.99        314.77        47.74 o                         
  -4  21   4        217.92        226.90        24.14 o                         
  -3  21   4         27.90         18.54        10.90 o                         
  -2  21   4        261.42        336.70        23.52 o                         
  -1  21   4        697.53        713.63        46.28 o                         
   0  21   4       1577.52       1572.95        57.56 o                         
   1  21   4       1051.55       1006.43        37.17 o                         
   2  21   4       1691.51       1720.02        64.16 o                         
   3  21   4        469.12        531.75        44.35 o                         
   4  21   4        189.90        173.60        22.75 o                         
   5  21   4          7.95         53.23        42.77 o                         
  -4  22   4        363.55        386.22        44.24 o                         
  -3  22   4        491.81        568.08        34.89 o                         
  -2  22   4       1629.45       1642.31        62.37 o                         
  -1  22   4        464.51        456.88        25.96 o                         
   0  22   4        312.33        319.74        23.99 o                         
   1  22   4         17.03         26.24        10.60 o                         
   2  22   4         16.71          5.22         8.10 o                         
   3  22   4        105.64         87.05        22.78 o                         
   4  22   4        463.30        397.67        44.00 o                         
  -4  23   4         19.16         29.52        14.35 o                         
  -3  23   4         17.32         25.48        12.34 o                         
  -2  23   4         84.75        109.01        14.51 o                         
  -1  23   4        322.81        391.22        31.86 o                         
   0  23   4        409.59        424.12        34.34 o                         
   1  23   4        854.69        823.99        36.05 o                         
   2  23   4        447.93        440.33        30.33 o                         
   3  23   4        654.16        668.22        44.74 o                         
   4  23   4        115.25         89.26        25.20 o                         
  -4  24   4        172.81        136.92        22.37 o                         
  -3  24   4        517.52        515.08        45.20 o                         
  -2  24   4        172.19        169.59        18.12 o                         
  -1  24   4        125.17        128.83        15.60 o                         
   0  24   4        260.28        273.92        21.73 o                         
   1  24   4         81.88         91.78        15.37 o                         
   2  24   4          3.18         -0.83         9.97 o                         
   3  24   4        411.98        371.37        36.80 o                         
   4  24   4        218.58        205.25        32.96 o                         
  -4  25   4          0.26        -17.22        17.22 o                         
  -3  25   4         57.33         81.02        16.37 o                         
  -2  25   4         23.12         37.33        11.58 o                         
  -1  25   4        444.48        422.43        37.63 o                         
   0  25   4        182.86        178.51        23.14 o                         
   1  25   4        703.78        773.32        40.87 o                         
   2  25   4         25.34         52.06        17.32 o                         
   3  25   4        479.46        515.73        45.16 o                         
   4  25   4         28.56         48.84        30.69 o                         
  -4  26   4        195.79        185.25        40.98 o                         
  -3  26   4        119.46        157.14        21.00 o                         
  -2  26   4        294.14        339.49        26.73 o                         
  -1  26   4        251.60        285.09        23.49 o                         
   0  26   4         39.23         57.68        11.84 o                         
   1  26   4          0.09          3.45        13.63 o                         
   2  26   4        210.33        198.15        29.06 o                         
   3  26   4         10.75         26.71        19.25 o                         
  -4  27   4        156.69         67.58        77.96 o                         
  -3  27   4        167.54        144.29        21.19 o                         
  -2  27   4          6.42          6.89        11.74 o                         
  -1  27   4          3.19         30.16        11.09 o                         
   0  27   4        571.30        575.78        41.35 o                         
   1  27   4         87.84        116.23        29.49 o                         
   2  27   4        825.90        829.47        72.64 o                         
   3  27   4        140.28        147.13        31.99 o                         
  -3  28   4        105.69        152.60        33.72 o                         
  -2  28   4          2.61          4.79        12.11 o                         
  -1  28   4        232.58        256.46        28.40 o                         
   0  28   4          8.19         46.77        14.88 o                         
   1  28   4          0.03          7.73        20.44 o                         
   2  28   4         98.61        129.00        33.56 o                         
   3  28   4         73.27         42.67        30.85 o                         
  -3  29   4          1.77         35.56        38.32 o                         
  -2  29   4          4.74         15.16        15.88 o                         
  -1  29   4         34.05         59.51        18.82 o                         
   0  29   4          3.09         32.15        17.38 o                         
   1  29   4         61.98         34.03        28.99 o                         
   2  29   4         23.79         24.28        25.50 o                         
  -2  30   4          3.96         31.93        20.45 o                         
  -1  30   4          2.48         29.34        14.93 o                         
   0  30   4         21.46         48.51        16.91 o                         
   1  30   4          3.95         24.51        22.58 o                         
   2  30   4          8.02        -24.23        24.23 o                         
  -2  31   4          0.02        -22.31        22.31 o                         
  -1  31   4         31.44         41.21        17.25 o                         
   0  31   4          0.37         42.51        24.82 o                         
   1  31   4          1.04         60.71        28.21 o                         
  -1  32   4         61.17         88.98        23.26 o                         
   0  32   4         22.11         -6.66        38.39 o                         
   1  32   4          4.98         14.77        42.82 o                         
  -6   1   5          2.23         22.28        14.31 o                         
  -5   1   5          4.53         11.27         7.60 o                         
  -4   1   5         86.68         96.54        10.33 o                         
  -3   1   5        295.13        357.74        18.57 o                         
  -2   1   5        157.64        186.88         9.11 o                         
  -1   1   5         54.89         63.60         5.66 o                         
   0   1   5         21.17         18.34         3.43 o                         
   1   1   5        217.60        257.79        11.18 o                         
   2   1   5         83.97        105.86         9.86 o                         
   3   1   5        955.31        852.15        34.87 o                         
   4   1   5        154.90        145.12        14.41 o                         
   5   1   5         31.34         56.37        14.53 o                         
   6   1   5        261.45        297.06        32.30 o                         
  -6   2   5          9.53         22.91        11.31 o                         
  -5   2   5         44.24         48.82        10.45 o                         
  -4   2   5         86.13         86.39         9.91 o                         
  -3   2   5        108.97        113.17         9.64 o                         
  -2   2   5        406.89        462.57        14.39 o                         
  -1   2   5       1544.91       1485.84        32.68 o                         
   0   2   5        221.42        252.17        10.68 o                         
   1   2   5         27.48         55.13         5.91 o                         
   2   2   5         42.85         35.61         5.49 o                         
   3   2   5         59.72         64.75         8.36 o                         
   4   2   5          4.43         11.62         5.94 o                         
   5   2   5         36.95         26.31        10.53 o                         
   6   2   5         10.98         10.65        12.36 o                         
  -6   3   5          1.37          2.62        10.07 o                         
  -5   3   5         28.89         25.90         9.15 o                         
  -4   3   5         91.75        101.36        10.23 o                         
  -3   3   5        478.59        519.62        26.59 o                         
  -2   3   5        465.10        483.35        16.54 o                         
  -1   3   5         28.56         27.44         4.67 o                         
   0   3   5         43.04         53.07         5.26 o                         
   1   3   5         20.92         23.03         4.19 o                         
   2   3   5         14.13         22.94         4.77 o                         
   3   3   5         60.56         59.17         8.05 o                         
   4   3   5        307.04        310.73        22.83 o                         
   5   3   5         41.62         53.67        15.11 o                         
   6   3   5         10.50          8.39        12.32 o                         
  -6   4   5         42.48         28.61        15.66 o                         
  -5   4   5         38.63         43.99        10.29 o                         
  -4   4   5          0.05         -4.08         5.06 o                         
  -3   4   5          0.12          6.30         3.58 o                         
  -2   4   5        355.34        371.43        12.48 o                         
  -1   4   5          0.94          2.22         2.78 o                         
   0   4   5        818.40        812.79        18.96 o                         
   1   4   5        278.57        305.53        15.75 o                         
   2   4   5        855.75        918.18        27.58 o                         
   3   4   5        233.26        244.44        15.47 o                         
   4   4   5         54.21         53.13        11.38 o                         
   5   4   5          0.45         17.99         9.37 o                         
   6   4   5         16.81         24.23        13.49 o                         
  -6   5   5         44.09         66.67        15.77 o                         
  -5   5   5        129.21        177.97        18.88 o                         
  -4   5   5        123.39        133.47        16.22 o                         
  -3   5   5        394.10        387.95        23.71 o                         
  -2   5   5        489.15        464.28        13.62 o                         
  -1   5   5        404.49        413.08        13.17 o                         
   0   5   5        113.20        145.93         7.80 o                         
   1   5   5          6.76          7.54         3.55 o                         
   2   5   5         13.18         18.72         5.54 o                         
   3   5   5        163.62        193.89        14.03 o                         
   4   5   5        299.62        324.69        25.19 o                         
   5   5   5        336.07        396.92        30.83 o                         
   6   5   5        222.26        246.78        29.97 o                         
  -6   6   5        194.68        238.85        38.87 o                         
  -5   6   5         36.09         55.04        10.72 o                         
  -4   6   5         31.62         30.30         8.82 o                         
  -3   6   5        220.25        237.62        15.33 o                         
  -2   6   5        128.80        134.23         9.04 o                         
  -1   6   5         63.20         73.61         5.46 o                         
   0   6   5        860.75        867.49        19.46 o                         
   1   6   5       1842.44       1839.52        44.62 o                         
   2   6   5       2177.00       2118.79        52.42 o                         
   3   6   5        170.19        207.16        17.30 o                         
   4   6   5         31.95         40.40         8.91 o                         
   5   6   5          0.22          1.62         7.60 o                         
   6   6   5          0.67         -1.22        12.11 o                         
  -6   7   5         36.13         56.22        13.60 o                         
  -5   7   5        419.82        486.74        31.33 o                         
  -4   7   5        370.69        391.91        25.10 o                         
  -3   7   5       1037.72        953.91        43.25 o                         
  -2   7   5       1530.64       1457.17        32.35 o                         
  -1   7   5        349.83        348.77        14.32 o                         
   0   7   5        532.99        509.85        14.27 o                         
   1   7   5        466.11        495.79        20.94 o                         
   2   7   5          1.70          8.60         4.54 o                         
   3   7   5        693.43        710.81        30.24 o                         
   4   7   5        438.09        456.67        27.69 o                         
   5   7   5        405.49        449.69        33.00 o                         
   6   7   5        204.18        244.62        36.25 o                         
  -6   8   5        212.49        231.50        25.25 o                         
  -5   8   5        208.26        212.96        22.25 o                         
  -4   8   5         11.86         41.19         9.37 o                         
  -3   8   5          6.06         10.31         4.92 o                         
  -2   8   5        184.29        162.74        12.91 o                         
  -1   8   5       4046.58       4014.08        81.42 o                         
   0   8   5       2558.01       2527.98        48.22 o                         
   1   8   5       3166.00       3106.52        63.63 o                         
   2   8   5          4.67         14.94         5.86 o                         
   3   8   5       1014.30       1011.21        37.04 o                         
   4   8   5         79.66         75.93        11.85 o                         
   5   8   5         41.45         71.46        13.53 o                         
   6   8   5        116.86         80.73        35.10 o                         
  -6   9   5        323.48        296.64        29.19 o                         
  -5   9   5        241.53        325.62        32.80 o                         
  -4   9   5       2525.01       2410.57        63.45 o                         
  -3   9   5        598.05        578.95        25.15 o                         
  -2   9   5        580.27        520.07        18.89 o                         
  -1   9   5       3271.69       3390.50        62.29 o                         
   0   9   5        107.91         95.62         7.14 o                         
   1   9   5        321.50        375.12        18.57 o                         
   2   9   5       4255.58       4146.64        84.70 o                         
   3   9   5        194.66        213.34        16.78 o                         
   4   9   5        662.92        669.59        32.64 o                         
   5   9   5        152.73        148.17        18.60 o                         
   6   9   5        434.54        406.07        94.50 o                         
  -6  10   5        235.61        229.86        26.83 o                         
  -5  10   5        277.44        326.87        31.52 o                         
  -4  10   5         25.82         38.30        11.56 o                         
  -3  10   5        122.07        144.48        12.90 o                         
  -2  10   5        286.58        258.20        13.72 o                         
  -1  10   5       1412.90       1339.63        33.24 o                         
   0  10   5       3364.99       3416.30        62.94 o                         
   1  10   5       2916.72       2834.18        60.15 o                         
   2  10   5       2505.76       2417.91        55.76 o                         
   3  10   5        213.10        220.54        17.39 o                         
   4  10   5        272.62        283.29        21.04 o                         
   5  10   5          0.75          6.15         8.14 o                         
   6  10   5         31.44        131.42        63.49 o                         
  -6  11   5         74.20         77.96        17.07 o                         
  -5  11   5        499.25        513.03        44.24 o                         
  -4  11   5        637.89        661.65        38.55 o                         
  -3  11   5       1993.44       1940.36        65.77 o                         
  -2  11   5       2901.92       2675.62        53.93 o                         
  -1  11   5        477.88        438.41        20.05 o                         
   0  11   5        257.22        282.63        12.17 o                         
   1  11   5         38.76         50.62         7.04 o                         
   2  11   5          1.73         -2.54         4.36 o                         
   3  11   5       1095.40       1113.30        36.86 o                         
   4  11   5       1284.69       1262.52        43.14 o                         
   5  11   5       1107.57       1168.53        56.11 o                         
  -6  12   5        322.30        276.85        36.96 o                         
  -5  12   5        113.56        135.76        20.08 o                         
  -4  12   5        183.34        243.23        23.66 o                         
  -3  12   5         89.23        111.18        13.69 o                         
  -2  12   5        760.41        816.35        31.11 o                         
  -1  12   5       2077.26       2020.96        50.61 o                         
   0  12   5       1716.25       1668.75        41.06 o                         
   1  12   5       2806.09       2791.06        56.24 o                         
   2  12   5       3327.06       3255.79        87.76 o                         
   3  12   5       1691.77       1684.41        47.90 o                         
   4  12   5        256.59        258.64        24.56 o                         
   5  12   5         37.15         27.05        11.32 o                         
  -6  13   5        142.61        180.53        29.14 o                         
  -5  13   5        626.29        626.93        44.00 o                         
  -4  13   5        956.81        933.35        70.43 o                         
  -3  13   5       2457.56       2414.26        69.19 o                         
  -2  13   5       2631.78       2594.45        62.94 o                         
  -1  13   5       1106.14       1087.91        36.50 o                         
   0  13   5        494.70        484.75        20.44 o                         
   1  13   5        195.24        218.03        13.61 o                         
   2  13   5         69.09         79.91         9.71 o                         
   3  13   5       1296.83       1321.81        41.65 o                         
   4  13   5       1174.16       1217.50        44.05 o                         
   5  13   5       1240.85       1269.38        59.41 o                         
  -6  14   5        427.15        338.15        73.83 o                         
  -5  14   5        423.48        418.97        46.39 o                         
  -4  14   5         65.75         72.88        14.10 o                         
  -3  14   5         42.48         66.39        11.25 o                         
  -2  14   5       1244.70       1291.42        38.36 o                         
  -1  14   5       1404.84       1309.42        47.83 o                         
   0  14   5       5254.73       4999.15        98.19 o                         
   1  14   5       4052.15       3987.69        76.39 o                         
   2  14   5       2973.26       2887.82        70.20 o                         
   3  14   5        685.62        707.18        33.10 o                         
   4  14   5         82.79         77.99        12.58 o                         
   5  14   5         13.67         22.25        13.51 o                         
  -5  15   5        801.68        789.06        69.21 o                         
  -4  15   5       1610.01       1616.31        86.13 o                         
  -3  15   5       3777.92       3685.23        88.45 o                         
  -2  15   5       1832.30       1858.22        47.51 o                         
  -1  15   5       1851.28       1793.10        50.23 o                         
   0  15   5        290.74        326.42        17.64 o                         
   1  15   5          5.83         16.96         5.31 o                         
   2  15   5       1052.00       1044.67        33.78 o                         
   3  15   5       2026.37       2121.05        57.15 o                         
   4  15   5       1265.55       1315.75        45.51 o                         
   5  15   5        699.87        737.27        53.47 o                         
  -5  16   5        492.47        493.71        38.19 o                         
  -4  16   5         57.86         79.21        15.18 o                         
  -3  16   5        235.65        254.45        27.26 o                         
  -2  16   5       2695.51       2796.45        65.03 o                         
  -1  16   5       3259.87       3306.23        79.00 o                         
   0  16   5       5320.71       5066.57       108.93 o                         
   1  16   5       2105.10       2131.94        52.84 o                         
   2  16   5       2181.01       2219.91        55.28 o                         
   3  16   5       2179.14       2170.77        57.61 o                         
   4  16   5        152.50        176.46        18.28 o                         
   5  16   5          1.15         13.37        13.31 o                         
  -5  17   5        751.75        758.44        51.38 o                         
  -4  17   5       1818.39       1702.47        93.21 o                         
  -3  17   5       2217.52       2271.85        64.38 o                         
  -2  17   5       2961.15       3001.29        69.51 o                         
  -1  17   5       1462.96       1496.86        42.56 o                         
   0  17   5        446.25        492.67        30.88 o                         
   1  17   5         26.33         35.62         7.55 o                         
   2  17   5        488.83        518.31        30.21 o                         
   3  17   5       1454.63       1461.01        45.85 o                         
   4  17   5       1428.25       1389.73        46.69 o                         
   5  17   5       1310.49       1358.93        67.81 o                         
  -5  18   5        171.07        172.76        29.53 o                         
  -4  18   5        176.10        226.08        26.63 o                         
  -3  18   5       1265.44       1374.44        49.06 o                         
  -2  18   5         32.48         48.29        10.98 o                         
  -1  18   5       3265.57       3081.30        70.62 o                         
   0  18   5       2381.95       2414.53        76.80 o                         
   1  18   5       7447.28       7029.32       148.44 o                         
   2  18   5       3015.40       3106.55        94.13 o                         
   3  18   5        488.23        486.90        30.25 o                         
   4  18   5        605.91        666.29        49.05 o                         
   5  18   5          1.39        -12.28        16.95 o                         
  -5  19   5        755.43        793.21        78.42 o                         
  -4  19   5       2144.63       2103.44        72.57 o                         
  -3  19   5       1199.08       1264.39        49.65 o                         
  -2  19   5       2699.32       2765.62        67.55 o                         
  -1  19   5       2141.23       2201.23        56.94 o                         
   0  19   5        609.65        564.72        31.20 o                         
   1  19   5         24.07         26.59         7.82 o                         
   2  19   5       1164.09       1194.98        42.63 o                         
   3  19   5        513.66        515.18        31.47 o                         
   4  19   5       1701.47       1644.43        71.67 o                         
   5  19   5       1208.46       1189.20       100.80 o                         
  -5  20   5        472.56        447.50        47.33 o                         
  -4  20   5         12.21         39.65        14.01 o                         
  -3  20   5          6.24         35.84        11.11 o                         
  -2  20   5       1241.72       1327.59        44.72 o                         
  -1  20   5       1793.79       1842.05        56.26 o                         
   0  20   5       4365.49       4188.52       109.95 o                         
   1  20   5       4018.56       3818.45       122.33 o                         
   2  20   5       2721.32       2710.83        87.58 o                         
   3  20   5       1434.39       1460.28        51.76 o                         
   4  20   5        202.78        220.30        26.85 o                         
   5  20   5          1.47         81.21        67.92 o                         
  -5  21   5        774.81        770.13       106.24 o                         
  -4  21   5       1501.88       1429.43        66.92 o                         
  -3  21   5       3366.09       3250.28        85.94 o                         
  -2  21   5       2915.36       2812.82        70.35 o                         
  -1  21   5       1469.05       1507.68        52.14 o                         
   0  21   5        138.33        165.40        16.38 o                         
   1  21   5         32.17         53.82        12.39 o                         
   2  21   5        484.51        510.39        30.60 o                         
   3  21   5       1415.75       1492.70        54.05 o                         
   4  21   5       1898.34       1757.40        84.35 o                         
  -5  22   5        406.02        419.36        91.55 o                         
  -4  22   5        141.36        169.07        21.84 o                         
  -3  22   5         12.93         63.77        13.46 o                         
  -2  22   5       1119.94       1161.37        44.30 o                         
  -1  22   5       2941.48       3016.71        80.99 o                         
   0  22   5       4359.29       4300.15       103.96 o                         
   1  22   5       3700.35       3536.56        98.36 o                         
   2  22   5       2015.72       1979.17        72.47 o                         
   3  22   5       1275.20       1273.05        55.34 o                         
   4  22   5        122.39        126.26        23.64 o                         
  -4  23   5       1964.12       1823.69        70.93 o                         
  -3  23   5       2462.01       2378.47        77.57 o                         
  -2  23   5       1644.25       1709.66        59.15 o                         
  -1  23   5       1615.61       1713.24        57.53 o                         
   0  23   5        702.13        769.34        44.40 o                         
   1  23   5         35.37         87.49        15.13 o                         
   2  23   5        892.13        940.60        42.90 o                         
   3  23   5       1952.38       2043.63        73.87 o                         
   4  23   5        956.70        932.25        70.83 o                         
  -4  24   5         88.23         95.15        28.63 o                         
  -3  24   5         24.78         42.81        13.87 o                         
  -2  24   5        879.78        897.00        42.91 o                         
  -1  24   5       2092.34       2181.93        90.20 o                         
   0  24   5       3240.34       3150.56        96.79 o                         
   1  24   5       3144.95       3083.28       142.59 o                         
   2  24   5       2507.36       2425.81        90.58 o                         
   3  24   5       1263.39       1260.77        69.08 o                         
   4  24   5        279.16        353.19        48.77 o                         
  -4  25   5        918.60        935.13        93.97 o                         
  -3  25   5       2653.36       2554.54       128.16 o                         
  -2  25   5       2687.95       2768.47        87.89 o                         
  -1  25   5        748.04        756.64        43.85 o                         
   0  25   5        150.92        206.68        19.47 o                         
   1  25   5          4.37         49.00        12.94 o                         
   2  25   5         67.28         54.71        17.43 o                         
   3  25   5       1236.44       1232.39        76.06 o                         
  -4  26   5         86.36        102.10        51.68 o                         
  -3  26   5         52.84        100.24        19.62 o                         
  -2  26   5        977.15       1047.37        65.93 o                         
  -1  26   5       1337.59       1373.04        81.45 o                         
   0  26   5       2845.53       2856.33       107.71 o                         
   1  26   5       1967.47       1872.24        71.12 o                         
   2  26   5       4118.48       4056.55       173.26 o                         
   3  26   5        740.76        611.34        71.01 o                         
  -3  27   5       1706.18       1696.29        75.91 o                         
  -2  27   5       1746.81       1739.31        83.54 o                         
  -1  27   5       1419.43       1435.78        55.02 o                         
   0  27   5        150.72        174.45        18.24 o                         
   1  27   5          0.21         37.04        16.58 o                         
   2  27   5        786.39        766.22        71.37 o                         
   3  27   5        937.20        832.99       107.48 o                         
  -3  28   5        127.75        140.12        26.18 o                         
  -2  28   5        275.19        334.10        31.09 o                         
  -1  28   5       2214.73       2412.87        74.94 o                         
   0  28   5       2425.99       2524.04        96.30 o                         
   1  28   5       4283.19       4466.03       155.68 o                         
   2  28   5        884.68        804.10        88.19 o                         
   3  28   5        824.89        620.18       124.04 o                         
  -3  29   5       1615.92       1699.52       156.52 o                         
  -2  29   5       1569.74       1462.66        75.99 o                         
  -1  29   5       1017.04       1062.15        60.25 o                         
   0  29   5        372.32        358.84        36.03 o                         
   1  29   5        137.04        185.03        33.91 o                         
   2  29   5        589.88        587.35        63.83 o                         
  -2  30   5        675.26        570.93        54.38 o                         
  -1  30   5       1467.03       1475.50        81.56 o                         
   0  30   5       2636.77       2530.96       107.77 o                         
   1  30   5       1883.13       1853.15       125.75 o                         
  -2  31   5       1132.56        998.05       159.48 o                         
  -1  31   5        818.51        756.81       125.39 o                         
   0  31   5        190.94        205.86        45.61 o                         
   1  31   5          0.26        -10.34        53.16 o                         
  -1  32   5        868.18        911.67       169.74 o                         
  -6   0   6        486.46        480.65        86.49 o                         
  -5   0   6       2855.84       2765.16       139.28 o                         
  -4   0   6       2876.65       2869.24       121.70 o                         
  -3   0   6      18366.85      18550.92       518.46 o                         
  -2   0   6       2554.16       2364.01        61.81 o                         
  -1   0   6       2667.66       2653.48        85.29 o                         
   0   0   6       2586.44       2766.04        78.02 o                         
   1   0   6        386.79        387.08        20.29 o                         
   2   0   6       2217.26       2187.85        70.50 o                         
   3   0   6       8347.64       7939.92       211.90 o                         
   4   0   6       4606.16       4451.69       157.17 o                         
   5   0   6       2902.64       2782.75       138.68 o                         
   6   0   6        374.10        379.49        79.74 o                         
  -6   1   6        893.19        925.24        53.72 o                         
  -5   1   6        290.09        322.05        27.85 o                         
  -4   1   6         48.38        104.73        14.16 o                         
  -3   1   6       2535.91       2654.58        57.24 o                         
  -2   1   6       5406.30       5346.48        88.11 o                         
  -1   1   6      12142.00      11844.10       193.66 o                         
   0   1   6      12404.54      12254.93       188.91 o                         
   1   1   6      12903.47      12979.70       225.44 o                         
   2   1   6       7253.07       7156.89       133.15 o                         
   3   1   6        897.20        960.56        34.70 o                         
   4   1   6          1.52          8.17         7.25 o                         
   5   1   6        344.74        352.71        34.76 o                         
   6   1   6        262.56        215.56        44.75 o                         
  -6   2   6       1223.25       1192.12        61.14 o                         
  -5   2   6       2333.91       2314.23        71.76 o                         
  -4   2   6       6348.59       6164.04       129.86 o                         
  -3   2   6       3106.99       3056.04        63.99 o                         
  -2   2   6       6213.38       6451.52       116.30 o                         
  -1   2   6       2173.65       2090.74        44.31 o                         
   0   2   6        659.99        709.04        19.42 o                         
   1   2   6       1992.73       2054.62        44.77 o                         
   2   2   6       6801.93       6655.69       116.88 o                         
   3   2   6       4740.39       4804.43        97.53 o                         
   4   2   6       4385.61       4402.85       101.84 o                         
   5   2   6       2447.94       2344.52        79.96 o                         
   6   2   6       1428.03       1302.23       141.76 o                         
  -6   3   6        540.86        588.98        42.61 o                         
  -5   3   6        260.30        267.46        21.93 o                         
  -4   3   6        115.40        204.77        18.49 o                         
  -3   3   6        438.24        465.24        18.62 o                         
  -2   3   6       5345.25       5300.47        87.61 o                         
  -1   3   6       9803.21       9561.92       167.61 o                         
   0   3   6      16923.52      17208.06       293.42 o                         
   1   3   6       9174.43       9257.01       164.17 o                         
   2   3   6       5298.70       5359.14        96.85 o                         
   3   3   6       2040.51       1985.86        52.38 o                         
   4   3   6        281.15        305.98        23.19 o                         
   5   3   6        154.11        167.41        22.31 o                         
   6   3   6       1126.82       1098.46       128.47 o                         
  -6   4   6       1022.82       1069.22        58.81 o                         
  -5   4   6       2426.46       2234.31        63.32 o                         
  -4   4   6       4493.75       4318.70       108.19 o                         
  -3   4   6       4670.29       4537.04        83.82 o                         
  -2   4   6       5078.90       4986.65        83.17 o                         
  -1   4   6       1236.25       1303.31        32.06 o                         
   0   4   6        235.46        276.19        12.51 o                         
   1   4   6        934.94        936.87        26.21 o                         
   2   4   6       3991.58       4048.07        82.18 o                         
   3   4   6       5462.15       5446.84       117.23 o                         
   4   4   6       5430.60       5351.96       128.56 o                         
   5   4   6       2329.63       2295.45        77.71 o                         
   6   4   6       1235.08        978.85       119.61 o                         
  -6   5   6        536.90        453.27        42.35 o                         
  -5   5   6        296.10        347.38        25.62 o                         
  -4   5   6         17.06         63.38        10.06 o                         
  -3   5   6        729.81        793.64        34.29 o                         
  -2   5   6       5829.00       5814.02        95.54 o                         
  -1   5   6      11616.43      11298.21       185.72 o                         
   0   5   6      10298.10      10201.26       158.89 o                         
   1   5   6      10433.58      10417.08       185.22 o                         
   2   5   6       4235.55       4262.44        86.23 o                         
   3   5   6       2503.46       2413.32        58.30 o                         
   4   5   6          2.53          6.03         7.61 o                         
   5   5   6        182.17        183.52        21.62 o                         
   6   5   6        735.17        760.31       107.79 o                         
  -6   6   6        822.90        816.95        57.79 o                         
  -5   6   6       2749.04       2715.30        81.22 o                         
  -4   6   6       3892.44       3639.42        85.77 o                         
  -3   6   6       5214.18       5135.65       101.32 o                         
  -2   6   6       5349.01       5285.95        93.61 o                         
  -1   6   6       2371.47       2378.21        46.95 o                         
   0   6   6         12.24         32.23         4.42 o                         
   1   6   6       2715.14       2759.23        62.47 o                         
   2   6   6       4035.16       3922.05        86.26 o                         
   3   6   6       4152.14       4121.46        93.64 o                         
   4   6   6       3162.92       3211.11        80.31 o                         
   5   6   6       2615.23       2466.01        75.37 o                         
   6   6   6        907.83        751.45       110.75 o                         
  -6   7   6        640.68        731.88        55.10 o                         
  -5   7   6        466.50        488.90        34.31 o                         
  -4   7   6        266.16        321.77        22.44 o                         
  -3   7   6       1346.72       1398.29        41.08 o                         
  -2   7   6       2319.12       2169.26        44.75 o                         
  -1   7   6       8851.47       9060.53       150.23 o                         
   0   7   6      14435.64      14401.78       221.27 o                         
   1   7   6      13577.25      13524.94       253.64 o                         
   2   7   6       2468.07       2452.85        56.30 o                         
   3   7   6        353.10        363.80        22.53 o                         
   4   7   6         12.86         10.73         7.35 o                         
   5   7   6         30.01         51.42        13.67 o                         
   6   7   6        417.02        407.55        85.64 o                         
  -6   8   6        832.18        859.99        59.17 o                         
  -5   8   6       1892.25       1815.50        91.43 o                         
  -4   8   6       3414.80       3200.24        84.10 o                         
  -3   8   6       5121.37       4888.73        98.04 o                         
  -2   8   6       5231.75       5045.15        96.77 o                         
  -1   8   6        869.39        888.62        32.38 o                         
   0   8   6          0.59          7.30         3.53 o                         
   1   8   6       2902.87       2848.69        64.90 o                         
   2   8   6       1314.38       1307.58        37.11 o                         
   3   8   6       4943.55       4723.24        98.55 o                         
   4   8   6       3121.60       3083.19        78.32 o                         
   5   8   6       2546.52       2576.83        78.68 o                         
   6   8   6        807.88        885.83       162.43 o                         
  -6   9   6        629.88        511.82        40.58 o                         
  -5   9   6         52.93        100.53        17.81 o                         
  -4   9   6        113.49        143.77        17.87 o                         
  -3   9   6        861.89        832.83        29.95 o                         
  -2   9   6       5707.39       5473.37       104.49 o                         
  -1   9   6       6139.38       5921.91        96.89 o                         
   0   9   6       9983.28       9816.97       163.97 o                         
   1   9   6       3508.58       3453.61        71.40 o                         
   2   9   6       7167.30       7096.22       135.31 o                         
   3   9   6       1202.47       1251.46        39.93 o                         
   4   9   6         56.81         54.48        10.52 o                         
   5   9   6        356.34        348.05        29.23 o                         
  -6  10   6        604.84        586.35        55.92 o                         
  -5  10   6       1433.33       1478.55        88.38 o                         
  -4  10   6       3289.85       3161.86        87.20 o                         
  -3  10   6       4082.64       3865.75        94.31 o                         
  -2  10   6       1145.88       1068.59        28.39 o                         
  -1  10   6       1936.90       1908.24        44.97 o                         
   0  10   6          0.47          7.73         3.93 o                         
   1  10   6         50.11         51.28         7.20 o                         
   2  10   6       5749.70       5518.16       109.51 o                         
   3  10   6       3706.49       3745.77        83.01 o                         
   4  10   6       3781.67       3751.15        91.38 o                         
   5  10   6       1166.63       1067.99        54.29 o                         
  -6  11   6        285.49        248.61        84.17 o                         
  -5  11   6        206.50        245.71        26.41 o                         
  -4  11   6          1.99         50.39        12.13 o                         
  -3  11   6        765.33        684.55        40.41 o                         
  -2  11   6       2545.25       2412.77        59.34 o                         
  -1  11   6       6563.49       6418.69       120.44 o                         
   0  11   6       5150.94       4861.79        87.58 o                         
   1  11   6       7831.71       7668.63       142.24 o                         
   2  11   6       2955.85       2888.23        78.07 o                         
   3  11   6       1125.57       1185.76        41.30 o                         
   4  11   6         33.25         49.45        10.87 o                         
   5  11   6        187.19        193.97        22.30 o                         
  -6  12   6        465.57        453.32        73.83 o                         
  -5  12   6       1479.37       1514.07       109.19 o                         
  -4  12   6       2608.04       2596.68        76.59 o                         
  -3  12   6       3032.19       3025.07        83.50 o                         
  -2  12   6       2678.37       2471.56        73.54 o                         
  -1  12   6        685.04        759.56        29.12 o                         
   0  12   6         15.99         30.87         4.51 o                         
   1  12   6       1053.05       1117.32        37.53 o                         
   2  12   6       2228.63       2196.39        54.48 o                         
   3  12   6       2770.63       2761.53        66.85 o                         
   4  12   6       2359.84       2337.77        68.48 o                         
   5  12   6       1359.72       1324.25        59.65 o                         
  -5  13   6        189.93        201.68        24.31 o                         
  -4  13   6          1.58         29.85        11.22 o                         
  -3  13   6        685.84        721.43        36.22 o                         
  -2  13   6       2921.42       2794.69        67.42 o                         
  -1  13   6       4964.54       4825.07       102.89 o                         
   0  13   6       6048.09       6053.50       124.65 o                         
   1  13   6       4164.25       4164.51        85.18 o                         
   2  13   6       2362.49       2260.32        56.14 o                         
   3  13   6        386.51        430.97        25.81 o                         
   4  13   6          4.32          9.65         8.50 o                         
   5  13   6        204.57        246.96        25.59 o                         
  -5  14   6       1014.94        943.34        53.33 o                         
  -4  14   6       1875.20       1881.72        74.21 o                         
  -3  14   6       3198.72       3138.94        78.63 o                         
  -2  14   6       2601.40       2532.58        59.55 o                         
  -1  14   6        290.43        283.32        17.99 o                         
   0  14   6         50.26         62.48         8.52 o                         
   1  14   6        926.00        912.33        29.80 o                         
   2  14   6       1127.87       1165.11        47.18 o                         
   3  14   6       2370.45       2371.03        61.62 o                         
   4  14   6       1907.99       1931.98        59.25 o                         
   5  14   6       1065.62       1047.62        56.48 o                         
  -5  15   6        107.23        101.47        18.95 o                         
  -4  15   6         23.07         38.21        12.33 o                         
  -3  15   6        692.69        813.68        43.17 o                         
  -2  15   6       1059.51       1027.46        36.25 o                         
  -1  15   6       3240.56       3201.97        75.86 o                         
   0  15   6       4421.71       4302.70        93.79 o                         
   1  15   6       4611.37       4433.81        99.04 o                         
   2  15   6       1758.00       1656.36        46.44 o                         
   3  15   6        136.04        137.49        15.05 o                         
   4  15   6          5.21         24.17        10.62 o                         
   5  15   6         64.10         51.07        15.88 o                         
  -5  16   6        965.05        830.24        62.50 o                         
  -4  16   6       1177.85       1166.85        55.05 o                         
  -3  16   6       1107.65       1094.23        47.90 o                         
  -2  16   6       1010.71       1058.43        41.01 o                         
  -1  16   6       1129.90       1088.20        39.77 o                         
   0  16   6         12.97         20.18         6.05 o                         
   1  16   6        601.48        601.90        29.06 o                         
   2  16   6       1354.34       1383.04        46.22 o                         
   3  16   6       1551.69       1563.81        54.28 o                         
   4  16   6       1120.71       1107.68        52.46 o                         
   5  16   6       1168.96       1068.99        75.02 o                         
  -5  17   6         29.65         46.78        15.98 o                         
  -4  17   6         70.10        107.18        18.37 o                         
  -3  17   6          6.58         11.71         8.86 o                         
  -2  17   6       1569.21       1590.79        46.46 o                         
  -1  17   6       2078.55       2135.90        68.46 o                         
   0  17   6       4102.53       3758.08        97.75 o                         
   1  17   6       1409.61       1437.15        44.73 o                         
   2  17   6        602.84        611.87        33.04 o                         
   3  17   6       1465.24       1527.75        52.93 o                         
   4  17   6          1.60         16.63         9.54 o                         
   5  17   6          2.92         16.24        24.48 o                         
  -5  18   6        571.33        553.96        45.85 o                         
  -4  18   6       1160.08       1114.58        61.26 o                         
  -3  18   6        558.38        652.55        36.75 o                         
  -2  18   6       1178.09       1222.00        41.44 o                         
  -1  18   6        212.43        229.95        18.59 o                         
   0  18   6         76.59         90.69        13.40 o                         
   1  18   6        480.65        480.53        37.42 o                         
   2  18   6        830.18        817.68        36.04 o                         
   3  18   6       1140.10       1134.92        45.11 o                         
   4  18   6       1054.93       1052.27        49.91 o                         
   5  18   6        612.06        534.54       128.47 o                         
  -5  19   6         81.06        115.41        48.48 o                         
  -4  19   6          1.23         12.73        11.53 o                         
  -3  19   6        369.91        411.87        28.67 o                         
  -2  19   6        736.07        767.93        43.68 o                         
  -1  19   6       1924.72       1877.48        56.07 o                         
   0  19   6       1592.76       1587.12        56.67 o                         
   1  19   6       1796.12       1688.66        89.76 o                         
   2  19   6       1098.59       1111.50        44.09 o                         
   3  19   6          7.02         22.95         9.88 o                         
   4  19   6         45.35         68.09        16.62 o                         
  -5  20   6        423.38        426.74       101.89 o                         
  -4  20   6        702.78        686.22        52.64 o                         
  -3  20   6       1353.72       1348.59        53.05 o                         
  -2  20   6        585.39        686.79        41.35 o                         
  -1  20   6         58.53         68.73        11.84 o                         
   0  20   6         39.57         58.85        12.06 o                         
   1  20   6        155.47        137.50        19.56 o                         
   2  20   6        809.25        771.43        40.41 o                         
   3  20   6        766.65        783.40        66.40 o                         
   4  20   6        699.81        636.08        46.06 o                         
  -4  21   6          1.31         12.06        13.41 o                         
  -3  21   6        326.17        395.32        29.56 o                         
  -2  21   6        619.16        723.29        38.46 o                         
  -1  21   6       1212.46       1156.40        45.99 o                         
   0  21   6        762.42        808.75        39.08 o                         
   1  21   6       1446.56       1325.37        58.66 o                         
   2  21   6        355.09        357.69        25.94 o                         
   3  21   6        120.18        130.31        17.07 o                         
   4  21   6         53.97         57.30        17.98 o                         
  -4  22   6        289.50        276.64        31.26 o                         
  -3  22   6        800.57        814.98        43.80 o                         
  -2  22   6        228.43        271.91        25.13 o                         
  -1  22   6        125.61        112.98        22.87 o                         
   0  22   6         65.97         63.91        14.77 o                         
   1  22   6         84.46         89.00        15.87 o                         
   2  22   6        186.13        190.85        18.95 o                         
   3  22   6        554.52        579.02        35.20 o                         
   4  22   6        490.26        534.57        45.63 o                         
  -4  23   6          0.39          7.25        14.28 o                         
  -3  23   6        109.50        172.24        22.60 o                         
  -2  23   6        265.43        307.46        39.07 o                         
  -1  23   6        382.77        438.22        30.42 o                         
   0  23   6        690.05        674.97        44.99 o                         
   1  23   6        395.02        396.15        32.92 o                         
   2  23   6        523.39        472.68        31.12 o                         
   3  23   6         64.73         91.46        20.70 o                         
   4  23   6          6.73         55.52        27.30 o                         
  -4  24   6        348.93        310.81        46.99 o                         
  -3  24   6        100.72         94.85        18.60 o                         
  -2  24   6         28.15         42.56        14.51 o                         
  -1  24   6        127.64        129.38        17.37 o                         
   0  24   6         10.60         18.88        15.06 o                         
   1  24   6          3.93         23.46        12.22 o                         
   2  24   6        629.41        520.11        50.35 o                         
   3  24   6        305.08        327.97        30.82 o                         
  -3  25   6         31.17         60.95        17.24 o                         
  -2  25   6        328.23        337.67        42.13 o                         
  -1  25   6        179.54        149.47        18.53 o                         
   0  25   6        599.34        516.58        44.15 o                         
   1  25   6         16.36         50.82        14.30 o                         
   2  25   6        361.72        355.92        48.72 o                         
   3  25   6          9.92         10.31        17.87 o                         
  -3  26   6        156.17        154.91        23.61 o                         
  -2  26   6        146.98        154.81        22.28 o                         
  -1  26   6          4.67         26.85        12.00 o                         
   0  26   6          4.16          8.16        14.53 o                         
   1  26   6        322.77        383.94        34.12 o                         
   2  26   6          8.94         20.10        18.11 o                         
   3  26   6        176.78        174.80        49.99 o                         
  -3  27   6          8.11         -3.27        17.98 o                         
  -2  27   6          3.72         10.66        13.65 o                         
  -1  27   6        418.74        464.04        31.61 o                         
   0  27   6         79.98         81.74        15.51 o                         
   1  27   6        575.95        590.82        40.13 o                         
   2  27   6        147.10        115.07        31.77 o                         
   3  27   6         21.58          5.91        53.16 o                         
  -3  28   6          0.63         45.78        39.87 o                         
  -2  28   6        143.82        130.54        21.54 o                         
  -1  28   6          0.30         29.12        12.30 o                         
   0  28   6          2.89          8.32        11.42 o                         
   1  28   6        156.50        174.17        29.26 o                         
   2  28   6         72.46         76.65        31.50 o                         
  -2  29   6         39.17         30.50        17.96 o                         
  -1  29   6          1.97         26.23        13.72 o                         
   0  29   6         47.20         40.30        19.45 o                         
   1  29   6         20.25         40.98        22.32 o                         
  -2  30   6          0.02        -22.15        64.97 o                         
  -1  30   6         17.26         43.95        22.10 o                         
   0  30   6          0.41         -4.83        19.25 o                         
  -1  31   6          0.06         42.82        56.11 o                         
   0  31   6          1.72         -8.86        29.53 o                         
  -6   1   7          2.20          2.05        11.85 o                         
  -5   1   7         22.30         14.13         9.88 o                         
  -4   1   7        236.15        276.45        20.92 o                         
  -3   1   7        101.20        107.55        10.80 o                         
  -2   1   7         14.62         17.56         4.22 o                         
  -1   1   7          1.68          8.97         3.83 o                         
   0   1   7        227.45        266.83        14.43 o                         
   1   1   7         54.15         80.34         8.27 o                         
   2   1   7       1100.66       1009.47        31.07 o                         
   3   1   7        165.73        157.30        15.58 o                         
   4   1   7         24.18         31.39        10.20 o                         
   5   1   7        406.10        469.16        35.23 o                         
  -6   2   7         19.07         36.08        13.74 o                         
  -5   2   7         18.63         17.37         9.42 o                         
  -4   2   7         20.96         38.57         9.06 o                         
  -3   2   7        168.48        190.20        13.77 o                         
  -2   2   7        543.15        550.36        18.50 o                         
  -1   2   7         95.99        104.02         8.50 o                         
   0   2   7          4.28          5.67         3.23 o                         
   1   2   7         22.53         24.40         6.23 o                         
   2   2   7          9.39          9.62         4.68 o                         
   3   2   7          5.32         12.50         6.87 o                         
   4   2   7         60.04         53.85        11.85 o                         
   5   2   7          0.44         14.67        10.06 o                         
  -6   3   7         18.83         16.99        24.29 o                         
  -5   3   7         41.80         34.53        11.73 o                         
  -4   3   7        215.27        218.25        24.43 o                         
  -3   3   7        149.78        168.75        12.91 o                         
  -2   3   7          7.47          6.97         3.44 o                         
  -1   3   7         22.84         27.40         5.51 o                         
   0   3   7          5.65          9.67         3.67 o                         
   1   3   7         47.55         64.83         7.24 o                         
   2   3   7         59.22         75.40         8.20 o                         
   3   3   7        376.21        408.08        25.74 o                         
   4   3   7         42.82         47.53        11.47 o                         
   5   3   7         10.50         22.51        10.71 o                         
  -6   4   7          8.16          3.04        15.65 o                         
  -5   4   7          0.25          6.66         8.63 o                         
  -4   4   7          6.57         17.43         7.27 o                         
  -3   4   7        179.53        186.37        15.56 o                         
  -2   4   7         23.84         27.17         4.37 o                         
  -1   4   7        458.20        479.97        16.96 o                         
   0   4   7        195.82        198.38        13.05 o                         
   1   4   7        659.87        690.14        22.71 o                         
   2   4   7        189.88        217.47        16.36 o                         
   3   4   7         29.88         46.31         9.99 o                         
   4   4   7          0.93         11.36         8.25 o                         
   5   4   7         46.89         32.66        13.42 o                         
  -6   5   7         58.75         59.59        23.17 o                         
  -5   5   7         64.68         72.12        12.89 o                         
  -4   5   7        160.44        204.12        18.23 o                         
  -3   5   7        190.20        203.94        15.26 o                         
  -2   5   7        184.58        202.74        11.40 o                         
  -1   5   7         33.42         34.70         5.10 o                         
   0   5   7         24.42         32.88         5.14 o                         
   1   5   7         72.53         70.80         8.65 o                         
   2   5   7        201.20        228.31        18.77 o                         
   3   5   7        335.58        329.78        23.58 o                         
   4   5   7        370.82        342.35        27.25 o                         
   5   5   7        305.82        330.16        31.55 o                         
  -6   6   7          4.59         -0.39        18.55 o                         
  -5   6   7         13.45         19.29        10.06 o                         
  -4   6   7        127.01        145.50        19.51 o                         
  -3   6   7        178.05        199.05        15.46 o                         
  -2   6   7         88.35         97.90         8.59 o                         
  -1   6   7        649.26        681.02        22.76 o                         
   0   6   7        843.79        835.51        22.91 o                         
   1   6   7       1967.27       1919.10        48.24 o                         
   2   6   7        112.45        143.07        14.03 o                         
   3   6   7          5.68          2.45         5.77 o                         
   4   6   7         15.18         17.68         8.93 o                         
   5   6   7          1.86          7.93         9.75 o                         
  -6   7   7        209.56        196.60        63.45 o                         
  -5   7   7        182.38        190.44        29.06 o                         
  -4   7   7        396.39        435.07        29.37 o                         
  -3   7   7        656.95        698.86        28.98 o                         
  -2   7   7        126.12        134.85         9.97 o                         
  -1   7   7        152.97        158.74        10.95 o                         
   0   7   7        557.08        568.57        19.33 o                         
   1   7   7         14.74         22.07         5.62 o                         
   2   7   7        782.79        872.64        32.80 o                         
   3   7   7        474.07        521.56        29.47 o                         
   4   7   7        532.05        504.81        31.56 o                         
   5   7   7        217.53        206.91        25.97 o                         
  -5   8   7         13.03          4.29        12.42 o                         
  -4   8   7          0.86         15.62         8.93 o                         
  -3   8   7        107.57        125.31        12.65 o                         
  -2   8   7       2223.30       2216.52        50.27 o                         
  -1   8   7       1620.44       1532.86        32.01 o                         
   0   8   7       2510.80       2512.16        50.83 o                         
   1   8   7         57.59         58.46         8.61 o                         
   2   8   7        814.20        820.46        31.56 o                         
   3   8   7         42.82         37.57         8.93 o                         
   4   8   7         33.28         44.16        10.34 o                         
   5   8   7        235.99        218.91        26.11 o                         
  -5   9   7       1100.54       1123.40        62.08 o                         
  -4   9   7        259.22        290.67        26.53 o                         
  -3   9   7        308.45        325.38        22.40 o                         
  -2   9   7       1093.84       1075.79        28.93 o                         
  -1   9   7          8.18          7.91         4.10 o                         
   0   9   7         44.88         51.98         6.39 o                         
   1   9   7       3387.35       3333.36        75.62 o                         
   2   9   7        320.27        354.88        21.27 o                         
   3   9   7        823.17        875.22        40.04 o                         
   4   9   7        181.71        160.75        18.00 o                         
   5   9   7        450.39        468.87        35.73 o                         
  -5  10   7          0.40         12.99        10.66 o                         
  -4  10   7        122.30         87.45        17.45 o                         
  -3  10   7        219.81        226.13        19.82 o                         
  -2  10   7       1061.88       1033.41        33.44 o                         
  -1  10   7       2033.64       2025.98        40.55 o                         
   0  10   7       2152.79       2077.79        44.28 o                         
   1  10   7       1753.94       1686.23        45.34 o                         
   2  10   7        119.00        128.09        12.73 o                         
   3  10   7        143.90        157.20        15.04 o                         
   4  10   7          5.56          6.80         7.84 o                         
   5  10   7         76.06         76.09        20.80 o                         
  -5  11   7        322.88        347.33        31.02 o                         
  -4  11   7        832.34        869.71        47.23 o                         
  -3  11   7       1224.36       1074.69        52.90 o                         
  -2  11   7        177.19        177.25        16.72 o                         
  -1  11   7         75.24         83.61         8.71 o                         
   0  11   7        103.36        102.85         8.66 o                         
   1  11   7         93.90        104.68        10.69 o                         
   2  11   7       1188.72       1101.58        36.12 o                         
   3  11   7       1557.12       1586.76        48.54 o                         
   4  11   7       1214.88       1193.10        49.61 o                         
   5  11   7        378.26        398.26        32.98 o                         
  -5  12   7         45.67         65.17        15.89 o                         
  -4  12   7        103.81        122.33        17.19 o                         
  -3  12   7        656.22        633.37        34.20 o                         
  -2  12   7       1250.38       1145.22        37.52 o                         
  -1  12   7       1297.41       1264.33        38.25 o                         
   0  12   7       1828.59       1736.82        49.25 o                         
   1  12   7       2725.07       2653.07        60.03 o                         
   2  12   7       1284.00       1178.18        37.80 o                         
   3  12   7        143.01        167.90        16.11 o                         
   4  12   7        149.62        125.10        18.92 o                         
   5  12   7         84.33         74.62        20.37 o                         
  -5  13   7        492.85        445.06        35.65 o                         
  -4  13   7       1123.10       1098.92        60.89 o                         
  -3  13   7       1060.03       1028.73        43.81 o                         
  -2  13   7        472.50        467.10        29.21 o                         
  -1  13   7        118.54        122.40        12.04 o                         
   0  13   7        322.49        347.61        22.86 o                         
   1  13   7        224.67        248.72        18.40 o                         
   2  13   7       1512.08       1461.43        43.83 o                         
   3  13   7       1281.99       1235.28        42.81 o                         
   4  13   7       1444.80       1418.31        51.12 o                         
   5  13   7        611.96        527.71        38.38 o                         
  -5  14   7         13.05          4.41        12.17 o                         
  -4  14   7        102.78        107.84        19.35 o                         
  -3  14   7        922.66        902.53        45.66 o                         
  -2  14   7       1073.38       1064.71        36.00 o                         
  -1  14   7       3446.03       3481.76        87.29 o                         
   0  14   7       2630.47       2550.93        58.97 o                         
   1  14   7       2327.54       2303.51        60.27 o                         
   2  14   7        386.13        411.73        24.26 o                         
   3  14   7         16.50         24.53         8.88 o                         
   4  14   7          0.10          7.91         8.23 o                         
   5  14   7        141.14        135.43        24.44 o                         
  -5  15   7        737.69        667.87        50.37 o                         
  -4  15   7       2046.29       1976.37       100.36 o                         
  -3  15   7        649.85        654.50        39.84 o                         
  -2  15   7        725.24        781.23        36.49 o                         
  -1  15   7         16.26         44.92         9.78 o                         
   0  15   7         11.44         21.29         6.48 o                         
   1  15   7       1195.89       1229.11        41.98 o                         
   2  15   7       2415.58       2481.42        67.83 o                         
   3  15   7       1438.79       1504.50        52.75 o                         
   4  15   7        765.81        785.23        41.45 o                         
   5  15   7        250.90        252.34       101.15 o                         
  -5  16   7          0.07         17.52        13.91 o                         
  -4  16   7         28.09         45.57        16.26 o                         
  -3  16   7       1686.71       1737.95        57.68 o                         
  -2  16   7       2107.67       2083.22        55.99 o                         
  -1  16   7       3694.31       3616.84        93.75 o                         
   0  16   7       1664.90       1584.13        57.54 o                         
   1  16   7       1476.01       1384.79        45.89 o                         
   2  16   7       1425.68       1528.96        50.87 o                         
   3  16   7         82.53        101.07        16.07 o                         
   4  16   7         35.82         41.18        12.64 o                         
  -5  17   7        918.49        846.15        73.02 o                         
  -4  17   7        991.53        958.76        57.30 o                         
  -3  17   7       1405.72       1476.02        61.72 o                         
  -2  17   7        546.76        636.61        39.42 o                         
  -1  17   7        116.41        127.36        16.90 o                         
   0  17   7        149.28        167.17        17.09 o                         
   1  17   7        701.42        757.16        33.92 o                         
   2  17   7       1692.53       1655.64        54.10 o                         
   3  17   7       1705.06       1631.84        56.23 o                         
   4  17   7       1519.95       1463.38        57.82 o                         
  -5  18   7         27.18        -32.49        39.87 o                         
  -4  18   7        785.60        762.90        46.42 o                         
  -3  18   7          8.73         33.25        11.32 o                         
  -2  18   7       2324.24       2217.63        73.09 o                         
  -1  18   7       1749.17       1627.55        59.53 o                         
   0  18   7       5292.47       5216.64       142.17 o                         
   1  18   7       2156.65       2098.96        60.07 o                         
   2  18   7        375.86        388.61        27.32 o                         
   3  18   7        333.49        344.65        26.90 o                         
   4  18   7         11.77         22.96        11.16 o                         
  -4  19   7        452.33        520.21        38.36 o                         
  -3  19   7       1459.00       1505.60        55.90 o                         
  -2  19   7        890.40        919.65        42.65 o                         
  -1  19   7        224.51        230.53        20.19 o                         
   0  19   7        192.29        182.96        20.27 o                         
   1  19   7       1459.02       1420.76       102.46 o                         
   2  19   7        644.26        644.36        35.60 o                         
   3  19   7       1991.66       1937.24        86.46 o                         
   4  19   7       1370.17       1346.28        86.95 o                         
  -4  20   7         41.36         54.90        16.13 o                         
  -3  20   7        945.21        967.88        48.62 o                         
  -2  20   7       1419.20       1440.25        57.62 o                         
  -1  20   7       3061.66       3130.63        81.99 o                         
   0  20   7       2928.61       2767.28       152.03 o                         
   1  20   7       1934.28       1509.07       124.46 o                         
   2  20   7       1088.02       1098.13        45.08 o                         
   3  20   7         77.48         67.62        14.21 o                         
   4  20   7         15.39         18.29        16.88 o                         
  -4  21   7       1696.82       1607.90        65.90 o                         
  -3  21   7       1286.59       1344.83        60.13 o                         
  -2  21   7        625.46        642.37        39.26 o                         
  -1  21   7          5.63         41.76        11.11 o                         
   0  21   7        159.30        200.20        21.97 o                         
   1  21   7        675.38        680.02        68.11 o                         
   2  21   7       1689.98       1702.96        98.40 o                         
   3  21   7       2098.73       2085.03        71.90 o                         
   4  21   7       1208.56       1137.57       120.34 o                         
  -4  22   7         67.19        108.85        29.93 o                         
  -3  22   7        868.19        894.89        49.82 o                         
  -2  22   7       2145.62       2241.68        78.44 o                         
  -1  22   7       3181.78       3151.73       110.03 o                         
   0  22   7       2696.18       2705.37        84.19 o                         
   1  22   7       1423.43       1273.31        95.20 o                         
   2  22   7        817.85        755.33        58.97 o                         
   3  22   7         35.85         33.82        12.47 o                         
  -4  23   7       1362.40       1427.75       212.63 o                         
  -3  23   7        735.55        795.16        48.11 o                         
  -2  23   7        657.56        639.01        40.60 o                         
  -1  23   7        184.55        265.30        23.63 o                         
   0  23   7        129.59        189.17        42.73 o                         
   1  23   7       1026.88       1058.22        67.03 o                         
   2  23   7       2383.92       2093.66       115.31 o                         
   3  23   7       1086.51       1088.84        60.20 o                         
  -3  24   7        752.71        786.26        47.97 o                         
  -2  24   7       1555.60       1453.10        89.81 o                         
  -1  24   7       2404.75       2356.91        90.30 o                         
   0  24   7       2395.87       2309.36       116.75 o                         
   1  24   7       1886.94       1871.86        71.45 o                         
   2  24   7        838.86        759.86        58.85 o                         
   3  24   7        141.78        154.82        27.76 o                         
  -3  25   7       1289.89       1239.45        60.24 o                         
  -2  25   7        309.77        302.00        34.45 o                         
  -1  25   7         20.08         73.65        14.67 o                         
   0  25   7         53.91        103.57        21.12 o                         
   1  25   7        278.11        301.14        29.28 o                         
   2  25   7       1348.38       1156.87        58.77 o                         
   3  25   7       2202.00       2051.78       145.31 o                         
  -3  26   7        857.47        841.38        64.77 o                         
  -2  26   7       1038.06       1060.29        54.05 o                         
  -1  26   7       2116.67       2113.24        77.56 o                         
   0  26   7       1409.24       1368.73       146.93 o                         
   1  26   7       3419.81       3454.79       127.25 o                         
   2  26   7        465.18        427.88        36.54 o                         
  -2  27   7        640.00        654.38        55.68 o                         
  -1  27   7         19.87         59.61        17.06 o                         
   0  27   7         50.43         93.47        17.13 o                         
   1  27   7       1002.10        943.31        60.31 o                         
   2  27   7       1132.65       1038.53       163.91 o                         
  -2  28   7       1766.92       1870.26       106.61 o                         
  -1  28   7       1816.67       1934.48        99.83 o                         
   0  28   7       3288.50       3205.89       119.59 o                         
   1  28   7        529.04        495.66        50.89 o                         
  -2  29   7        438.67        497.62        94.50 o                         
  -1  29   7        100.93        110.23        21.95 o                         
   0  29   7        302.77        370.62        39.80 o                         
   1  29   7        671.91        813.47       107.79 o                         
  -1  30   7       2089.36       2399.22       355.87 o                         
   0  30   7       1441.23       1559.17       178.67 o                         
  -6   0   8       1321.02       1311.09       146.19 o                         
  -5   0   8       1263.92       1236.23        78.26 o                         
  -4   0   8       6391.40       6112.82       204.48 o                         
  -3   0   8        725.82        779.02        38.12 o                         
  -2   0   8        647.26        738.33        32.14 o                         
  -1   0   8       1788.70       1783.04        60.63 o                         
   0   0   8        982.65        993.08        35.94 o                         
   1   0   8       2927.60       2982.41        79.52 o                         
   2   0   8       7416.72       7236.28       194.72 o                         
   3   0   8       4654.19       4698.84       163.82 o                         
   4   0   8       2797.14       2722.00       113.87 o                         
   5   0   8        417.44        502.35        52.63 o                         
  -6   1   8         38.73         59.06        35.44 o                         
  -5   1   8          0.64         44.60        11.93 o                         
  -4   1   8       1825.24       1799.22        58.10 o                         
  -3   1   8       3098.54       3152.57        71.82 o                         
  -2   1   8       6650.08       6619.69       115.01 o                         
  -1   1   8       6603.63       6418.85       106.79 o                         
   0   1   8       7427.25       7329.02       120.37 o                         
   1   1   8       4566.84       4613.58        84.95 o                         
   2   1   8        296.22        345.05        20.64 o                         
   3   1   8         71.98         97.27        14.77 o                         
   4   1   8        740.46        814.57        45.33 o                         
   5   1   8        466.69        452.31        37.76 o                         
  -6   2   8        992.08       1076.31       132.90 o                         
  -5   2   8       2660.92       2498.20        77.80 o                         
  -4   2   8       1229.88       1302.89        57.74 o                         
  -3   2   8       2058.67       2168.73        51.29 o                         
  -2   2   8        443.92        511.44        19.41 o                         
  -1   2   8          8.97         33.48         8.13 o                         
   0   2   8       2056.16       2080.22        44.26 o                         
   1   2   8       6497.05       6570.83       116.58 o                         
   2   2   8       5047.84       5148.38       111.56 o                         
   3   2   8       4423.93       4462.93       111.77 o                         
   4   2   8       2456.16       2421.91        85.74 o                         
   5   2   8       1337.53       1489.63        69.57 o                         
  -6   3   8         40.54         67.92        42.82 o                         
  -5   3   8        215.35        240.63        25.04 o                         
  -4   3   8        337.43        401.14        26.08 o                         
  -3   3   8       3138.36       3096.86        73.57 o                         
  -2   3   8       5377.76       5355.59        91.24 o                         
  -1   3   8       9748.97       9629.86       162.77 o                         
   0   3   8       5613.44       5611.96       106.68 o                         
   1   3   8       2792.41       2891.70        58.59 o                         
   2   3   8       1078.71       1086.25        38.22 o                         
   3   3   8         53.48         53.35        10.45 o                         
   4   3   8        394.31        466.16        33.33 o                         
   5   3   8       1792.55       1819.42        69.62 o                         
  -5   4   8       1746.08       1844.93        94.72 o                         
  -4   4   8       1825.60       1769.09        57.09 o                         
  -3   4   8       1721.64       1780.73        48.94 o                         
  -2   4   8        259.52        329.98        15.24 o                         
  -1   4   8          2.31         21.00         6.23 o                         
   0   4   8       1412.99       1424.75        33.06 o                         
   1   4   8       3942.69       3975.74        81.10 o                         
   2   4   8       5749.35       5889.90       125.18 o                         
   3   4   8       5689.75       5690.48       125.18 o                         
   4   4   8       2346.14       2371.65        79.46 o                         
   5   4   8       1083.66       1107.59        61.22 o                         
  -5   5   8         87.33        112.29        27.90 o                         
  -4   5   8        547.32        631.89        34.31 o                         
  -3   5   8       3274.65       3343.51        78.29 o                         
  -2   5   8       6262.50       6135.59       108.84 o                         
  -1   5   8       6311.43       6209.81       109.19 o                         
   0   5   8       6115.84       6129.14       102.53 o                         
   1   5   8       2228.17       2303.26        62.85 o                         
   2   5   8       1474.17       1532.60        45.45 o                         
   3   5   8         64.51         59.99        13.57 o                         
   4   5   8        436.49        480.98        33.74 o                         
   5   5   8       1208.51       1189.60        75.27 o                         
  -5   6   8       1539.38       1579.00        76.78 o                         
  -4   6   8       1889.11       1912.75        64.64 o                         
  -3   6   8       1945.36       1951.26        52.59 o                         
  -2   6   8        515.86        531.65        19.11 o                         
  -1   6   8        188.37        215.81        14.27 o                         
   0   6   8       2954.32       2884.83        54.28 o                         
   1   6   8       3905.74       3839.91        79.69 o                         
   2   6   8       4198.94       4314.72        96.03 o                         
   3   6   8       3078.41       2927.64        80.66 o                         
   4   6   8       2700.97       2642.65        78.21 o                         
   5   6   8        834.72        875.41        59.79 o                         
  -5   7   8        230.40        252.33        27.85 o                         
  -4   7   8        956.12       1076.01        52.56 o                         
  -3   7   8       1737.09       1771.79        56.29 o                         
  -2   7   8       5174.31       5008.85        91.86 o                         
  -1   7   8       7636.25       7591.83       131.88 o                         
   0   7   8       7121.67       7035.43       123.60 o                         
   1   7   8       1678.70       1631.88        41.87 o                         
   2   7   8         62.03         67.98        10.27 o                         
   3   7   8         17.38         27.69         8.65 o                         
   4   7   8        206.33        209.37        20.95 o                         
   5   7   8        676.79        601.31        43.71 o                         
  -5   8   8       1348.98       1289.28        68.51 o                         
  -4   8   8       1941.22       1911.71        69.99 o                         
  -3   8   8       1759.99       1815.30        57.95 o                         
  -2   8   8        189.46        213.54        14.18 o                         
  -1   8   8        109.88        135.04        10.75 o                         
   0   8   8       3003.00       2994.96        60.15 o                         
   1   8   8       1562.97       1588.04        41.36 o                         
   2   8   8       4763.21       4809.68        99.26 o                         
   3   8   8       3114.20       3094.20        78.34 o                         
   4   8   8       2672.08       2681.05        73.91 o                         
   5   8   8        769.14        772.20        51.04 o                         
  -5   9   8          1.12         29.34        17.44 o                         
  -4   9   8        682.75        704.27        49.71 o                         
  -3   9   8       3042.18       2811.61        71.69 o                         
  -2   9   8       3533.42       3333.18        71.88 o                         
  -1   9   8       5781.10       5655.42        96.47 o                         
   0   9   8       2302.40       2264.29        48.56 o                         
   1   9   8       4277.43       4236.93        87.10 o                         
   2   9   8        577.75        668.01        31.07 o                         
   3   9   8          0.14          0.32         6.51 o                         
   4   9   8        670.96        683.86        38.31 o                         
   5   9   8        841.58        814.43        53.24 o                         
  -5  10   8       1574.31       1499.23        72.24 o                         
  -4  10   8       1657.14       1704.45        65.77 o                         
  -3  10   8        291.10        332.57        27.01 o                         
  -2  10   8        521.05        531.40        27.93 o                         
  -1  10   8        114.59        128.63        12.81 o                         
   0  10   8          4.92         15.43         4.96 o                         
   1  10   8       5874.86       5789.13       121.78 o                         
   2  10   8       3847.55       3774.84        82.70 o                         
   3  10   8       3959.50       4006.95        95.83 o                         
   4  10   8       1033.96        988.07        46.90 o                         
   5  10   8        560.96        514.09        54.82 o                         
  -5  11   8         30.26         47.49        14.93 o                         
  -4  11   8        618.37        618.68        40.40 o                         
  -3  11   8       1559.68       1392.48        52.95 o                         
  -2  11   8       3769.35       3757.70        80.22 o                         
  -1  11   8       3076.12       2940.04        65.32 o                         
   0  11   8       5119.66       4925.72       114.62 o                         
   1  11   8       1569.76       1528.31        44.54 o                         
   2  11   8        564.04        569.67        33.21 o                         
   3  11   8          8.77          7.78         7.35 o                         
   4  11   8        334.92        366.30        27.50 o                         
   5  11   8        584.83        478.91        50.75 o                         
  -5  12   8       1124.08       1093.63        66.87 o                         
  -4  12   8       1194.65       1198.64        58.26 o                         
  -3  12   8        945.79        935.35        43.97 o                         
  -2  12   8        108.34        125.43        12.65 o                         
  -1  12   8         18.17         27.66         8.89 o                         
   0  12   8       1332.20       1311.52        51.17 o                         
   1  12   8       2273.64       2189.93        63.52 o                         
   2  12   8       2789.20       2785.62        66.14 o                         
   3  12   8       2394.64       2354.14        65.53 o                         
   4  12   8       1293.65       1343.74        58.03 o                         
   5  12   8        581.99        555.32        59.08 o                         
  -5  13   8         26.27         48.90        21.33 o                         
  -4  13   8        547.46        502.39        58.11 o                         
  -3  13   8       1776.03       1620.38        77.70 o                         
  -2  13   8       2922.15       2801.94        74.58 o                         
  -1  13   8       3549.00       3565.31        90.64 o                         
   0  13   8       2455.13       2349.55        64.65 o                         
   1  13   8       1365.57       1428.65        51.25 o                         
   2  13   8        141.54        151.92        15.94 o                         
   3  13   8         17.38         19.12         8.68 o                         
   4  13   8        426.36        419.66        29.88 o                         
   5  13   8        329.81        251.03        64.97 o                         
  -5  14   8        779.86        657.47        46.02 o                         
  -4  14   8       1236.17       1131.87        73.30 o                         
  -3  14   8        956.78        966.88        53.28 o                         
  -2  14   8         44.85         58.55         9.67 o                         
  -1  14   8        168.70        163.76        17.69 o                         
   0  14   8       1193.80       1177.17        48.70 o                         
   1  14   8       1276.03       1239.41        42.64 o                         
   2  14   8       2202.73       2163.53        62.36 o                         
   3  14   8       1868.08       1872.36        63.73 o                         
   4  14   8       1018.69        992.13        51.98 o                         
  -5  15   8         40.21         22.76        41.91 o                         
  -4  15   8        535.85        557.34        42.40 o                         
  -3  15   8        736.86        832.82        42.26 o                         
  -2  15   8       2088.51       2053.10        65.62 o                         
  -1  15   8       2476.20       2407.04        69.79 o                         
   0  15   8       2729.11       2736.49        77.78 o                         
   1  15   8       1176.23       1180.37        43.41 o                         
   2  15   8         18.48         18.88         8.77 o                         
   3  15   8         13.68          9.49         9.45 o                         
   4  15   8        193.52        229.95        24.22 o                         
  -5  16   8        514.96        651.19       119.61 o                         
  -4  16   8        455.27        497.91        40.74 o                         
  -3  16   8        377.73        437.22        30.26 o                         
  -2  16   8        351.62        396.71        27.72 o                         
  -1  16   8         27.85         22.53         8.87 o                         
   0  16   8        666.39        612.80        39.82 o                         
   1  16   8       1334.06       1345.57        47.32 o                         
   2  16   8       1712.86       1751.18        56.41 o                         
   3  16   8       1097.95       1139.28        54.92 o                         
   4  16   8       1280.93       1179.30        57.80 o                         
  -4  17   8          5.00         15.38        12.29 o                         
  -3  17   8       1082.20       1086.58        48.23 o                         
  -2  17   8       1193.82       1254.06        53.38 o                         
  -1  17   8       2927.39       2655.48        98.14 o                         
   0  17   8        764.23        747.90        42.01 o                         
   1  17   8        260.44        231.99        20.18 o                         
   2  17   8       1000.12       1069.43        47.22 o                         
   3  17   8          9.41         21.01        10.38 o                         
   4  17   8          6.60          4.68        11.32 o                         
  -4  18   8        250.09        274.22        29.03 o                         
  -3  18   8        441.19        399.45        32.07 o                         
  -2  18   8         36.81         57.91        12.88 o                         
  -1  18   8          0.27         25.51        11.17 o                         
   0  18   8        544.85        497.52        37.75 o                         
   1  18   8        816.79        769.00        52.14 o                         
   2  18   8       1233.55       1229.79        65.63 o                         
   3  18   8       1088.71       1057.66        58.61 o                         
   4  18   8        619.80        632.48        58.32 o                         
  -4  19   8        315.71        290.22        29.91 o                         
  -3  19   8        479.54        425.56        33.70 o                         
  -2  19   8       1228.75       1221.68        54.58 o                         
  -1  19   8        933.48        973.44        50.58 o                         
   0  19   8       1138.56       1097.85        82.33 o                         
   1  19   8        681.73        568.07        60.79 o                         
   2  19   8          8.42          5.31         8.13 o                         
   3  19   8          5.53          2.87         9.92 o                         
   4  19   8        393.94        356.31        42.03 o                         
  -4  20   8        561.19        509.96        43.04 o                         
  -3  20   8        203.54        198.99        23.40 o                         
  -2  20   8          1.05          1.94        10.69 o                         
  -1  20   8         69.42         61.23        13.33 o                         
   0  20   8        256.59        292.62        28.10 o                         
   1  20   8        867.16        740.04        45.14 o                         
   2  20   8        708.73        650.34        37.70 o                         
   3  20   8        676.25        594.95        36.90 o                         
   4  20   8        146.18        143.23        47.25 o                         
  -4  21   8        279.45        261.36        88.60 o                         
  -3  21   8        424.54        459.60        45.79 o                         
  -2  21   8        749.15        767.81        45.03 o                         
  -1  21   8        428.45        418.30        31.18 o                         
   0  21   8        939.25        903.12        49.11 o                         
   1  21   8        194.86        123.34        31.25 o                         
   2  21   8         50.00         26.32        13.53 o                         
   3  21   8        132.57        140.94        26.22 o                         
  -3  22   8         82.14         87.15        17.75 o                         
  -2  22   8         29.29         54.90        15.29 o                         
  -1  22   8         92.83        100.85        17.32 o                         
   0  22   8        149.92        142.54        21.13 o                         
   1  22   8        233.18        235.51        26.13 o                         
   2  22   8        524.36        549.76        51.62 o                         
   3  22   8        465.15        433.77        32.55 o                         
  -3  23   8        172.87        177.51        23.73 o                         
  -2  23   8        278.26        244.26        38.30 o                         
  -1  23   8        420.40        431.39        33.60 o                         
   0  23   8        279.59        273.98        26.70 o                         
   1  23   8        313.48        233.43        25.80 o                         
   2  23   8         19.30         34.87        14.18 o                         
   3  23   8          0.21        -13.88        13.88 o                         
  -3  24   8          1.74         26.47        15.83 o                         
  -2  24   8         44.37         39.32        14.67 o                         
  -1  24   8          3.23         17.10        12.69 o                         
   0  24   8          5.03         11.37        14.97 o                         
   1  24   8        697.81        716.54        46.13 o                         
   2  24   8        322.75        281.21        42.59 o                         
   3  24   8        248.74        401.64       104.84 o                         
  -3  25   8        197.86        257.64        59.59 o                         
  -2  25   8        129.34         90.62        20.18 o                         
  -1  25   8        401.84        430.64        34.15 o                         
   0  25   8          8.31         19.11        16.99 o                         
   1  25   8        203.17        199.14        24.37 o                         
   2  25   8          0.18         19.48        14.64 o                         
  -2  26   8          0.79         15.01        16.56 o                         
  -1  26   8         11.55         24.08        13.18 o                         
   0  26   8        360.47        361.13        40.80 o                         
   1  26   8          5.13         69.16        22.23 o                         
   2  26   8        174.25        153.53        30.24 o                         
  -2  27   8        245.79        355.87        81.21 o                         
  -1  27   8         60.03         60.26        18.06 o                         
   0  27   8        286.46        219.59        24.79 o                         
   1  27   8        122.29        144.99        39.86 o                         
  -1  28   8          7.24         14.77        20.67 o                         
   0  28   8        175.02        193.01        27.47 o                         
   1  28   8         57.42         78.26        33.96 o                         
   0  29   8         12.04          0.00        19.20 o                         
  -5   1   9        157.10        129.58        18.45 o                         
  -4   1   9         73.34         81.71        14.43 o                         
  -3   1   9          9.14         13.30         6.52 o                         
  -2   1   9         35.62         35.75         5.94 o                         
  -1   1   9        154.21        159.70        13.39 o                         
   0   1   9         24.73         25.03         5.65 o                         
   1   1   9        819.98        855.45        31.54 o                         
   2   1   9        124.56         85.52        12.45 o                         
   3   1   9         16.73         18.04         9.58 o                         
   4   1   9        494.42        520.04        36.14 o                         
   5   1   9        393.20        415.26       100.41 o                         
  -5   2   9          1.74         10.56        11.75 o                         
  -4   2   9         78.15         63.43        12.80 o                         
  -3   2   9        200.56        236.59        28.95 o                         
  -2   2   9         37.13         39.02         6.26 o                         
  -1   2   9         15.53         35.81         7.05 o                         
   0   2   9         13.46         18.09         5.60 o                         
   1   2   9          3.01          1.37         4.71 o                         
   2   2   9          4.61          9.75         6.34 o                         
   3   2   9         72.61         98.36        15.24 o                         
   4   2   9          8.83         22.18        10.72 o                         
   5   2   9          3.97          2.58        22.43 o                         
  -5   3   9         95.84        117.64        23.67 o                         
  -4   3   9         42.54         40.82        13.51 o                         
  -3   3   9          0.32         -5.45         5.45 o                         
  -2   3   9         17.19         35.81         6.88 o                         
  -1   3   9          0.21          7.86         4.58 o                         
   0   3   9         69.63         78.03         8.22 o                         
   1   3   9         39.05         38.03        10.19 o                         
   2   3   9        343.15        373.36        24.78 o                         
   3   3   9         31.31         42.90        11.08 o                         
   4   3   9         10.20          2.51         9.52 o                         
   5   3   9          1.59         -6.33        16.11 o                         
  -5   4   9         10.19         13.74        13.55 o                         
  -4   4   9         90.84         98.77        17.06 o                         
  -3   4   9         25.37         32.14         7.64 o                         
  -2   4   9        212.76        241.82        14.58 o                         
  -1   4   9        108.51        119.85        10.68 o                         
   0   4   9        367.56        384.64        27.49 o                         
   1   4   9        110.60        107.24        11.35 o                         
   2   4   9          9.15          4.38         5.73 o                         
   3   4   9          6.86          6.29         7.07 o                         
   4   4   9         86.27         91.54        16.41 o                         
   5   4   9         27.25          5.09        23.06 o                         
  -5   5   9         54.12         41.57        15.28 o                         
  -4   5   9         59.37         63.72        17.70 o                         
  -3   5   9         64.32         95.17        12.19 o                         
  -2   5   9          7.83         13.73         5.16 o                         
  -1   5   9         22.09         19.32         5.05 o                         
   0   5   9        112.15        124.98        10.70 o                         
   1   5   9        209.74        228.17        17.72 o                         
   2   5   9        290.44        301.27        23.97 o                         
   3   5   9        315.58        324.21        28.70 o                         
   4   5   9        322.41        313.72        26.99 o                         
   5   5   9         30.14         17.75        26.24 o                         
  -5   6   9         71.83         64.15        18.25 o                         
  -4   6   9        125.79        182.85        21.07 o                         
  -3   6   9         56.80         77.45        13.95 o                         
  -2   6   9        383.95        421.74        20.21 o                         
  -1   6   9        285.25        334.21        18.30 o                         
   0   6   9       1304.15       1290.35        34.34 o                         
   1   6   9         58.04         64.34         9.44 o                         
   2   6   9          0.52          3.53         7.15 o                         
   3   6   9         53.35         60.64        13.16 o                         
   4   6   9         14.67          7.16         9.82 o                         
   5   6   9         46.15          3.87        26.95 o                         
  -5   7   9        127.80        102.42        21.18 o                         
  -4   7   9        252.17        272.20        26.22 o                         
  -3   7   9         27.57         59.75        12.82 o                         
  -2   7   9         36.78         48.45         8.52 o                         
  -1   7   9        467.76        483.38        23.54 o                         
   0   7   9         31.77         42.32         7.26 o                         
   1   7   9        672.59        707.90        30.94 o                         
   2   7   9        388.51        413.24        26.30 o                         
   3   7   9        540.70        571.03        33.08 o                         
   4   7   9        183.62        187.53        21.88 o                         
   5   7   9         12.83         -8.86        38.39 o                         
  -5   8   9          3.07          9.71        12.33 o                         
  -4   8   9         55.80         57.91        13.74 o                         
  -3   8   9       1108.28       1110.82        50.22 o                         
  -2   8   9        791.22        770.38        33.19 o                         
  -1   8   9       1594.41       1587.83        38.64 o                         
   0   8   9        139.43        135.02        12.20 o                         
   1   8   9        482.58        522.96        26.23 o                         
   2   8   9          7.38         13.81         6.61 o                         
   3   8   9         22.72         22.94         8.93 o                         
   4   8   9        340.85        368.16        30.28 o                         
   5   8   9        387.91        553.73       172.76 o                         
  -5   9   9         99.58        107.56        35.38 o                         
  -4   9   9        136.25        117.92        18.89 o                         
  -3   9   9        313.87        347.91        30.16 o                         
  -2   9   9          5.68          7.93         6.09 o                         
  -1   9   9          6.87         18.56         7.14 o                         
   0   9   9       1969.91       1851.69        69.25 o                         
   1   9   9        336.76        387.22        22.31 o                         
   2   9   9        767.09        787.81        37.19 o                         
   3   9   9        186.57        229.97        20.95 o                         
   4   9   9        365.73        397.18        31.38 o                         
  -5  10   9         82.73         88.74        22.44 o                         
  -4  10   9        141.76        129.47        18.58 o                         
  -3  10   9        623.60        698.68        40.33 o                         
  -2  10   9       1048.49       1084.96        36.60 o                         
  -1  10   9       1158.43       1174.20        40.34 o                         
   0  10   9        903.10        899.47        48.46 o                         
   1  10   9         38.91         54.23         9.12 o                         
   2  10   9         43.71         36.80         9.27 o                         
   3  10   9         30.93         28.95         9.46 o                         
   4  10   9        125.02        144.77        19.66 o                         
  -5  11   9        310.68        251.84        32.09 o                         
  -4  11   9        445.86        444.98        34.34 o                         
  -3  11   9         41.96         48.04        12.52 o                         
  -2  11   9          7.65         10.97         6.71 o                         
  -1  11   9        122.48        141.17        15.36 o                         
   0  11   9        236.64        221.73        21.63 o                         
   1  11   9        970.28        953.33        38.75 o                         
   2  11   9       1448.39       1499.96        56.86 o                         
   3  11   9       1024.56       1036.26        47.10 o                         
   4  11   9        363.40        361.60        28.10 o                         
  -5  12   9         83.73         84.17        46.51 o                         
  -4  12   9        438.20        497.06        47.00 o                         
  -3  12   9        622.73        576.41        42.23 o                         
  -2  12   9        773.07        792.47        36.05 o                         
  -1  12   9        903.37        971.10        55.73 o                         
   0  12   9       1701.73       1584.04        47.87 o                         
   1  12   9        705.71        759.13        36.88 o                         
   2  12   9         46.23         61.20        11.16 o                         
   3  12   9        297.43        321.70        27.60 o                         
   4  12   9        160.08        167.31        21.41 o                         
  -5  13   9        449.53        458.44        60.25 o                         
  -4  13   9        350.25        371.21        32.19 o                         
  -3  13   9        149.41        137.06        20.18 o                         
  -2  13   9          9.44         13.36         7.78 o                         
  -1  13   9        296.33        301.99        23.30 o                         
   0  13   9        343.76        379.35        30.88 o                         
   1  13   9       1351.24       1365.81        56.02 o                         
   2  13   9       1102.52       1124.32        51.03 o                         
   3  13   9       1311.28       1338.31        80.23 o                         
   4  13   9        582.62        613.45        40.89 o                         
  -5  14   9        114.97        155.05        84.17 o                         
  -4  14   9        537.27        559.86        43.89 o                         
  -3  14   9        653.15        711.39        44.99 o                         
  -2  14   9       1771.65       1730.37        56.94 o                         
  -1  14   9       1355.16       1335.03        46.56 o                         
   0  14   9       1405.10       1402.87        81.34 o                         
   1  14   9        145.67        145.22        18.57 o                         
   2  14   9          1.71         10.98         7.89 o                         
   3  14   9         18.41         36.18        11.36 o                         
   4  14   9        215.91        230.92        25.62 o                         
  -4  15   9        170.45        119.13        21.75 o                         
  -3  15   9        224.31        229.02        26.17 o                         
  -2  15   9         16.81         39.72        11.04 o                         
  -1  15   9         46.10         59.22        14.56 o                         
   0  15   9        994.06        973.75        46.99 o                         
   1  15   9       2177.00       2105.96        70.08 o                         
   2  15   9       1280.82       1349.14        61.47 o                         
   3  15   9        680.70        706.47        51.81 o                         
   4  15   9        179.57        135.47        20.00 o                         
  -4  16   9        893.34        850.14        49.53 o                         
  -3  16   9       1142.85       1183.85        60.12 o                         
  -2  16   9       2005.59       1839.01        99.39 o                         
  -1  16   9       1062.20       1036.81        54.04 o                         
   0  16   9        758.10        784.39        43.72 o                         
   1  16   9        652.83        626.22        43.13 o                         
   2  16   9         19.24          6.24         8.59 o                         
   3  16   9        104.47        107.35        17.35 o                         
   4  16   9        424.80        444.46        48.17 o                         
  -4  17   9        571.25        566.20        44.87 o                         
  -3  17   9        146.38        152.78        22.19 o                         
  -2  17   9          9.64         14.58         9.85 o                         
  -1  17   9        247.83        253.63        28.83 o                         
   0  17   9        705.74        720.73        43.31 o                         
   1  17   9       1487.87       1514.80       103.67 o                         
   2  17   9       1588.05       1603.76        55.93 o                         
   3  17   9       1404.61       1398.07        84.40 o                         
   4  17   9        501.58        401.04        67.01 o                         
  -4  18   9         38.04         60.24        19.74 o                         
  -3  18   9       1355.61       1413.41        67.30 o                         
  -2  18   9       1078.21       1060.14        50.45 o                         
  -1  18   9       2899.59       2875.57       109.83 o                         
   0  18   9       1156.15       1147.01        57.12 o                         
   1  18   9        219.64        207.57        33.75 o                         
   2  18   9        109.09        117.52        16.40 o                         
   3  18   9         62.72         76.42        16.03 o                         
  -4  19   9        678.02        770.65       147.66 o                         
  -3  19   9        275.67        309.78        32.05 o                         
  -2  19   9         50.65         65.79        14.59 o                         
  -1  19   9        336.08        365.37        35.98 o                         
   0  19   9       1348.00       1287.72        81.30 o                         
   1  19   9        619.22        508.93        41.59 o                         
   2  19   9       1830.30       1667.91        69.08 o                         
   3  19   9       1235.40       1192.21        63.06 o                         
  -3  20   9        897.29        897.25        55.98 o                         
  -2  20   9       1766.04       1657.66        70.81 o                         
  -1  20   9       1682.77       1694.85        64.83 o                         
   0  20   9       1047.42        951.43       103.78 o                         
   1  20   9        622.61        658.34        49.55 o                         
   2  20   9          7.84         28.56        12.76 o                         
   3  20   9         77.23         90.88        17.48 o                         
  -3  21   9        203.87        268.24        36.13 o                         
  -2  21   9         14.10         46.83        17.28 o                         
  -1  21   9        249.63        340.84        29.61 o                         
   0  21   9        679.46        624.55        41.61 o                         
   1  21   9       1573.25       1588.42        74.85 o                         
   2  21   9       1828.66       1735.75       106.87 o                         
   3  21   9       1102.52       1061.82       132.54 o                         
  -3  22   9       1289.60       1350.94       119.99 o                         
  -2  22   9       1850.06       1864.26        87.95 o                         
  -1  22   9       1580.54       1619.99        66.54 o                         
   0  22   9        795.29        734.65        50.17 o                         
   1  22   9        369.27        368.70        37.26 o                         
   2  22   9          0.34          9.58        12.83 o                         
   3  22   9         46.38         25.10        56.11 o                         
  -3  23   9        197.30        293.85        90.07 o                         
  -2  23   9         13.73         39.29        15.48 o                         
  -1  23   9        193.03        240.84        26.16 o                         
   0  23   9        899.00        884.52        58.87 o                         
   1  23   9       2232.51       2190.46       121.55 o                         
   2  23   9       1000.68        853.85        53.83 o                         
  -2  24   9       1436.71       1489.52       130.80 o                         
  -1  24   9       1475.77       1562.72       133.61 o                         
   0  24   9       1115.63       1053.57        56.95 o                         
   1  24   9        410.79        425.63        39.69 o                         
   2  24   9         33.83         -8.77        17.86 o                         
  -2  25   9          1.09         39.87        54.64 o                         
  -1  25   9        103.16        123.29        22.34 o                         
   0  25   9        471.76        428.86        43.03 o                         
   1  25   9       1176.78       1029.10        75.30 o                         
  -1  26   9        799.97        735.36        81.21 o                         
   0  26   9       2247.41       2238.57       371.30 o                         
   1  26   9        207.15        196.39        51.68 o                         
  -5   0  10       1980.44       2012.06       156.20 o                         
  -4   0  10        146.79        184.90        28.89 o                         
  -3   0  10         81.62        132.09        21.25 o                         
  -2   0  10       1062.43       1101.80        52.22 o                         
  -1   0  10       1110.95       1181.26        61.14 o                         
   0   0  10       2730.55       2616.68       106.13 o                         
   1   0  10       5124.77       5313.81       177.54 o                         
   2   0  10       3514.10       3623.60       135.18 o                         
   3   0  10       2030.24       2201.91        98.81 o                         
   4   0  10        385.73        328.72        48.25 o                         
  -5   1  10       1085.76        954.57        59.70 o                         
  -4   1  10       1472.70       1541.14        60.37 o                         
  -3   1  10       3132.53       3050.31        83.19 o                         
  -2   1  10       2835.90       2907.44        57.22 o                         
  -1   1  10       3366.90       3368.87        82.77 o                         
   0   1  10       2101.47       2132.85        49.03 o                         
   1   1  10         22.39         51.71         9.40 o                         
   2   1  10        254.65        308.26        25.02 o                         
   3   1  10       1072.62       1268.23        60.32 o                         
   4   1  10        629.48        636.45        41.57 o                         
  -5   2  10        411.80        480.56        43.76 o                         
  -4   2  10        564.71        661.00        42.98 o                         
  -3   2  10         38.68         78.68        11.29 o                         
  -2   2  10         75.16        128.37        14.93 o                         
  -1   2  10       1545.60       1596.30        51.54 o                         
   0   2  10       4622.53       4418.08       123.67 o                         
   1   2  10       3990.44       4176.57        95.08 o                         
   2   2  10       3461.93       3567.88        94.42 o                         
   3   2  10       1921.88       2033.64        66.08 o                         
   4   2  10        942.77       1012.24        54.06 o                         
  -5   3  10        205.81        223.71        29.76 o                         
  -4   3  10       1630.85       1710.57        75.94 o                         
  -3   3  10       2443.88       2512.59        65.28 o                         
  -2   3  10       4570.97       4633.32        93.81 o                         
  -1   3  10       2622.74       2715.71        57.51 o                         
   0   3  10       1031.21       1160.46        39.20 o                         
   1   3  10        360.96        380.14        24.50 o                         
   2   3  10          6.97          9.45         7.88 o                         
   3   3  10        615.74        694.13        41.99 o                         
   4   3  10       2196.77       2108.91        76.28 o                         
  -5   4  10        660.07        645.48        49.69 o                         
  -4   4  10        459.96        566.42        42.45 o                         
  -3   4  10         20.06         64.22        12.56 o                         
  -2   4  10        110.25        138.20        11.07 o                         
  -1   4  10       1283.83       1354.51        38.74 o                         
   0   4  10       2861.03       2695.36        62.34 o                         
   1   4  10       4469.10       4380.44       143.41 o                         
   2   4  10       4591.62       4583.70       114.50 o                         
   3   4  10       1863.08       1922.35        68.46 o                         
   4   4  10        716.00        723.71        44.28 o                         
  -5   5  10        326.87        348.54        43.27 o                         
  -4   5  10       1634.08       1756.77        86.67 o                         
  -3   5  10       2865.95       2899.10        81.29 o                         
  -2   5  10       3088.73       3053.35        63.75 o                         
  -1   5  10       2698.06       2834.19        56.44 o                         
   0   5  10        829.78        931.84        34.46 o                         
   1   5  10        565.59        578.53        33.50 o                         
   2   5  10        236.39        300.99        24.63 o                         
   3   5  10        660.54        699.16        44.79 o                         
   4   5  10       1530.40       1649.42        66.28 o                         
  -5   6  10        605.23        625.95        65.38 o                         
  -4   6  10        602.23        750.78        48.98 o                         
  -3   6  10         52.05        104.80        15.20 o                         
  -2   6  10        299.83        339.34        22.32 o                         
  -1   6  10       2317.32       2374.93        53.81 o                         
   0   6  10       2828.87       2637.69       116.98 o                         
   1   6  10       3214.63       3228.63        86.58 o                         
   2   6  10       2315.52       2277.84        62.74 o                         
   3   6  10       2169.33       2226.78        71.87 o                         
   4   6  10        587.39        622.92        40.55 o                         
  -5   7  10        549.91        509.07        67.19 o                         
  -4   7  10        991.52       1072.82        53.04 o                         
  -3   7  10       2541.88       2485.80        73.44 o                         
  -2   7  10       3400.49       3318.99        80.66 o                         
  -1   7  10       2833.26       2849.31        71.32 o                         
   0   7  10        824.14        866.22        40.92 o                         
   1   7  10          3.03         17.83         7.25 o                         
   2   7  10        104.57         89.35        12.90 o                         
   3   7  10        483.85        468.66        33.59 o                         
   4   7  10        856.56        870.02        48.64 o                         
  -5   8  10        634.46        724.93        91.44 o                         
  -4   8  10        511.13        470.37        34.85 o                         
  -3   8  10         10.65          9.38         8.62 o                         
  -2   8  10        193.03        202.53        17.56 o                         
  -1   8  10       2352.60       2380.78        62.42 o                         
   0   8  10       1348.58       1356.97        48.77 o                         
   1   8  10       3578.05       3552.41        78.94 o                         
   2   8  10       2339.37       2265.82        62.61 o                         
   3   8  10       2180.53       2132.06        67.84 o                         
   4   8  10        570.53        576.56        48.53 o                         
  -5   9  10        425.58        385.40       112.22 o                         
  -4   9  10       1432.85       1442.97        64.90 o                         
  -3   9  10       1691.75       1727.37        59.90 o                         
  -2   9  10       2694.93       2621.05        67.65 o                         
  -1   9  10       1211.68       1222.57        42.62 o                         
   0   9  10       1853.36       1838.93        53.07 o                         
   1   9  10        150.64        161.00        16.55 o                         
   2   9  10         62.34         64.55        11.85 o                         
   3   9  10        876.32        908.48        45.98 o                         
   4   9  10       1054.29        996.55        53.10 o                         
  -4  10  10         41.29         81.51        16.55 o                         
  -3  10  10         93.01        131.33        19.12 o                         
  -2  10  10        245.42        281.10        22.97 o                         
  -1  10  10         22.80         25.62        10.06 o                         
   0  10  10       4478.52       4330.71       143.97 o                         
   1  10  10       2998.47       3004.61        76.81 o                         
   2  10  10       3244.13       3076.13        98.38 o                         
   3  10  10        708.71        703.75        40.70 o                         
   4  10  10        367.40        340.98        36.21 o                         
  -4  11  10        800.79        837.32        50.10 o                         
  -3  11  10       1826.84       1682.66       107.44 o                         
  -2  11  10       1421.16       1378.37        55.79 o                         
  -1  11  10       2635.61       2573.87        81.44 o                         
   0  11  10        593.17        630.14        48.31 o                         
   1  11  10        165.88        179.59        18.04 o                         
   2  11  10        113.00        125.93        17.20 o                         
   3  11  10        435.80        455.91        34.09 o                         
   4  11  10        744.26        685.15        55.85 o                         
  -4  12  10        260.71        260.97        27.28 o                         
  -3  12  10          0.72         15.83        10.95 o                         
  -2  12  10         69.82         97.96        14.90 o                         
  -1  12  10       1141.56       1200.47        55.16 o                         
   0  12  10       1725.22       1735.62        61.32 o                         
   1  12  10       2156.89       2204.42        62.34 o                         
   2  12  10       1895.91       1801.86        80.88 o                         
   3  12  10        959.33        954.88        50.74 o                         
   4  12  10        448.03        367.90        49.83 o                         
  -4  13  10        930.52        950.62        88.01 o                         
  -3  13  10       1420.65       1372.61        61.96 o                         
  -2  13  10       1696.24       1705.57        57.81 o                         
  -1  13  10       1091.96       1157.82        69.82 o                         
   0  13  10        571.19        619.36        53.36 o                         
   1  13  10         18.54         29.13         9.59 o                         
   2  13  10         85.23        100.63        15.56 o                         
   3  13  10        597.80        606.65        40.42 o                         
   4  13  10        443.54        487.29        94.50 o                         
  -4  14  10        291.41        263.73        32.93 o                         
  -3  14  10          0.09         19.21        12.09 o                         
  -2  14  10        207.03        252.36        23.62 o                         
  -1  14  10       1039.72       1071.30        74.73 o                         
   0  14  10       1096.51       1050.25        55.20 o                         
   1  14  10       1583.83       1605.15        58.07 o                         
   2  14  10       1416.33       1423.40        59.09 o                         
   3  14  10        750.80        758.06        45.27 o                         
  -4  15  10        411.69        351.39        35.93 o                         
  -3  15  10       1130.54       1089.43        57.75 o                         
  -2  15  10       1135.67       1136.41        54.59 o                         
  -1  15  10       1245.74       1249.15        54.24 o                         
   0  15  10        589.89        547.04        36.86 o                         
   1  15  10          5.16         30.78        12.12 o                         
   2  15  10         69.31         44.83        11.64 o                         
   3  15  10        346.96        328.79        28.63 o                         
  -4  16  10        112.33        105.58        32.64 o                         
  -3  16  10         75.79         94.41        19.19 o                         
  -2  16  10         94.15        103.68        16.60 o                         
  -1  16  10        556.49        566.98        46.36 o                         
   0  16  10       1002.53       1090.38        52.78 o                         
   1  16  10       1447.42       1320.18        76.13 o                         
   2  16  10        845.74        852.76        46.40 o                         
   3  16  10       1117.64       1130.75        56.70 o                         
  -3  17  10        563.47        603.49        59.52 o                         
  -2  17  10       1688.76       1624.06        64.53 o                         
  -1  17  10        321.77        330.44        35.39 o                         
   0  17  10         65.74         67.86        15.62 o                         
   1  17  10        491.42        416.26        32.85 o                         
   2  17  10         49.10         39.70        14.50 o                         
   3  17  10         33.35         53.39        14.31 o                         
  -3  18  10          0.53         15.55        19.27 o                         
  -2  18  10         23.68         23.61        12.15 o                         
  -1  18  10        462.46        413.41        38.93 o                         
   0  18  10        606.40        548.89        62.28 o                         
   1  18  10       1028.97        999.88        76.76 o                         
   2  18  10        882.89        806.07        76.90 o                         
   3  18  10        506.68        481.32        44.51 o                         
  -3  19  10        656.62        652.80        47.90 o                         
  -2  19  10        438.57        402.02        34.62 o                         
  -1  19  10        559.01        548.08        60.74 o                         
   0  19  10        318.01        308.88        30.34 o                         
   1  19  10         44.61         37.27        16.22 o                         
   2  19  10          3.55         12.80        13.03 o                         
  -3  20  10          8.36          1.48        36.92 o                         
  -2  20  10         71.36         80.70        28.74 o                         
  -1  20  10        259.28        282.71        36.42 o                         
   0  20  10        712.94        598.07        69.87 o                         
   1  20  10        516.49        539.92        43.90 o                         
   2  20  10        517.56        436.63        39.98 o                         
  -3  21  10        381.12        363.25        87.12 o                         
  -2  21  10        194.14        162.06        24.99 o                         
  -1  21  10        472.31        443.27        35.22 o                         
   0  21  10         76.63         53.21        18.15 o                         
   1  21  10          9.93         -5.38        14.53 o                         
   2  21  10        195.06        166.84        26.33 o                         
  -2  22  10         82.87         65.73        19.60 o                         
  -1  22  10        160.85        212.59        24.96 o                         
   0  22  10        222.14        158.71        23.23 o                         
   1  22  10        395.84        386.89        39.87 o                         
   2  22  10        343.28        224.79        66.33 o                         
  -2  23  10        201.52        220.02        87.12 o                         
  -1  23  10        165.43        141.18        24.65 o                         
   0  23  10        135.20        144.98        23.18 o                         
   1  23  10          0.66         -4.88        18.38 o                         
   2  23  10         10.00        -28.06        62.02 o                         
  -1  24  10          4.40          6.02        27.86 o                         
   0  24  10        592.83        488.89        97.39 o                         
   1  24  10        259.25        284.99       109.27 o                         
   0  25  10         80.46        174.24        88.60 o                         
  -4   1  11          5.81         -0.09        11.07 o                         
  -3   1  11         45.85         40.98        10.17 o                         
  -2   1  11         89.12         96.17        10.47 o                         
  -1   1  11          7.07         12.42         5.45 o                         
   0   1  11        471.77        467.88        39.89 o                         
   1   1  11         71.88         48.90        11.29 o                         
   2   1  11         12.86         18.28         9.51 o                         
   3   1  11        470.98        530.91        41.49 o                         
   4   1  11        379.25        418.53        43.06 o                         
  -4   2  11         72.45         79.29        17.67 o                         
  -3   2  11          7.27         10.28         9.70 o                         
  -2   2  11         14.35         26.06         6.76 o                         
  -1   2  11          9.39         13.11         5.56 o                         
   0   2  11         17.47         13.57         7.61 o                         
   1   2  11          2.55         12.13         8.06 o                         
   2   2  11         71.90         81.09        15.21 o                         
   3   2  11         40.07         49.13        13.05 o                         
   4   2  11         23.23         19.02        15.46 o                         
  -5   3  11          9.66         32.49        28.06 o                         
  -4   3  11          1.03        -10.62        10.62 o                         
  -3   3  11          9.91         15.18        10.91 o                         
  -2   3  11          0.25          5.00         6.03 o                         
  -1   3  11         56.35         83.37        10.35 o                         
   0   3  11         22.89         21.89         8.73 o                         
   1   3  11        241.12        254.27        23.97 o                         
   2   3  11         16.19         14.45         9.09 o                         
   3   3  11          9.06         12.91        10.53 o                         
   4   3  11          0.27          5.84        17.31 o                         
  -4   4  11         15.06         42.73        14.46 o                         
  -3   4  11         86.68         92.65        15.68 o                         
  -2   4  11         48.55         67.24        12.10 o                         
  -1   4  11        164.84        180.55        15.27 o                         
   0   4  11         47.92         48.68         9.56 o                         
   1   4  11          0.50          8.42         7.42 o                         
   2   4  11         13.46         17.64         9.81 o                         
   3   4  11        112.40        118.34        19.51 o                         
   4   4  11         27.93         20.21        18.55 o                         
  -4   5  11         21.63         30.19        14.36 o                         
  -3   5  11          0.25         16.39        10.26 o                         
  -2   5  11         12.56         18.51         8.58 o                         
  -1   5  11        116.41        145.60        15.64 o                         
   0   5  11        162.36        148.58        14.84 o                         
   1   5  11        198.59        218.70        19.16 o                         
   2   5  11        201.65        226.11        28.20 o                         
   3   5  11        258.22        264.18        25.18 o                         
   4   5  11         25.17         20.66        20.19 o                         
  -4   6  11         29.38         66.55        19.95 o                         
  -3   6  11        207.57        232.91        23.10 o                         
  -2   6  11         70.63         74.68        15.46 o                         
  -1   6  11        687.41        694.48        38.23 o                         
   0   6  11         16.02         26.15         8.00 o                         
   1   6  11          5.97          9.49         7.24 o                         
   2   6  11         87.43        102.35        17.61 o                         
   3   6  11         36.90         55.56        13.53 o                         
   4   6  11         38.89         61.99        31.75 o                         
  -4   7  11          3.61          4.31        14.29 o                         
  -3   7  11          5.06         36.62        11.35 o                         
  -2   7  11        317.72        322.17        24.64 o                         
  -1   7  11         37.62         42.30        11.18 o                         
   0   7  11        439.18        446.61        28.65 o                         
   1   7  11        248.03        222.39        20.68 o                         
   2   7  11        417.59        421.63        41.05 o                         
   3   7  11        122.95        129.68        18.34 o                         
   4   7  11          3.56        -20.67        20.67 o                         
  -4   8  11        506.33        599.14        46.84 o                         
  -3   8  11        322.23        327.96        30.65 o                         
  -2   8  11        837.82        877.98        43.06 o                         
  -1   8  11        170.84        192.59        22.93 o                         
   0   8  11        226.36        240.98        22.20 o                         
   1   8  11          0.98          2.20         7.69 o                         
   2   8  11         12.04         19.37        10.34 o                         
   3   8  11        364.35        342.50        29.33 o                         
  -4   9  11         69.34         62.92        15.14 o                         
  -3   9  11         18.31         40.79        14.74 o                         
  -2   9  11         53.71         80.97        13.78 o                         
  -1   9  11        894.01       1053.24        57.23 o                         
   0   9  11        264.37        331.09        28.52 o                         
   1   9  11        541.52        534.09        35.20 o                         
   2   9  11        169.85        177.92        21.65 o                         
   3   9  11        227.27        236.94        26.84 o                         
  -4  10  11        302.26        320.04        38.02 o                         
  -3  10  11        472.84        466.56        36.22 o                         
  -2  10  11        496.08        494.64        33.35 o                         
  -1  10  11        368.83        363.77        28.46 o                         
   0  10  11          6.28         23.65        11.48 o                         
   1  10  11          3.70          8.82         8.61 o                         
   2  10  11         61.62         56.58        13.85 o                         
   3  10  11        154.61        152.18        23.59 o                         
  -4  11  11          4.86         13.01        15.07 o                         
  -3  11  11          0.33         30.55        13.22 o                         
  -2  11  11         98.20         77.25        14.01 o                         
  -1  11  11        268.45        315.83        30.88 o                         
   0  11  11        632.42        625.79        43.46 o                         
   1  11  11       1061.27       1051.78        48.88 o                         
   2  11  11        663.63        610.05        39.19 o                         
   3  11  11        276.46        257.27        27.88 o                         
  -4  12  11        275.78        285.29        47.41 o                         
  -3  12  11        386.27        373.54        34.62 o                         
  -2  12  11        366.26        367.49        28.30 o                         
  -1  12  11        848.34        804.79        44.03 o                         
   0  12  11        282.83        328.69        33.16 o                         
   1  12  11          4.05         10.43         9.26 o                         
   2  12  11        379.05        386.30        31.11 o                         
   3  12  11        216.62        255.27        28.60 o                         
  -4  13  11         34.94         34.77        28.59 o                         
  -3  13  11          1.58         11.06        12.13 o                         
  -2  13  11        201.52        213.59        24.26 o                         
  -1  13  11        345.26        358.98        37.80 o                         
   0  13  11        951.15        956.09        49.77 o                         
   1  13  11        754.07        768.82        70.36 o                         
   2  13  11        916.06        968.21        51.44 o                         
   3  13  11        435.80        373.23        34.47 o                         
  -3  14  11        769.57        846.20        56.52 o                         
  -2  14  11        587.41        620.54        42.55 o                         
  -1  14  11        676.34        630.15        39.72 o                         
   0  14  11         27.49         52.15        13.54 o                         
   1  14  11         25.86         42.43        13.74 o                         
   2  14  11         57.41         69.74        14.65 o                         
   3  14  11        251.53        248.89        39.00 o                         
  -3  15  11         57.16         59.71        17.69 o                         
  -2  15  11         58.73         82.05        17.48 o                         
  -1  15  11        672.21        685.85        55.72 o                         
   0  15  11       1520.78       1569.52        64.12 o                         
   1  15  11        898.71        844.42        77.46 o                         
   2  15  11        487.65        484.54        40.25 o                         
   3  15  11         96.76        100.90        32.49 o                         
  -3  16  11        902.82        848.98        74.69 o                         
  -2  16  11        566.19        503.35        48.27 o                         
  -1  16  11        304.17        273.08        30.63 o                         
   0  16  11        198.67        216.20        24.16 o                         
   1  16  11          0.01         26.02        13.28 o                         
   2  16  11        163.93        175.21        24.74 o                         
   3  16  11        382.75        316.44       100.41 o                         
  -3  17  11          1.66         27.67        20.79 o                         
  -2  17  11        248.62        254.14        30.61 o                         
  -1  17  11        534.63        515.05        44.71 o                         
   0  17  11       1033.20       1016.42        69.45 o                         
   1  17  11       1175.09       1122.71        91.37 o                         
   2  17  11       1033.71       1083.65        64.83 o                         
  -2  18  11       1277.38        898.56        66.74 o                         
  -1  18  11        479.28        465.29        39.53 o                         
   0  18  11        100.10        138.17        20.20 o                         
   1  18  11         11.05         18.25        15.71 o                         
   2  18  11        118.72         85.72        21.91 o                         
  -2  19  11        345.55        338.89        53.97 o                         
  -1  19  11        959.37        890.65        55.68 o                         
   0  19  11        479.32        493.52        38.24 o                         
   1  19  11       1341.10       1213.13        85.92 o                         
   2  19  11        889.27        550.78       115.18 o                         
  -2  20  11        792.23        563.62        89.99 o                         
  -1  20  11        437.61        413.60        40.30 o                         
   0  20  11        267.29        235.72        46.78 o                         
   1  20  11          4.45         20.94        14.89 o                         
  -2  21  11        245.73        284.99        91.55 o                         
  -1  21  11        530.63        520.09        46.06 o                         
   0  21  11       1168.93       1017.56        66.69 o                         
   1  21  11       1265.89       1090.68       263.58 o                         
   0  22  11        104.96        177.57        79.74 o                         
   1  22  11         15.25         -1.48        41.35 o                         
  -4   0  12          0.07         53.80        26.24 o                         
  -3   0  12        561.18        620.01        57.11 o                         
  -2   0  12        837.37        875.85        60.78 o                         
  -1   0  12       1930.99       2052.14        76.48 o                         
   0   0  12       2788.55       2633.62       168.36 o                         
   1   0  12       2074.38       2161.34       100.13 o                         
   2   0  12       1071.67       1140.93        79.27 o                         
   3   0  12        300.84        346.38        44.00 o                         
  -4   1  12       1327.96       1395.38        86.40 o                         
  -3   1  12       1025.73       1120.21        73.79 o                         
  -2   1  12       1283.44       1460.00        66.14 o                         
  -1   1  12        715.67        847.80        51.62 o                         
   0   1  12         15.17         26.30        13.22 o                         
   1   1  12        369.87        431.86        31.01 o                         
   2   1  12       1116.19       1232.67        53.68 o                         
   3   1  12        658.55        737.08        45.85 o                         
  -4   2  12          0.75         38.83        17.46 o                         
  -3   2  12        149.75        176.47        22.81 o                         
  -2   2  12        934.02       1019.45        52.20 o                         
  -1   2  12       2666.99       2599.02        66.02 o                         
   0   2  12       2459.18       2219.29       134.32 o                         
   1   2  12       2129.70       2070.88        69.87 o                         
   2   2  12       1177.38       1284.52        77.59 o                         
   3   2  12        475.53        516.70        50.07 o                         
  -4   3  12        981.79       1105.50        64.18 o                         
  -3   3  12       1867.72       1903.54        73.50 o                         
  -2   3  12        997.06       1060.92        51.15 o                         
  -1   3  12        267.56        291.84        24.44 o                         
   0   3  12         59.71        115.30        20.18 o                         
   1   3  12         96.97        174.98        23.45 o                         
   2   3  12        678.89        688.58        49.45 o                         
   3   3  12       2089.11       2144.14        81.46 o                         
  -4   4  12          1.20         40.84        15.80 o                         
  -3   4  12        169.81        216.06        27.18 o                         
  -2   4  12        878.07       1000.87        49.90 o                         
  -1   4  12       1640.21       1579.13        60.21 o                         
   0   4  12       2770.84       2709.59       126.52 o                         
   1   4  12       2882.29       2779.15        79.71 o                         
   2   4  12       1170.76       1297.62        67.66 o                         
   3   4  12        331.89        390.29        31.67 o                         
  -4   5  12       1166.26       1200.25        65.34 o                         
  -3   5  12       1302.93       1389.76        79.87 o                         
  -2   5  12        950.33       1051.48        60.20 o                         
  -1   5  12        219.30        308.96        33.06 o                         
   0   5  12        124.73        148.88        20.11 o                         
   1   5  12        352.68        392.35        35.83 o                         
   2   5  12        717.09        767.90        43.77 o                         
   3   5  12       1503.64       1604.43        65.89 o                         
  -4   6  12          0.17         12.86        15.42 o                         
  -3   6  12        271.47        304.80        33.05 o                         
  -2   6  12       1446.80       1534.18        53.09 o                         
  -1   6  12       1631.44       1577.65        62.54 o                         
   0   6  12       1947.33       1992.40        63.66 o                         
   1   6  12       1373.28       1463.79        62.89 o                         
   2   6  12       1357.26       1444.72        70.36 o                         
   3   6  12        300.21        308.24        29.83 o                         
  -4   7  12       1092.75        992.20        80.94 o                         
  -3   7  12       1338.45       1413.03        68.98 o                         
  -2   7  12        865.92        919.68        45.16 o                         
  -1   7  12        306.91        367.62        31.49 o                         
   0   7  12         54.40         91.93        17.64 o                         
   1   7  12        163.24        164.32        21.95 o                         
   2   7  12        675.35        691.72        47.32 o                         
   3   7  12        860.06        970.61        60.15 o                         
  -4   8  12          4.98         75.70        39.51 o                         
  -3   8  12        176.94        226.84        25.10 o                         
  -2   8  12       1482.03       1459.68        81.71 o                         
  -1   8  12        893.07        913.13        47.36 o                         
   0   8  12       2135.29       2154.47        75.89 o                         
   1   8  12       1365.99       1404.40        79.90 o                         
   2   8  12       1375.31       1428.59        63.38 o                         
   3   8  12        323.49        344.95        39.45 o                         
  -3   9  12       1059.31       1149.93        74.84 o                         
  -2   9  12        535.07        561.68        38.98 o                         
  -1   9  12        578.69        703.98        47.29 o                         
   0   9  12         10.63         29.51        14.43 o                         
   1   9  12        166.40        158.63        23.33 o                         
   2   9  12        839.00        934.25        55.44 o                         
   3   9  12       1027.62       1114.70       132.90 o                         
  -3  10  12        249.66        247.52        27.18 o                         
  -2  10  12         34.17         70.79        15.55 o                         
  -1  10  12       2766.80       2758.47        82.20 o                         
   0  10  12       1820.63       1965.07        74.42 o                         
   1  10  12       2105.83       2029.86        68.71 o                         
   2  10  12        371.68        386.23        54.70 o                         
   3  10  12        167.96        159.48        53.16 o                         
  -3  11  12        546.78        553.49        47.67 o                         
  -2  11  12       1158.88       1182.72        56.42 o                         
  -1  11  12        151.23        157.87        26.30 o                         
   0  11  12         17.06         47.85        13.62 o                         
   1  11  12        233.19        267.16        33.23 o                         
   2  11  12        432.12        463.58        37.56 o                         
   3  11  12        730.56        598.03       112.22 o                         
  -3  12  12         77.98         79.08        18.68 o                         
  -2  12  12        762.46        785.47        48.13 o                         
  -1  12  12       1044.93       1080.46        74.07 o                         
   0  12  12       1354.00       1416.98        60.48 o                         
   1  12  12       1179.83       1091.83        77.89 o                         
   2  12  12        548.94        547.91        41.91 o                         
  -3  13  12        702.21        746.20        54.31 o                         
  -2  13  12        379.77        392.70        38.68 o                         
  -1  13  12        179.53        237.08        28.76 o                         
   0  13  12          1.84         31.16        12.92 o                         
   1  13  12        141.46        116.98        19.70 o                         
   2  13  12        612.08        555.91        44.42 o                         
  -3  14  12        163.08        273.18        72.35 o                         
  -2  14  12        700.57        698.84        46.96 o                         
  -1  14  12        743.00        797.59        54.69 o                         
   0  14  12        914.78        935.10        60.18 o                         
   1  14  12        848.71        793.68        74.88 o                         
   2  14  12        419.35        410.01        41.57 o                         
  -2  15  12        449.10        480.90        39.42 o                         
  -1  15  12        222.26        289.64        33.77 o                         
   0  15  12         37.96         40.71        15.79 o                         
   1  15  12        107.31         82.14        18.60 o                         
   2  15  12        431.65        459.23        95.98 o                         
  -2  16  12        370.74        372.15        35.26 o                         
  -1  16  12        604.31        583.72        52.11 o                         
   0  16  12        957.76        833.32        93.38 o                         
   1  16  12        518.72        455.02        56.38 o                         
   2  16  12        780.81        742.59       131.42 o                         
  -2  17  12        105.11         70.03        34.96 o                         
  -1  17  12          5.19         23.07        13.79 o                         
   0  17  12        171.86        143.03        24.13 o                         
   1  17  12         90.05         84.09        23.53 o                         
  -2  18  12        310.14        332.24        88.60 o                         
  -1  18  12        361.68        360.36        44.29 o                         
   0  18  12        681.86        679.01        76.17 o                         
   1  18  12        567.69        518.29       104.84 o                         
  -1  19  12        112.94        102.60        39.06 o                         
   0  19  12         72.08         83.04        30.04 o                         
   0  20  12        305.79        347.68        69.38 o                         
  -3   1  13         43.41         39.80        19.86 o                         
  -2   1  13          1.64         13.09         9.87 o                         
  -1   1  13        231.61        262.90        29.53 o                         
   0   1  13         35.95         56.85        13.07 o                         
   1   1  13          9.51         19.58        11.45 o                         
   2   1  13        348.98        347.44        33.71 o                         
  -3   2  13         12.36         13.18        20.80 o                         
  -2   2  13          5.61         17.75        11.94 o                         
  -1   2  13         22.95          1.72        18.46 o                         
   0   2  13          0.53         11.27         9.07 o                         
   1   2  13         58.89         66.26        20.65 o                         
   2   2  13         71.73         92.45        17.65 o                         
   3   2  13         44.20         13.29        32.49 o                         
  -3   3  13          0.36         -2.00        12.73 o                         
  -2   3  13         36.72         35.37        14.29 o                         
  -1   3  13         12.37         29.91        15.19 o                         
   0   3  13        138.98        153.08        21.31 o                         
   1   3  13          4.57         11.44        10.86 o                         
   2   3  13          7.45         11.96        11.09 o                         
   3   3  13          0.10         25.10        31.01 o                         
  -3   4  13         19.20         21.58        16.27 o                         
  -2   4  13         62.60         61.06        32.49 o                         
  -1   4  13         16.41         31.80        11.57 o                         
   0   4  13          1.06          6.60         9.67 o                         
   1   4  13         14.66         16.41        12.25 o                         
   2   4  13        109.01        123.13        21.19 o                         
  -3   5  13          5.33         12.84        16.47 o                         
  -2   5  13         93.16         98.84        20.95 o                         
  -1   5  13         94.79        102.05        18.18 o                         
   0   5  13        112.52        118.45        22.03 o                         
   1   5  13        100.03        138.66        21.26 o                         
   2   5  13        156.86        119.51        21.56 o                         
  -3   6  13         10.64         11.09        16.66 o                         
  -2   6  13        305.18        314.61        41.74 o                         
  -1   6  13          1.11         27.68        18.72 o                         
   0   6  13          7.07         34.24        17.56 o                         
   1   6  13         92.43         70.25        16.74 o                         
   2   6  13         54.75         55.17        16.54 o                         
  -3   7  13        182.71        192.99        27.78 o                         
  -2   7  13         27.55         38.80        14.38 o                         
  -1   7  13        232.53        237.74        25.65 o                         
   0   7  13        128.80        154.40        28.16 o                         
   1   7  13        257.60        253.97        27.66 o                         
   2   7  13         64.65         83.19        18.39 o                         
  -3   8  13        370.86        393.26        47.18 o                         
  -2   8  13        138.67         87.66        19.10 o                         
  -1   8  13         88.87        108.06        18.76 o                         
   0   8  13         10.76         15.34        12.28 o                         
   1   8  13          3.99         16.46        14.64 o                         
   2   8  13        298.28        346.62        37.34 o                         
  -3   9  13         75.28         61.20        33.95 o                         
  -2   9  13        328.21        295.27        31.99 o                         
  -1   9  13        174.61        128.65        25.25 o                         
   0   9  13        297.02        300.01        31.17 o                         
   1   9  13        133.70        119.05        24.73 o                         
   2   9  13        106.57        124.04        42.82 o                         
  -3  10  13        181.47        190.48        51.68 o                         
  -2  10  13        123.69        113.12        22.38 o                         
  -1  10  13          0.14          6.66        14.37 o                         
   0  10  13          1.99          1.33        11.11 o                         
   1  10  13         73.81         68.25        20.33 o                         
   2  10  13        149.94        221.49        56.11 o                         
  -2  11  13        217.33        216.31        28.27 o                         
  -1  11  13        340.03        277.85        39.71 o                         
   0  11  13        638.23        610.16        44.81 o                         
   1  11  13        328.42        260.73        43.30 o                         
  -2  12  13        346.01        351.55        36.75 o                         
  -1  12  13         82.42         54.11        23.35 o                         
   0  12  13          2.12         26.21        13.93 o                         
   1  12  13        344.74        333.23        59.82 o                         
  -2  13  13        261.27        291.30        67.62 o                         
  -1  13  13        548.45        575.19        56.27 o                         
   0  13  13        425.06        365.31        39.66 o                         
   1  13  13        500.03        504.70       129.89 o                         
  -2  14  13        270.77        279.08       109.27 o                         
  -1  14  13          0.42         13.95        18.40 o                         
   0  14  13         44.84         20.68        16.15 o                         
   1  14  13         84.42         56.11        41.35 o                         
  -1  15  13        862.00        929.69       102.54 o                         
   0  15  13        510.44        535.52        70.31 o                         
   1  15  13        287.21        205.25        69.40 o                         
  -1  16  13         32.43         32.49        42.82 o                         
   0  16  13          9.57         32.49        42.82 o                         
  -1   0  14       1251.82       1356.87       155.05 o                         
   0   0  14       1018.45       1028.36        78.48 o                         
   1   0  14        397.20        385.61        55.37 o                         
   2   0  14        199.28        181.62        51.68 o                         
  -1   1  14         61.27        118.03        29.42 o                         
   0   1  14        348.31        464.21        51.29 o                         
   1   1  14        888.88        830.54        94.16 o                         
   2   1  14        549.35        471.04        78.26 o                         
  -1   2  14       1254.95       1274.21        83.17 o                         
   0   2  14       1056.53       1131.31        80.25 o                         
   1   2  14        575.41        684.59        59.24 o                         
  -2   3  14         40.63         56.11        28.06 o                         
  -1   3  14          0.36         23.29        21.41 o                         
   0   3  14        174.25        199.30        34.23 o                         
   1   3  14        567.04        464.32        39.47 o                         
  -2   4  14        794.11        859.25        91.55 o                         
  -1   4  14       1435.50       1486.03        94.45 o                         
   0   4  14       1442.07       1467.67        77.22 o                         
   1   4  14        592.19        579.70        58.67 o                         
  -2   5  14         34.44        112.63        29.83 o                         
  -1   5  14          8.21         13.76        19.76 o                         
   0   5  14        341.35        341.97        36.23 o                         
   1   5  14        594.12        629.66        50.28 o                         
  -2   6  14        800.44        815.10        62.17 o                         
  -1   6  14        977.91       1012.22       114.44 o                         
   0   6  14        668.88        687.56        53.15 o                         
   1   6  14        670.42        541.19        71.87 o                         
  -2   7  14         95.40        109.76        26.71 o                         
  -1   7  14         94.26         94.71        28.35 o                         
   0   7  14        149.96        210.73        31.21 o                         
   1   7  14        669.01        465.14       100.41 o                         
  -2   8  14        489.04        522.63        71.84 o                         
  -1   8  14       1063.13        946.94        86.81 o                         
   0   8  14        653.10        691.47        53.97 o                         
  -2   9  14        121.55        194.91        56.11 o                         
  -1   9  14          3.71         37.52        19.72 o                         
   0   9  14        212.19        251.41        34.05 o                         
  -1  10  14        905.10        866.69        82.04 o                         
   0  10  14       1102.52       1077.79       162.43 o                         
  -1  11  14          1.74         13.48        51.68 o                         
   0  11  14        268.71        202.30        78.26 o                         
   0   1  15          6.08         35.44        59.06 o                         
                                                                                
